# Supplementary material for: Bitter taste signaling in tracheal epithelial brush cells elicits innate immune responses to bacterial infection
Source: J Clin Invest. 2022 Jul 1;132(13):e150951. doi: 10.1172/JCI150951 (PMC9246383; doi:10.1172/JCI150951)
Supplement: Supplemental table 1 [file jci-132-150951-s076.xlsx]

## Sheet: peptide statistics
Supplementary Table 1: peptide statistics
gene_names	majority_protein_acs	protein_names	seq	start_pos	end_pos	protgroup_id	protgroup_ids	peptide_id	pepmod_id	is_contaminant	is_reverse	is_shared_by_groups	is_shared_by_proteins	is_hit	is_induced_SN	is_induced_TE	is_induced_SN_vs_TE	is_enriched_SN_Ringer	is_enriched_SN_Denatonium	median_log2.SN_vs_TE_Ringer	sd_log2.SN_vs_TE_Ringer	p_value.SN_vs_TE_Ringer	p_value_adj.SN_vs_TE_Ringer	median_log2.SN_vs_TE_Denatonium	sd_log2.SN_vs_TE_Denatonium	p_value.SN_vs_TE_Denatonium	p_value_adj.SN_vs_TE_Denatonium	median_log2.Denatonium_vs_Ringer_SN	sd_log2.Denatonium_vs_Ringer_SN	p_value.Denatonium_vs_Ringer_SN	p_value_adj.Denatonium_vs_Ringer_SN	median_log2.Denatonium_vs_Ringer_TE	sd_log2.Denatonium_vs_Ringer_TE	p_value.Denatonium_vs_Ringer_TE	p_value_adj.Denatonium_vs_Ringer_TE	median_log2.Denatonium2Ringer_SN_vs_Denatonium2Ringer_TE	sd_log2.Denatonium2Ringer_SN_vs_Denatonium2Ringer_TE	p_value.Denatonium2Ringer_SN_vs_Denatonium2Ringer_TE	p_value_adj.Denatonium2Ringer_SN_vs_Denatonium2Ringer_TE
Slc12a2	E9QM38;P55012	Solute carrier family 12 member 2	AAAAAAAAAAAAAAAGAAGK	91	110	1238	1238	0	0	FALSE	FALSE	FALSE	TRUE	FALSE	FALSE	FALSE	FALSE	FALSE	FALSE	-0.975348	0.456289	0.00482824	0.324402	-1.07137	0.401459	0.000469281	0.0338004	0.0896361	0.36969	0.36972	1	0.130796	0.192761	0.193738	1	-0.0278332	0.346988	0.414733	1
Pabpn1;Gm20521	Q8CCS6;G3UY42;Q8CCS6-2;D3YUB9;D3Z5F7	Polyadenylate-binding protein 2	AAAAAAAAAAGAAGGR	2	17	1395	1395	1	1	FALSE	FALSE	FALSE	TRUE	FALSE	FALSE	FALSE	FALSE	FALSE	FALSE	-0.0784241	0.582707	0.341005	1	-0.0902954	0.652551	0.396124	1	0.195215	0.510239	0.296918	1	0.100565	0.375532	0.292872	1	0.00870879	0.401806	0.463058	1
Eif3j1;Eif3j2	Q3UGC7;Q66JS6	Eukaryotic translation initiation factor 3 subunit J-A;Eukaryotic translation initiation factor 3 subunit J-B	AAAAAAAAAAGDSDSWDADTFSMEDPVRK	2	30	2948	2948	2	2	FALSE	FALSE	FALSE	FALSE	FALSE	FALSE	FALSE	FALSE	FALSE	FALSE	-1.44365	4.4286	0.162339	1	-2.13322	4.65024	0.0910271	1	0.891098	2.52229	0.23791	1	1.23302	1.91182	0.143864	1	-0.0974536	1.74665	0.346712	1
Ipo9	Q91YE6;E9QKZ2;E0CXB2	Importin-9	AAAAAAGAASGLPGPVAQGLK	2	22	1231	1231	3	3	FALSE	FALSE	FALSE	TRUE	FALSE	FALSE	FALSE	FALSE	FALSE	FALSE	0.798759	0.141971	9.95696e-26	1.58983e-23	0.745043	0.136747	2.21926e-21	2.95133e-19	-0.205608	0.143785	0.0878698	1	-0.149361	0.132278	0.131224	1	-0.0235785	0.151196	0.389414	1
Mapk1	P63085	Mitogen-activated protein kinase 1	AAAAAAGPEMVR	2	13	2509	2509	4	4	FALSE	FALSE	FALSE	FALSE	FALSE	FALSE	FALSE	FALSE	FALSE	FALSE	-0.182549	0.201658	0.174929	1	-0.213994	0.237953	0.184787	1	0.0318608	0.15058	0.401959	1	0.0280015	0.162846	0.368185	1	-0.0044583	0.165022	0.466601	1
Mapk1	P63085	Mitogen-activated protein kinase 1	AAAAAAGPEMVR	2	13	2509	2509	4	5	FALSE	FALSE	FALSE	FALSE	FALSE	FALSE	FALSE	FALSE	FALSE	FALSE	-0.552804	0.447313	0.0876016	1	-0.926446	0.561816	0.0270397	1	-0.295133	0.56464	0.218805	1	-0.0140475	0.198039	0.437091	1	-0.201606	0.566802	0.248799	1
Mapk3	Q63844;D3Z3G6;A0A0U1RPX4	Mitogen-activated protein kinase 3;Mitogen-activated protein kinase	AAAAAAPGGGGGEPR	2	16	3378	3378	5	6	FALSE	FALSE	FALSE	TRUE	FALSE	FALSE	FALSE	FALSE	FALSE	FALSE	-0.436143	0.170814	0.0125777	0.74525	-0.506107	0.116863	0.000253036	0.019164	0.3032	0.148011	0.0381023	1	0.377192	0.156266	0.00936416	1	-0.0447905	0.178022	0.336913	1
Trim32	Q8CH72;A2AGS0;A2AGS1;Q3TLR3	E3 ubiquitin-protein ligase TRIM32	AAAAAASHLNLDALR	2	16	497	497	6	7	FALSE	FALSE	FALSE	TRUE	FALSE	FALSE	FALSE	FALSE	FALSE	FALSE	-2.11297	4.8761	0.0811074	1	-2.42179	4.94508	0.0555305	1	-0.158561	1.20421	0.339442	1	-0.0453992	0.224107	0.357069	1	-0.0384276	1.1863	0.408796	1
Clpx	Q9JHS4;Q6P8N8	ATP-dependent Clp protease ATP-binding subunit clpX-like, mitochondrial	AAAAADLANR	454	463	3463	3463	7	8	FALSE	FALSE	FALSE	TRUE	FALSE	FALSE	FALSE	FALSE	FALSE	FALSE	-1.17469	0.264959	4.4467e-09	5.31745e-07	-1.39693	0.422901	3.21486e-06	0.000293854	0.208496	0.431911	0.315671	1	0.433273	0.211353	0.0211085	1	-0.151514	0.438562	0.282646	1
Ipo5	Q8BKC5;Q8BKC5-2	Importin-5	AAAAAEQQQFYLLLGNLLSPDNVVR	2	26	3735	3735	8	9	FALSE	FALSE	FALSE	FALSE	FALSE	FALSE	FALSE	FALSE	FALSE	FALSE	-0.082015	0.171538	0.254751	1	-0.0773992	0.168431	0.295693	1	-0.0246578	0.134303	0.416691	1	-0.0277541	0.146401	0.365413	1	0.00721386	0.144212	0.449737	1
Sugt1	Q9CX34	Suppressor of G2 allele of SKP1 homolog	AAAAAGPASSQR	2	13	4608	4608	9	10	FALSE	FALSE	FALSE	FALSE	FALSE	FALSE	FALSE	FALSE	FALSE	FALSE	-0.500669	0.172964	0.00655602	0.424279	-0.882516	0.169963	2.37734e-26	3.37848e-24	0.0593995	0.180974	0.374178	1	0.441443	0.16703	0.00519437	1	-0.376385	0.245925	0.0525099	1
Ccz1	Q8C1Y8	Vacuolar fusion protein CCZ1 homolog	AAAAAGPGAWAAQEK	2	16	3889	3889	10	11	FALSE	FALSE	FALSE	FALSE	FALSE	FALSE	FALSE	FALSE	FALSE	FALSE	-0.465215	3.0829	0.214526	1	-0.854566	3.35139	0.164894	1	0.185951	1.50262	0.368241	1	0.30888	0.530714	0.197083	1	-0.0601931	1.40584	0.372607	1
Get4	Q9D1H7;D3Z4J5;D3Z7S0;Q9D1H7-2	Golgi to ER traffic protein 4 homolog	AAAAAMAEQEGAR	2	14	975	975	11	12	FALSE	FALSE	FALSE	TRUE	FALSE	FALSE	FALSE	FALSE	FALSE	FALSE	-0.523418	0.708465	0.134307	1	-0.513827	0.617895	0.133478	1	0.186333	0.619971	0.315927	1	0.0943818	0.477078	0.310705	1	0.0056635	0.459794	0.4711	1
Slc11a2	P49282-3;P49282-4;P49282-2;D3Z0R6	Natural resistance-associated macrophage protein 2	AAAAAPNCELK	8	18	2260	2260	12	13	FALSE	FALSE	FALSE	TRUE	FALSE	FALSE	FALSE	FALSE	FALSE	FALSE	0.454244	1.05978	0.201616	1	0.644833	1.10112	0.170271	1	0.121745	0.447804	0.354892	1	0.0124109	0.317007	0.453231	1	0.041923	0.372005	0.38081	1
Ndufa2	Q9CQ75	NADH dehydrogenase [ubiquinone] 1 alpha subcomplex subunit 2	AAAAASR	2	8	4521	4521	13	14	FALSE	FALSE	FALSE	FALSE	FALSE	FALSE	FALSE	FALSE	FALSE	FALSE	-3.62359	5.7613	0.0366834	1	-3.85817	5.78504	0.025823	1	-0.092692	1.15148	0.408008	1	-0.0113259	0.426944	0.461495	1	-0.0255733	1.0975	0.423951	1
Mecp2	Q9Z2D6-2;Q9Z2D6	Methyl-CpG-binding protein 2	AAAAATAAAAAAPSGGGGGGEEERLEEK	2	29	5224	5224	14	15	FALSE	FALSE	FALSE	TRUE	FALSE	FALSE	TRUE	FALSE	FALSE	FALSE	-4.35617	1.47289	0.000128098	0.0122148	-4.38713	1.44932	4.98306e-09	5.14641e-07	2.12395	0.605266	0.00808642	1	2.14248	0.199511	4.73677e-208	2.96045e-204	-0.00770442	0.575104	0.485658	1
Hacd2	Q9D3B1	Very-long-chain (3R)-3-hydroxyacyl-CoA dehydratase 2	AAAAATAATK	2	11	4739	4739	15	16	FALSE	FALSE	FALSE	FALSE	FALSE	FALSE	FALSE	FALSE	FALSE	FALSE	-2.16525	0.925865	3.3539e-15	4.57212e-13	-6.81577	7.69736	2.88219e-06	0.000264255	-4.02307	7.86698	0.0862209	1	0.536409	0.153056	1.5345e-05	0.00972951	-4.56295	7.87707	0.0509151	1
Carm1	Q9WVG6;D3YUP1;Q9WVG6-2	Histone-arginine methyltransferase CARM1	AAAAATAVGPGAGSAGVAGPGGAGPCATVSVFPGAR	2	37	884	884	16	17	FALSE	FALSE	FALSE	TRUE	FALSE	FALSE	FALSE	FALSE	TRUE	TRUE	1.35506	1.78859	0.122433	1	1.281	1.77972	0.143665	1	-0.358066	0.540286	0.200937	1	-0.183609	0.534814	0.257323	1	-0.0302631	0.409245	0.408695	1
Vps51	Q3UVL4;Q3UVL4-2	Vacuolar protein sorting-associated protein 51 homolog	AAAAAVGPGLGSGPGDSPEGPEADAPER	2	29	3011	3011	17	18	FALSE	FALSE	FALSE	TRUE	FALSE	FALSE	FALSE	FALSE	FALSE	FALSE	-0.140371	2.10256	0.307208	1	-0.361754	2.50232	0.277614	1	0.0930978	1.50251	0.418645	1	0.108092	0.944034	0.326056	1	-0.0292058	1.13295	0.416485	1
Ift57	Q8BXG3;Q8BXG3-2;F7B458;A0A0R4J1U0	Intraflagellar transport protein 57 homolog	AAAAAVIPPSGLDDGVSR	2	19	3842	3842	18	19	FALSE	FALSE	FALSE	FALSE	FALSE	FALSE	FALSE	FALSE	FALSE	FALSE	-0.553217	3.35883	0.210117	1	-0.950049	3.88614	0.167098	1	0.121022	1.28375	0.39952	1	0.187559	0.446851	0.230542	1	-0.0411953	1.19783	0.39191	1
Ddrgk1	Q80WW9	DDRGK domain-containing protein 1	AAAADGEPLHNEEER	28	42	3611	3611	19	20	FALSE	FALSE	FALSE	FALSE	FALSE	FALSE	FALSE	FALSE	FALSE	FALSE	-5.9229	11.1833	0.00112452	0.0892703	-6.13414	11.115	0.000547413	0.0387525	0.780089	1.00019	0.101733	1	0.830814	0.200674	1.0788e-06	0.00075915	-0.0181703	0.981381	0.445756	1
Mogs	Q80UM7	Mannosyl-oligosaccharide glucosidase	AAAAEGARPLER	10	21	3586	3586	20	21	FALSE	FALSE	FALSE	FALSE	FALSE	FALSE	FALSE	FALSE	FALSE	FALSE	-1.47528	3.27134	0.128998	1	-1.78186	3.37407	0.0953747	1	-0.0411514	1.2105	0.451317	1	0.00883127	0.242244	0.451304	1	-0.0369243	1.18037	0.405936	1
Eef1e1	Q9D1M4	Eukaryotic translation elongation factor 1 epsilon-1	AAAAELR	2	8	4717	4717	21	22	FALSE	FALSE	FALSE	FALSE	FALSE	FALSE	FALSE	FALSE	FALSE	FALSE	-0.116505	0.555383	0.295144	1	-0.146999	0.589732	0.31961	1	0.0500495	0.450055	0.427453	1	0.0216427	0.236081	0.415312	1	0.00335936	0.394042	0.482162	1
Uap1l1	Q3TW96;Q3TW96-2	UDP-N-acetylhexosamine pyrophosphorylase-like protein 1	AAAAGALAPGPLPDLAAR	53	70	2863	2863	22	23	FALSE	FALSE	FALSE	FALSE	FALSE	FALSE	FALSE	FALSE	FALSE	FALSE	-0.884158	0.493591	0.0250167	1	-0.832849	0.6293	0.0703739	1	0.0266224	0.450373	0.454317	1	0.00942213	0.114614	0.439283	1	0.00446345	0.435609	0.479135	1
Sltm	Q8CH25;Q8CH25-2	SAFB-like transcription modulator	AAAAGAVVASAASGPAEGK	2	20	3974	3974	23	24	FALSE	FALSE	FALSE	TRUE	FALSE	FALSE	FALSE	FALSE	FALSE	FALSE	-1.92368	1.29368	0.0261776	1	-1.8587	1.24761	0.0155072	0.757243	0.136974	0.560422	0.342633	1	0.100235	0.212285	0.257002	1	0.00392187	0.525807	0.487511	1
Eps15	P42567;Q5JC28;H3BK65;F6W2Q5	Epidermal growth factor receptor substrate 15	AAAAQLSLTQLSSGNPVYEK	2	21	2202	2202	24	25	FALSE	FALSE	FALSE	TRUE	FALSE	FALSE	FALSE	FALSE	FALSE	FALSE	-0.0513937	0.246748	0.353784	1	-0.174417	0.3037	0.263066	1	-0.052237	0.300847	0.411513	1	0.00383491	0.18527	0.481971	1	-0.0388807	0.269233	0.377618	1
Psmd4	O35226;O35226-4	26S proteasome non-ATPase regulatory subunit 4	AAAASAAEAGIATPGTEDSDDALLK	238	262	1609	1609	25	26	FALSE	FALSE	FALSE	TRUE	FALSE	FALSE	FALSE	FALSE	FALSE	FALSE	-0.171157	0.219499	0.188404	1	-0.656743	0.218503	0.00179666	0.112683	-0.296021	0.248149	0.120038	1	0.131766	0.197424	0.193092	1	-0.457857	0.30346	0.0603387	1
Psmd4	O35226-2;O35226-3;O35226-5	26S proteasome non-ATPase regulatory subunit 4	AAAASAAEAGIATPGTEGER	238	257	1610	1610	26	27	FALSE	FALSE	FALSE	TRUE	FALSE	FALSE	FALSE	FALSE	FALSE	FALSE	0.146763	0.295571	0.2403	1	0.253931	0.320669	0.200797	1	-0.008764	0.245248	0.479586	1	-0.0325211	0.21196	0.383143	1	0.0248884	0.232371	0.411611	1
Psmd4	O35226-2;O35226-3;O35226-5	26S proteasome non-ATPase regulatory subunit 4	AAAASAAEAGIATPGTEGERDSDDALLK	238	265	1610	1610	27	28	FALSE	FALSE	FALSE	TRUE	FALSE	FALSE	FALSE	FALSE	FALSE	FALSE	-0.100712	0.170981	0.218441	1	-0.0919553	0.185657	0.28814	1	-0.00738854	0.179032	0.480872	1	-0.0198395	0.12783	0.395875	1	0.0136012	0.172695	0.428864	1
Mrps7	Q80X85	28S ribosomal protein S7, mitochondrial	AAAATETSSVFADPVISK	76	93	3616	3616	28	29	FALSE	FALSE	FALSE	FALSE	FALSE	FALSE	FALSE	FALSE	FALSE	FALSE	-5.12233	6.81891	0.00280671	0.201379	-5.25133	6.81105	0.00186359	0.116424	-0.0119445	0.931139	0.488021	1	0.0185924	0.1936	0.423556	1	-0.0191907	0.915232	0.444631	1
Ndufa6	Q9CQZ5	NADH dehydrogenase [ubiquinone] 1 alpha subcomplex subunit 6	AAAATGLR	2	9	4567	4567	29	30	FALSE	FALSE	FALSE	FALSE	FALSE	FALSE	FALSE	FALSE	FALSE	FALSE	-8.30866	9.60388	1.56551e-06	0.000171205	-8.39266	9.63083	2.08871e-06	0.000193383	0.0619046	0.9122	0.416919	1	0.066307	0.208456	0.29675	1	-0.00675944	0.883159	0.474376	1
Psmd11	Q8BG32;Q5BKQ9	26S proteasome non-ATPase regulatory subunit 11	AAAAVVEFQR	2	11	3166	3166	30	31	FALSE	FALSE	FALSE	TRUE	FALSE	FALSE	FALSE	FALSE	FALSE	FALSE	-1.27351	0.239777	4.17356e-27	6.77856e-25	-0.837362	0.255459	0.000446779	0.0323276	0.385929	0.320252	0.109231	1	-0.0170003	0.111654	0.385648	1	0.420822	0.340201	0.096577	1
Spag6	Q497N2;Q9JLI7	Sperm-associated antigen 6	AAAAWALGQLGR	354	365	3046	3046	31	32	FALSE	FALSE	FALSE	TRUE	FALSE	FALSE	FALSE	FALSE	FALSE	FALSE	-0.724644	0.472261	0.0536394	1	-0.661431	0.474738	0.0814262	1	0.0571617	0.291431	0.388674	1	0.0078462	0.173013	0.461481	1	0.0209325	0.273785	0.416717	1
Cand2	Q6ZQ73	Cullin-associated NEDD8-dissociated protein 2	AAAAYALGR	878	886	3509	3509	32	33	FALSE	FALSE	FALSE	FALSE	FALSE	FALSE	FALSE	FALSE	FALSE	FALSE	0.335083	1.61125	0.251305	1	0.554887	1.65406	0.242925	1	-0.0144154	0.769705	0.485601	1	-0.026266	0.546691	0.42801	1	0.0153004	0.579401	0.445456	1
Sacm1l	Q9EP69	Phosphatidylinositide phosphatase SAC1	AAAAYEHLK	2	10	4918	4918	33	34	FALSE	FALSE	FALSE	FALSE	FALSE	FALSE	FALSE	FALSE	FALSE	FALSE	-0.415796	0.241121	0.0277352	1	-0.996286	0.295482	0.000184298	0.0142547	-0.645039	0.278165	0.0036944	1	-0.0384977	0.22042	0.376812	1	-0.566226	0.359443	0.0554859	1
Apex1	P28352;Q544Z7;D3Z124;F6QA74	DNA-(apurinic or apyrimidinic site) lyase;DNA-(apurinic or apyrimidinic site) lyase, mitochondrial	AAADDGEEPK	8	17	2091	2091	34	35	FALSE	FALSE	FALSE	TRUE	FALSE	FALSE	FALSE	FALSE	FALSE	FALSE	-0.289945	0.44808	0.192791	1	-0.490784	0.418429	0.0924384	1	0.905159	0.716444	0.0780868	1	1.03857	0.745367	0.0557775	1	-0.0527318	0.368122	0.361847	1
Adk	P55264	Adenosine kinase	AAADEPKPK	2	10	2347	2347	35	36	FALSE	FALSE	FALSE	FALSE	FALSE	FALSE	FALSE	FALSE	FALSE	FALSE	0.772974	0.229386	0.000652489	0.0547551	0.821885	0.32275	0.000348523	0.025751	-0.0336564	0.185454	0.415439	1	-0.0563278	0.2817	0.325658	1	0.0266891	0.28403	0.3965	1
Ppp2r1a	Q76MZ3	Serine/threonine-protein phosphatase 2A 65 kDa regulatory subunit A alpha isoform	AAADGDDSLYPIAVLIDELR	2	21	3525	3525	36	37	FALSE	FALSE	FALSE	TRUE	FALSE	FALSE	FALSE	FALSE	FALSE	FALSE	-1.04571	0.239848	4.564e-11	5.73572e-09	-0.602324	0.22786	0.00454458	0.257714	0.432153	0.228164	0.0333776	1	-0.00196114	0.146114	0.488368	1	0.422855	0.271214	0.0560123	1
Ppp2r1a	Q76MZ3	Serine/threonine-protein phosphatase 2A 65 kDa regulatory subunit A alpha isoform	AAADGDDSLYPIAVLIDELRNEDVQLR	2	28	3525	3525	37	38	FALSE	FALSE	FALSE	TRUE	FALSE	FALSE	FALSE	FALSE	FALSE	FALSE	-0.819826	3.73044	0.190483	1	-1.31247	3.79877	0.134204	1	0.305105	1.81025	0.320925	1	0.448621	1.45356	0.215846	1	-0.0664999	1.24706	0.36838	1
Edc4	Q3UJB9;A0A0R4J1Q0;G5E896;Q3UJB9-2;D6RE33	Enhancer of mRNA-decapping protein 4	AAADTLQGPMQAAYR	1106	1120	339	339	38	39	FALSE	FALSE	FALSE	TRUE	FALSE	FALSE	FALSE	FALSE	FALSE	FALSE	-0.530797	0.880637	0.151922	1	-1.06192	2.53142	0.0896637	1	-0.18299	2.37164	0.334333	1	0.0223267	0.268197	0.424999	1	-0.16562	2.31187	0.292258	1
Prmt1	Q9JIF0-2;Q9JIF0;Q9JIF0-3;A0A171KXD3;A0A140LJ70;A0A140LJF4;A0A140LHF7	Protein arginine N-methyltransferase 1	AAAEAANCIMEVSCGQAESSEKPNAEDMTSK	2	32	4997	4997	39	40	FALSE	FALSE	FALSE	TRUE	FALSE	FALSE	FALSE	FALSE	FALSE	FALSE	0.442295	0.808723	0.185882	1	0.403014	0.884186	0.258099	1	-0.136343	0.47785	0.306007	1	-0.0403603	0.366284	0.376232	1	-0.0292937	0.403902	0.40077	1
Pfdn4	Q3UWL8;E9Q6U4;E9Q4Q8;E9Q8R1;Q6P0X1	Prefoldin subunit 4	AAAEDVNVTFEDQQK	8	22	1174	1174	40	41	FALSE	FALSE	FALSE	TRUE	FALSE	FALSE	FALSE	FALSE	FALSE	FALSE	-0.107889	0.249943	0.249581	1	-0.164242	0.26032	0.253451	1	0.0808652	0.264816	0.351836	1	0.0512159	0.203987	0.33056	1	-0.00338881	0.227392	0.487473	1
Inppl1	Q6P549;A0A087WPT7	Phosphatidylinositol 3,4,5-trisphosphate 5-phosphatase 2	AAAEELLAR	29	37	75	75	41	42	FALSE	FALSE	FALSE	TRUE	FALSE	FALSE	FALSE	FALSE	FALSE	FALSE	0.625031	0.708834	0.149726	1	0.626259	0.81587	0.19887	1	-0.309134	0.691548	0.255467	1	-0.213296	0.55349	0.243856	1	-0.00909636	0.491288	0.473597	1
Ipo9	Q91YE6;E9QKZ2;E0CXB2	Importin-9	AAAEEQIK	41	48	1231	1231	42	43	FALSE	FALSE	FALSE	TRUE	FALSE	FALSE	FALSE	FALSE	FALSE	FALSE	0.165157	0.70148	0.277319	1	0.370914	0.949343	0.250334	1	0.0215159	0.817496	0.476218	1	-0.0289885	0.474338	0.415622	1	0.0462042	0.677691	0.391792	1
2017-09-06	Q9R1T4;Q9R1T4-2;Q9R1T4-3	Septin-6	AAAELLQSQGSQAGGSQTLK	401	420	5144	5144	43	44	FALSE	FALSE	FALSE	TRUE	FALSE	FALSE	FALSE	FALSE	FALSE	FALSE	0.0358375	0.110605	0.313052	1	0.0666603	0.119028	0.271661	1	0.239655	0.125638	0.0239257	1	0.217695	0.146851	0.0555326	1	0.00911594	0.135905	0.442631	1
Krt75	Q8BGZ7;CON__Q8BGZ7	Keratin, type II cytoskeletal 75	AAAENEFVGLK	248	258	860	860	44	45	TRUE	FALSE	FALSE	TRUE	FALSE	FALSE	FALSE	FALSE	FALSE	FALSE	-0.18782	0.432553	0.222327	1	-0.276256	0.424045	0.180197	1	-0.0146458	0.368112	0.478638	1	0.0135998	0.220609	0.43698	1	-0.0216934	0.328637	0.428105	1
Fh	P97807-2;P97807	Fumarate hydratase, mitochondrial	AAAEVNQEYGLDPK	59	72	2639	2639	45	46	FALSE	FALSE	FALSE	TRUE	FALSE	FALSE	FALSE	FALSE	FALSE	FALSE	-1.49547	0.176692	5.32074e-109	1.50488e-106	-2.64143	0.176399	0	0	-0.841017	0.212158	1.23832e-05	0.00856289	0.301558	0.134741	0.0142097	1	-1.14704	0.261087	1.9814e-07	0.000176295
Myom2	Q14BI5		AAAFAEK	1335	1341	2759	2759	46	47	FALSE	FALSE	FALSE	FALSE	FALSE	FALSE	FALSE	FALSE	FALSE	FALSE	-0.0582635	0.615255	0.366281	1	-0.185083	1.11944	0.324372	1	-2.47528	5.66597	0.0754547	1	-2.21661	5.59243	0.0981611	1	-0.0330833	0.954654	0.420419	1
Tln1	P26039	Talin-1	AAAFEDQENETVVVK	2477	2491	2066	2066	47	48	FALSE	FALSE	FALSE	FALSE	FALSE	FALSE	FALSE	FALSE	FALSE	FALSE	-0.224134	0.22159	0.144397	1	-0.142163	0.218734	0.263366	1	0.566517	0.182726	0.00157311	0.613753	0.467325	0.189445	0.00897148	1	0.0522271	0.198141	0.331416	1
Tomm70a	Q9CZW5	Mitochondrial import receptor subunit TOM70	AAAFEQLQK	163	171	4662	4662	48	49	FALSE	FALSE	FALSE	FALSE	FALSE	FALSE	FALSE	FALSE	FALSE	FALSE	-1.34633	0.476777	1.84292e-06	0.00020082	-2.69715	1.43268	0.000167967	0.0130722	-1.15535	1.50082	0.142371	1	0.014803	0.144387	0.427013	1	-1.17017	1.52319	0.144053	1
Spag6	Q497N2;Q9JLI7	Sperm-associated antigen 6	AAAFVLR	102	108	3046	3046	49	50	FALSE	FALSE	FALSE	TRUE	FALSE	FALSE	FALSE	FALSE	FALSE	FALSE	-0.72823	0.543678	0.0411886	1	-1.73061	0.676925	0.000184965	0.0143001	-0.954157	0.831636	0.0849332	1	-0.0222025	0.191074	0.408186	1	-0.889627	0.8607	0.116356	1
Pigs	Q3V307;Q6PD26	GPI transamidase component PIG-S	AAAGAAATDLEVVR	2	15	3035	3035	50	51	FALSE	FALSE	FALSE	TRUE	FALSE	FALSE	FALSE	FALSE	FALSE	FALSE	-5.45487	9.12565	0.00168792	0.128026	-5.59622	9.54824	0.0011166	0.073573	-0.300507	1.11256	0.222302	1	-0.256209	0.198008	0.0877917	1	-0.0160608	1.07646	0.459847	1
Pi4ka	E9Q3L2;A0A140T8I9		AAAGAR	2	7	1137	1137;4669	51	52	FALSE	FALSE	TRUE	TRUE	FALSE	FALSE	FALSE	FALSE	FALSE	FALSE	-4.14849	0.78441	3.24234e-31	5.51688e-29	-4.28259	1.07988	1.24145e-20	1.63497e-18	0.15701	0.903434	0.346729	1	0.234556	0.24399	0.136583	1	-0.041096	0.875606	0.399642	1
Mylk2	Q8VCR8	Myosin light chain kinase 2, skeletal/cardiac muscle	AAAGDGPSASEKEPSAPATEK	23	43	4181	4181	52	53	FALSE	FALSE	FALSE	FALSE	FALSE	FALSE	FALSE	FALSE	FALSE	FALSE	0.703889	1.54681	0.174533	1	0.918368	1.53899	0.12811	1	0.106498	0.311736	0.328231	1	0.0103655	0.298422	0.465329	1	0.0555064	0.326407	0.343279	1
Efhd2	Q8C845;Q9D8Y0	EF-hand domain-containing protein D2	AAAGELQEDSGLHVLAR	160	176	3918	3918	53	54	FALSE	FALSE	FALSE	FALSE	FALSE	FALSE	TRUE	FALSE	FALSE	FALSE	-1.25525	0.193324	9.52786e-40	1.75215e-37	-1.44846	0.251847	4.09173e-41	6.77322e-39	0.888551	0.252937	7.79286e-05	0.0479037	1.07469	0.18395	4.08846e-22	5.21335e-19	-0.126952	0.258877	0.249398	1
Rab21	P35282;Q0PD35	Ras-related protein Rab-21	AAAGGGAAAAAGR	2	14	2155	2155	54	55	FALSE	FALSE	FALSE	TRUE	FALSE	FALSE	FALSE	FALSE	FALSE	FALSE	-0.082225	0.19952	0.270201	1	-0.802985	0.15991	1.08167e-13	1.25759e-11	-0.194345	0.198	0.177352	1	0.485225	0.18559	0.00938575	1	-0.69685	0.275155	0.0164918	1
Rufy1	Q8BIJ7	RUN and FYVE domain-containing protein 1	AAAGLGDGGGGGER	93	106	3716	3716	55	56	FALSE	FALSE	FALSE	FALSE	FALSE	FALSE	FALSE	FALSE	FALSE	FALSE	-0.377311	0.522251	0.172193	1	-0.826319	1.99411	0.103928	1	-0.152711	2.0402	0.345309	1	0.0386557	0.169633	0.345837	1	-0.185333	2.01703	0.282407	1
Tbc1d15	Q9CXF4	TBC1 domain family member 15	AAAGVVSGK	2	10	4613	4613	56	57	FALSE	FALSE	FALSE	FALSE	FALSE	FALSE	FALSE	FALSE	FALSE	FALSE	-0.00624287	0.350948	0.468437	1	-0.0064922	0.506998	0.489547	1	0.0451439	0.514254	0.435022	1	0.0179769	0.329517	0.420152	1	-6.09147e-05	0.399699	0.498206	1
Ttn	A2ASS6;A2ASS6-2	Titin	AAAHLTVIEK	14419	14428	564	564;1197	57	58	FALSE	FALSE	TRUE	TRUE	FALSE	FALSE	FALSE	FALSE	FALSE	FALSE	-0.0627676	0.404018	0.3529	1	-2.85445	0.888579	0.000141906	0.0111567	-2.68002	0.965396	0.00205111	0.756546	-0.00114291	0.292557	0.494318	1	-2.68514	0.991039	0.00504105	1
Postn	Q62009-5;Q62009-2;Q62009-3;Q62009;Q62009-4	Periostin	AAAITSDLLESLGR	254	267	3346	3346	58	59	FALSE	FALSE	FALSE	TRUE	FALSE	FALSE	FALSE	FALSE	TRUE	TRUE	1.26517	0.199096	5.5126e-28	9.05008e-26	1.28979	0.203288	4.49207e-13	5.15849e-11	-0.0014095	0.17837	0.494158	1	-0.0165515	0.143408	0.41367	1	0.0104058	0.19082	0.449729	1
Aoc3	O70423;O70423-2;A2A4I8	Membrane primary amine oxidase	AAALAHLDR	107	115	1705	1705	59	60	FALSE	FALSE	FALSE	TRUE	FALSE	FALSE	FALSE	FALSE	FALSE	FALSE	-1.70461	0.154545	3.27109e-264	1.59658e-261	-3.09418	0.397023	2.49554e-102	6.02062e-100	-1.34458	0.354906	1.44297e-10	1.4648e-07	0.0109455	0.172234	0.441078	1	-1.37297	0.410429	8.60587e-05	0.0613538
Stip1	Q60864	Stress-induced-phosphoprotein 1	AAALEAMK	435	442	3268	3268	60	61	FALSE	FALSE	FALSE	FALSE	FALSE	FALSE	FALSE	FALSE	FALSE	FALSE	-0.755131	0.271503	0.00983107	0.60257	-0.820309	0.252432	0.000863504	0.058352	0.069689	0.240334	0.36512	1	0.112671	0.204446	0.215594	1	-0.035973	0.234659	0.379547	1
Stip1	Q60864	Stress-induced-phosphoprotein 1	AAALEAMK	435	442	3268	3268	60	62	FALSE	FALSE	FALSE	FALSE	FALSE	FALSE	FALSE	FALSE	FALSE	FALSE	-0.475655	0.164442	0.00320432	0.226082	-0.77424	0.153074	2.17814e-18	2.76974e-16	-0.139247	0.176776	0.209034	1	0.129122	0.136741	0.116628	1	-0.285835	0.226514	0.0920802	1
Stip1	Q60864	Stress-induced-phosphoprotein 1	AAALEFLNR	79	87	3268	3268	61	63	FALSE	FALSE	FALSE	FALSE	FALSE	FALSE	FALSE	FALSE	FALSE	FALSE	-0.783679	0.118436	9.76393e-50	1.9501e-47	-0.603209	0.120908	3.8678e-07	3.7182e-05	0.209136	0.121399	0.0287896	1	0.0175155	0.0971194	0.386681	1	0.180028	0.153934	0.111275	1
Stip1	Q60864	Stress-induced-phosphoprotein 1	AAALEFLNRFEEAK	79	92	3268	3268	62	64	FALSE	FALSE	FALSE	FALSE	FALSE	FALSE	FALSE	FALSE	FALSE	FALSE	-2.28855	0.202571	2.13644e-300	1.14978e-297	-2.15214	0.225901	8.80754e-164	2.71403e-161	0.223668	0.222048	0.131211	1	0.0696547	0.139347	0.250129	1	0.0933479	0.226446	0.270591	1
Stip1	Q60864	Stress-induced-phosphoprotein 1	AAALEFLNRFEEAKR	79	93	3268	3268	63	65	FALSE	FALSE	FALSE	FALSE	FALSE	FALSE	FALSE	FALSE	FALSE	FALSE	-1.89631	1.26423	0.0162846	0.930645	-2.4743	2.35625	0.00373169	0.216238	0.00404721	2.30733	0.49111	1	0.206365	0.282332	0.175154	1	-0.137741	2.31772	0.30776	1
Acad12	D3Z7X0		AAALEMAMIK	479	488	1006	1006	64	66	FALSE	FALSE	FALSE	FALSE	FALSE	FALSE	FALSE	FALSE	FALSE	FALSE	-0.00497601	0.858224	0.48589	1	0.00103174	1.41447	0.497974	1	-0.0234077	1.38648	0.473761	1	-0.00660428	0.896503	0.476164	1	0.00148143	0.988131	0.495595	1
Ank3	G5E8K5;G5E8K2;G5E8K3;S4R2S8;G5E8K5-3	Ankyrin-3	AAALLLQNDTNADVESK	200	216	1472	1472;1473	65	67	FALSE	FALSE	TRUE	TRUE	FALSE	FALSE	FALSE	FALSE	FALSE	FALSE	-0.420022	0.568295	0.133439	1	-0.403144	0.431487	0.108029	1	0.595925	0.520196	0.0743611	1	0.566736	0.332381	0.0433257	1	0.0034682	0.454659	0.476422	1
Ccndbp1	A0A0R4J177;Q3TVC7;Q3TVC7-3;Q3TVC7-2	Cyclin-D1-binding protein 1	AAALLMLTK	168	176	317	317	66	68	FALSE	FALSE	FALSE	TRUE	FALSE	FALSE	FALSE	FALSE	FALSE	FALSE	0.0891804	0.591593	0.331655	1	0.175243	0.672415	0.32866	1	-0.0460786	0.558753	0.436222	1	-0.0426256	0.496658	0.386096	1	0.00834256	0.352618	0.463702	1
Ubxn4	A0A0R4J078;Q8VCH8	UBX domain-containing protein 4	AAALLTK	293	299	245	245	67	69	FALSE	FALSE	FALSE	TRUE	FALSE	FALSE	FALSE	FALSE	FALSE	FALSE	-0.185406	0.346053	0.221134	1	-0.187255	0.399066	0.28131	1	0.0319169	0.33356	0.45212	1	-0.00074957	0.234227	0.493845	1	0.0117247	0.279591	0.443055	1
Lactb2	Q99KR3	Beta-lactamase-like protein 2	AAALQR	2	7	4423	4423	68	70	FALSE	FALSE	FALSE	FALSE	FALSE	FALSE	FALSE	FALSE	FALSE	FALSE	-0.134642	0.326862	0.2542	1	-0.288375	0.44332	0.178742	1	-0.0877736	0.405323	0.363249	1	-0.00335817	0.22298	0.484348	1	-0.0590555	0.367905	0.351278	1
Rbm39	Q8VH51;Q8VH51-2;Q8VH51-3;F7AA45;E9Q8F0	RNA-binding protein 39	AAAMANNLQK	235	244	4222	4222	69	71	FALSE	FALSE	FALSE	TRUE	FALSE	FALSE	FALSE	FALSE	FALSE	FALSE	-1.13801	0.355472	0.000673596	0.0563445	-2.75968	0.822715	3.59559e-13	4.1359e-11	-1.18122	0.877474	0.0613409	1	0.425254	0.249675	0.0435645	1	-1.62978	0.961111	0.0275206	1
Rbm39	Q8VH51;Q8VH51-2;Q8VH51-3;F7AA45;E9Q8F0	RNA-binding protein 39	AAAMANNLQK	235	244	4222	4222	69	72	FALSE	FALSE	FALSE	TRUE	FALSE	FALSE	FALSE	FALSE	FALSE	FALSE	-3.04025	6.52616	0.0691811	1	-3.26815	6.60477	0.0430071	1	0.113396	1.39014	0.405256	1	0.143622	0.64923	0.295376	1	-0.0329287	1.25668	0.413414	1
Rbx1	P62878	E3 ubiquitin-protein ligase RBX1;E3 ubiquitin-protein ligase RBX1, N-terminally processed	AAAMDVDTPSGTNSGAGK	2	19	2489	2489	70	73	FALSE	FALSE	FALSE	FALSE	FALSE	FALSE	FALSE	FALSE	FALSE	FALSE	-0.0449972	0.124192	0.31004	1	0.00983856	0.16322	0.473434	1	0.150009	0.172561	0.176924	1	0.0609825	0.115499	0.251287	1	0.0503878	0.165084	0.32214	1
Chchd3	Q9CRB9;Q9D9P1;D3Z0L4;S4R238	MICOS complex subunit Mic19	AAANEQLTR	96	104	4584	4584	71	74	FALSE	FALSE	FALSE	TRUE	FALSE	FALSE	FALSE	FALSE	FALSE	FALSE	-9.71268	15.4811	6.01192e-07	6.70216e-05	-9.81257	15.8055	1.4812e-06	0.000138234	0.0515656	0.825121	0.423796	1	0.0540154	0.150877	0.286766	1	-0.00774898	0.812584	0.466529	1
Cnot1	Q6ZQ08;B7ZWL1;Q6ZQ08-2;Q6ZQ08-4	CCR4-NOT transcription complex subunit 1	AAANFSDR	1181	1188	788	788	72	75	FALSE	FALSE	FALSE	TRUE	FALSE	FALSE	FALSE	FALSE	FALSE	FALSE	-0.107054	0.174445	0.226063	1	-0.15774	0.215884	0.216479	1	0.237656	0.233247	0.147276	1	0.265571	0.182626	0.0691723	1	-0.00976429	0.204433	0.444441	1
Eef1g	Q9D8N0;Q4FZK2	Elongation factor 1-gamma	AAAPAPEEEMDECEQALAAEPK	254	275	3068	3068	73	76	FALSE	FALSE	FALSE	TRUE	FALSE	FALSE	TRUE	FALSE	FALSE	FALSE	2.89058	0.195746	0	0	-0.455273	0.144299	0.00370224	0.214719	-0.672417	0.133619	5.53243e-23	9.25718e-20	2.6773	0.206324	0	0	-3.33826	0.246	0	0
Eef1g	Q9D8N0;Q4FZK2	Elongation factor 1-gamma	AAAPAPEEEMDECEQALAAEPK	254	275	3068	3068	73	77	FALSE	FALSE	FALSE	TRUE	FALSE	FALSE	FALSE	FALSE	FALSE	FALSE	-0.0699623	0.310491	0.338511	1	-0.317487	0.326643	0.143668	1	0.342499	0.398963	0.177104	1	0.535909	0.457324	0.0807339	1	-0.125892	0.344657	0.274825	1
Cox20	Q9D7J4	Cytochrome c oxidase protein 20 homolog	AAAPEPHETEK	2	12	4784	4784	74	78	FALSE	FALSE	FALSE	FALSE	FALSE	FALSE	FALSE	FALSE	FALSE	FALSE	-5.88874	8.85177	0.00115541	0.0914528	-6.02299	8.80876	0.000142805	0.0112235	0.10385	0.899013	0.377105	1	0.119735	0.263519	0.258495	1	-0.0129664	0.882085	0.468429	1
Man2c1	Q91W89;E9PZ88;F8WIE1;Q3ZCX9;E9PYM7	Alpha-mannosidase 2C1;Alpha-mannosidase	AAAPFLK	2	8	1090	1090	75	79	FALSE	FALSE	FALSE	TRUE	FALSE	FALSE	FALSE	FALSE	FALSE	FALSE	-0.0328111	0.461724	0.397687	1	-0.148049	0.973048	0.353432	1	-0.109985	0.936879	0.383068	1	-0.0140585	0.402634	0.456218	1	-0.032531	0.864907	0.408943	1
Gpd1l	Q3ULJ0;Q3ULJ0-2	Glycerol-3-phosphate dehydrogenase 1-like protein	AAAPLK	2	7	2976	2976	76	80	FALSE	FALSE	FALSE	TRUE	FALSE	FALSE	FALSE	FALSE	FALSE	FALSE	-0.901067	0.260508	0.0031275	0.221376	-1.01708	0.234087	1.85298e-12	2.0978e-10	-0.0559528	0.236801	0.385924	1	0.0277817	0.183839	0.377915	1	-0.0755944	0.268913	0.306134	1
Golgb1	E9PVZ8;E9QAH1		AAAPSAASSPAEVQSLK	2844	2860	1050	1050	77	81	FALSE	FALSE	FALSE	TRUE	FALSE	FALSE	FALSE	FALSE	FALSE	FALSE	-6.21051	8.83094	0.000357078	0.0317363	-6.39796	8.86337	0.000263655	0.0199026	0.018788	0.980328	0.472009	1	0.0263689	0.139318	0.377907	1	-0.00792835	0.967405	0.465704	1
Tpo	P35419	Thyroid peroxidase	AAAQDTGQEPASGSR	895	909	2159	2159	78	82	FALSE	FALSE	FALSE	FALSE	FALSE	FALSE	FALSE	FALSE	FALSE	FALSE	-0.044563	0.271597	0.367132	1	-0.620868	3.35302	0.170228	1	-0.537058	3.3668	0.196531	1	-0.0135785	0.246578	0.453315	1	-0.453934	3.34706	0.221235	1
Clptm1	Q8VBZ3	Cleft lip and palate transmembrane protein 1 homolog	AAAQEADGAGSAVVAAGGGSSGQVTSNGSIGR	2	33	4164	4164	79	83	FALSE	FALSE	FALSE	FALSE	FALSE	FALSE	FALSE	FALSE	FALSE	FALSE	-3.96977	6.42296	0.0294774	1	-4.24679	6.35136	0.00978619	0.506545	0.83581	1.44079	0.15379	1	0.975193	0.768539	0.0357782	1	-0.0400602	1.33426	0.406965	1
Golga2	Q921M4;E9PUQ5;Q921M4-2;Z4YJU8	Golgin subfamily A member 2	AAAQLGVEELQK	329	340	1035	1035	80	84	FALSE	FALSE	FALSE	TRUE	FALSE	FALSE	FALSE	FALSE	FALSE	FALSE	-1.2996	0.284501	5.31809e-05	0.00526448	-1.40753	0.288015	4.67358e-20	6.0955e-18	-0.0225695	0.280377	0.451487	1	0.0202295	0.114663	0.382245	1	-0.0390228	0.276042	0.387471	1
2017-09-11	Q8C1B7;A0A0J9YTY0;A0A0J9YUL3;Q8C1B7-3;Q8C1B7-2	Septin-11	AAAQLLQSQAQQSGAQQTK	400	418	186	186	81	85	FALSE	FALSE	FALSE	TRUE	FALSE	FALSE	FALSE	FALSE	FALSE	FALSE	-0.0217509	0.119254	0.383044	1	0.0322765	0.114174	0.391578	1	0.104123	0.134524	0.205629	1	0.0243598	0.10219	0.363307	1	0.0466829	0.139047	0.318557	1
Pnp	Q543K9;P23492	Purine nucleoside phosphorylase	AAAQTLER	266	273	3114	3114	82	86	FALSE	FALSE	FALSE	TRUE	FALSE	FALSE	TRUE	FALSE	TRUE	FALSE	1.42506	0.143994	3.53367e-177	1.31476e-174	-0.936407	0.129416	5.94596e-46	1.02513e-43	-0.966456	0.127244	2.43523e-61	8.61568e-58	1.39421	0.132427	1.85217e-217	1.21252e-213	-2.35679	0.184505	0	0
Pnp	Q543K9;P23492	Purine nucleoside phosphorylase	AAAQTLERFVSILMESIPLPDR	266	287	3114	3114	83	87	FALSE	FALSE	FALSE	TRUE	FALSE	FALSE	FALSE	FALSE	FALSE	FALSE	0.288165	0.467058	0.199424	1	0.0757014	1.62307	0.446265	1	-1.08989	1.66578	0.0656807	1	-0.720169	0.653463	0.0891533	1	-0.113073	1.58842	0.325219	1
Pnp	Q543K9;P23492	Purine nucleoside phosphorylase	AAAQTLERFVSILMESIPLPDRGS	266	289	3114	3114	84	88	FALSE	FALSE	FALSE	TRUE	FALSE	FALSE	FALSE	FALSE	FALSE	TRUE	0.0209119	0.338709	0.431944	1	1.37339	0.585213	0.0139344	0.689943	1.25298	0.595992	0.0182886	1	-0.0176803	0.318792	0.434002	1	1.32373	0.666382	0.0219939	1
Mecp2	Q9Z2D6-2;Q9Z2D6	Methyl-CpG-binding protein 2	AAASEGVQVK	218	227	5224	5224	85	89	FALSE	FALSE	FALSE	TRUE	FALSE	FALSE	FALSE	FALSE	FALSE	FALSE	-3.33717	0.733151	6.10159e-07	6.79916e-05	-3.51646	0.495344	2.0611e-47	3.59986e-45	0.804452	0.63867	0.120566	1	0.936696	0.254943	7.02158e-05	0.0408128	-0.0671123	0.617079	0.371818	1
Arap1	Q4LDD4;Q4LDD4-3;Q4LDD4-2;E9PUB0;F6XBJ8	Arf-GAP with Rho-GAP domain, ANK repeat and PH domain-containing protein 1	AAASLGDTLSEQQLGDSDIPVIVYR	954	978	3072	3072	86	90	FALSE	FALSE	FALSE	TRUE	FALSE	FALSE	FALSE	FALSE	FALSE	FALSE	0.34922	0.481474	0.206111	1	0.487401	0.481242	0.17992	1	0.0164216	0.406755	0.467646	1	0.00628255	0.195194	0.469115	1	0.0051086	0.361149	0.478503	1
Dnaaf2	Q8BPI1;Q8BPI1-2	Protein kintoun	AAASSALEDLDLSR	4	17	3777	3777	87	91	FALSE	FALSE	FALSE	TRUE	FALSE	FALSE	FALSE	FALSE	TRUE	TRUE	3.04969	2.00731	0.0260242	1	3.13814	1.98727	0.0172388	0.829845	0.0950035	0.273376	0.342755	1	0.00975204	0.271671	0.458674	1	0.0422888	0.285943	0.375024	1
Dnaaf2	Q8BPI1;Q8BPI1-2	Protein kintoun	AAASSALEDLDLSREEVQR	4	22	3777	3777	88	92	FALSE	FALSE	FALSE	TRUE	FALSE	FALSE	FALSE	FALSE	FALSE	FALSE	-2.16142	4.90352	0.0884156	1	-2.42935	4.88001	0.0621837	1	-0.081809	1.19687	0.405387	1	-0.00319635	0.298413	0.476445	1	-0.0292463	1.16738	0.42387	1
Pdha1	P35486;Q3UFJ3	Pyruvate dehydrogenase E1 component subunit alpha, somatic form, mitochondrial;Pyruvate dehydrogenase E1 component subunit alpha	AAASTDYYK	236	244	2160	2160	89	93	FALSE	FALSE	FALSE	TRUE	FALSE	FALSE	FALSE	FALSE	FALSE	FALSE	-1.74391	0.208265	3.328e-112	9.55127e-110	-3.06008	0.277194	5.34142e-265	2.21272e-262	-1.202	0.316261	7.03102e-05	0.0435489	0.0994424	0.118437	0.174767	1	-1.31827	0.343107	0.000240779	0.160734
Pdha1	P35486;Q3UFJ3	Pyruvate dehydrogenase E1 component subunit alpha, somatic form, mitochondrial;Pyruvate dehydrogenase E1 component subunit alpha	AAASTDYYKR	236	245	2160	2160	90	94	FALSE	FALSE	FALSE	TRUE	FALSE	FALSE	FALSE	FALSE	FALSE	FALSE	-1.34494	1.43128	0.118011	1	-2.13909	2.43358	0.0340755	1	-0.144296	2.39342	0.367958	1	0.0750412	0.26565	0.308664	1	-0.209381	2.39797	0.274243	1
Psmd3	P14685	26S proteasome non-ATPase regulatory subunit 3	AAATEHSQRELDTVTLEDIK	53	72	1953	1953	91	95	FALSE	FALSE	FALSE	FALSE	FALSE	FALSE	FALSE	FALSE	FALSE	FALSE	-1.39126	0.320723	7.00932e-06	0.000741367	-1.35605	0.384881	0.000337952	0.0250339	-0.109262	0.374227	0.360644	1	-0.0996744	0.333343	0.305103	1	0.0105676	0.296179	0.456084	1
Acox1	Q9R0H0;Q9R0H0-2;A2A848	Peroxisomal acyl-coenzyme A oxidase 1	AAATFNPELITHILDGSPENTR	10	31	5126	5126	92	96	FALSE	FALSE	FALSE	TRUE	FALSE	FALSE	FALSE	FALSE	FALSE	FALSE	-0.228515	0.367531	0.184959	1	-0.652259	2.127	0.116195	1	-0.431971	2.09936	0.197362	1	-0.0645076	0.225572	0.311731	1	-0.238897	2.10736	0.265542	1
Acox1	Q9R0H0;Q9R0H0-2;A2A848	Peroxisomal acyl-coenzyme A oxidase 1	AAATFNPELITHILDGSPENTRR	10	32	5126	5126	93	97	FALSE	FALSE	FALSE	TRUE	FALSE	FALSE	FALSE	FALSE	FALSE	FALSE	-0.825494	3.51771	0.177211	1	-1.1558	3.99911	0.14362	1	-0.170514	1.01299	0.327938	1	-0.0468752	0.279145	0.363249	1	-0.0381536	0.975675	0.404978	1
Irf2bp2	E9Q1P8	Interferon regulatory factor 2-binding protein 2	AAATLAAVSGTPGLGAQPAELGTHK	198	222	1117	1117	94	98	FALSE	FALSE	FALSE	FALSE	FALSE	FALSE	FALSE	FALSE	FALSE	FALSE	-0.566006	1.06848	0.180946	1	-0.632453	1.09859	0.194901	1	0.474843	0.584766	0.170056	1	0.464905	0.38466	0.090505	1	-0.000856646	0.468155	0.49625	1
Slc4a1	P04919;P04919-2	Band 3 anion transport protein	AAATLMTER	297	305	1830	1830	95	99	FALSE	FALSE	FALSE	TRUE	FALSE	FALSE	FALSE	FALSE	FALSE	FALSE	0.435341	0.147753	0.00173832	0.131409	-0.273718	0.216788	0.0997519	1	-1.47464	0.188534	1.13557e-86	5.8532e-83	-0.75587	0.188112	0.000310559	0.159296	-0.714946	0.269436	0.00372324	1
Slc4a1	P04919;P04919-2	Band 3 anion transport protein	AAATLMTER	297	305	1830	1830	95	100	FALSE	FALSE	FALSE	TRUE	FALSE	FALSE	FALSE	FALSE	FALSE	FALSE	0.430887	0.214919	0.00784076	0.495725	0.0253538	0.13432	0.432132	1	-0.724097	0.140458	6.42807e-22	1.04252e-18	-0.316732	0.205641	0.0963299	1	-0.416874	0.26022	0.0461792	1
Pgm2	Q7TSV4	Phosphoglucomutase-2	AAATPTETPAPEGSGLGMDAR	2	22	3568	3568	96	101	FALSE	FALSE	FALSE	FALSE	FALSE	FALSE	FALSE	FALSE	FALSE	FALSE	0.249966	0.157299	0.0472126	1	0.179608	0.143821	0.122895	1	-0.00674934	0.148328	0.482926	1	0.0419621	0.114132	0.301709	1	-0.0408259	0.16468	0.337364	1
Snd1	Q78PY7;Q3TJ56	Staphylococcal nuclease domain-containing protein 1	AAATQPDGKDTPDEPWAFPAR	63	83	3536	3536	97	102	FALSE	FALSE	FALSE	TRUE	FALSE	FALSE	FALSE	FALSE	FALSE	FALSE	-0.191213	0.243718	0.196197	1	-0.919726	0.327351	0.000451928	0.0326699	-0.0239062	0.329028	0.470155	1	0.695973	0.263073	0.00549942	1	-0.739082	0.419218	0.0388619	1
Pank2	Q3U4S0;V9GX56;V9GXP9		AAATSAAVGESADSEAR	16	32	2903	2903	98	103	FALSE	FALSE	FALSE	TRUE	FALSE	FALSE	FALSE	FALSE	FALSE	FALSE	-0.513324	0.21498	0.0200919	1	-0.656517	0.187379	0.000306376	0.0228639	0.171137	0.205153	0.211359	1	0.323723	0.191822	0.0353299	1	-0.111812	0.242986	0.252341	1
Rab3gap1	Q80UJ7	Rab3 GTPase-activating protein catalytic subunit	AAAVALPEEELKK	904	916	3584	3584	99	104	FALSE	FALSE	FALSE	FALSE	FALSE	FALSE	FALSE	FALSE	FALSE	FALSE	-0.205293	0.422421	0.239401	1	-0.538543	0.614212	0.138233	1	-0.321883	0.566475	0.216945	1	-0.0432069	0.305927	0.384758	1	-0.148059	0.535344	0.278413	1
Ank3	G5E8K5;G5E8K2;G5E8K3;S4R2S8;G5E8K5-3	Ankyrin-3	AAAVDFTAR	241	249	1472	1472;1473	100	105	FALSE	FALSE	TRUE	TRUE	FALSE	FALSE	FALSE	FALSE	FALSE	FALSE	-0.170137	0.954319	0.29011	1	-0.224273	1.07338	0.328712	1	-0.353692	1.32291	0.291992	1	-0.293411	1.26323	0.257508	1	0.00854965	0.569103	0.473226	1
Evpl	Q9D952	Envoplakin	AAAVEHLQPGQQAPAGSAPADPQGQTLLSQMTQLDGDLGQIER	501	543	4818	4818	101	106	FALSE	FALSE	FALSE	FALSE	FALSE	FALSE	FALSE	FALSE	FALSE	FALSE	-2.67524	5.27675	0.0732613	1	-2.95255	5.28872	0.0444534	1	0.0151456	1.16135	0.48143	1	0.0596804	0.216446	0.324728	1	-0.0373382	1.14378	0.405536	1
Sfxn2	Q925N2;Q3UC14	Sideroflexin-2;Sideroflexin	AAAVGIAQVVISR	220	232	2925	2925	102	107	FALSE	FALSE	FALSE	TRUE	FALSE	FALSE	FALSE	FALSE	FALSE	FALSE	-3.10054	5.8893	0.0418057	1	-3.27001	5.89161	0.0281524	1	-0.0193386	1.2111	0.471287	1	0.00843414	0.166507	0.450778	1	-0.016799	1.20888	0.442451	1
Vcl	Q64727	Vinculin	AAAVGTANK	647	655	3407	3407	103	108	FALSE	FALSE	FALSE	FALSE	FALSE	FALSE	TRUE	FALSE	FALSE	FALSE	-1.76487	0.939013	0.0349852	1	-3.26052	0.340285	5.78996e-220	2.13301e-217	0.289108	0.901176	0.416821	1	1.77735	0.392263	2.00636e-37	3.45381e-34	-1.54281	1.04828	0.0476848	1
Pelp1	Q9DBD5;Q9D4T3	Proline-, glutamic acid- and leucine-rich protein 1	AAAVLSGASAGSPAGAPGGPGGLSAVGSGPR	2	32	4852	4852	104	109	FALSE	FALSE	FALSE	TRUE	FALSE	FALSE	FALSE	FALSE	FALSE	FALSE	-5.11398	9.11427	0.0016441	0.125157	-5.22233	9.08791	0.000675991	0.0468712	0.0419657	0.836641	0.441961	1	0.0564412	0.186704	0.326063	1	-0.00956609	0.818476	0.46442	1
Fkbp3	Q62446;Q3UBU9	Peptidyl-prolyl cis-trans isomerase FKBP3;Peptidyl-prolyl cis-trans isomerase	AAAVPQR	2	8	2923	2923	105	110	FALSE	FALSE	FALSE	TRUE	FALSE	FALSE	FALSE	FALSE	FALSE	FALSE	-0.0336681	0.299373	0.387957	1	-0.0500407	0.400364	0.423425	1	0.659211	0.595556	0.119761	1	0.621083	0.554804	0.103305	1	0.00503004	0.34165	0.483424	1
Idh3b	Q91VA7	Isocitrate dehydrogenase [NAD] subunit, mitochondrial	AAAVPVEFK	72	80	4249	4249	106	111	FALSE	FALSE	FALSE	FALSE	FALSE	FALSE	FALSE	FALSE	FALSE	FALSE	-2.49069	0.185822	0	0	-3.15657	0.201688	0	0	-0.592597	0.227721	0.00752459	1	0.0548927	0.131956	0.290497	1	-0.664187	0.276816	0.0110298	1
Copg2	Q9QXK3;A0A0M3HEQ7;Q9QXK3-4	Coatomer subunit gamma-2	AAAVSALAK	489	497	199	199	107	112	FALSE	FALSE	FALSE	TRUE	FALSE	FALSE	FALSE	FALSE	FALSE	FALSE	0.0200238	0.608666	0.437774	1	0.034474	1.17878	0.475082	1	-0.0931182	1.32214	0.410605	1	-0.0280242	0.875869	0.423204	1	-0.00436979	0.901876	0.479622	1
Psmd9	Q9CR00	26S proteasome non-ATPase regulatory subunit 9	AAAVSDIQDLMR	17	28	4569	4569	108	113	FALSE	FALSE	FALSE	FALSE	FALSE	FALSE	FALSE	FALSE	FALSE	FALSE	-0.0196786	0.112135	0.392835	1	-0.0951707	0.156779	0.270292	1	-0.10105	0.172448	0.251587	1	-0.0395445	0.107202	0.32558	1	-0.0344687	0.160676	0.35762	1
Pdhx	Q8BKZ9	Pyruvate dehydrogenase protein X component, mitochondrial	AAAVTLK	335	341	3739	3739	109	114	FALSE	FALSE	FALSE	FALSE	FALSE	FALSE	FALSE	FALSE	FALSE	FALSE	-3.35202	0.816061	2.12254e-22	3.23775e-20	-3.97817	1.76873	3.72552e-15	4.46847e-13	-0.226759	1.80812	0.293458	1	0.0105506	0.149635	0.442409	1	-0.198596	1.79451	0.276981	1
Lipe	P54310;E9Q4M2;P54310-2	Hormone-sensitive lipase	AAAYGVR	436	442	1152	1152	110	115	FALSE	FALSE	FALSE	TRUE	FALSE	FALSE	FALSE	FALSE	FALSE	FALSE	0.603739	0.234856	0.00675096	0.435074	0.51405	0.300978	0.0712165	1	-0.044083	0.269521	0.408318	1	0.0101221	0.163984	0.439478	1	-0.0464062	0.270378	0.353963	1
C4b	P01029	Complement C4-B;Complement C4 beta chain;Complement C4 alpha chain;C4a anaphylatoxin;Complement C4 gamma chain	AACFQLK	1719	1725	1789	1789	111	116	FALSE	FALSE	FALSE	FALSE	FALSE	FALSE	FALSE	FALSE	TRUE	TRUE	3.13474	0.414632	8.55639e-93	2.23015e-90	2.68231	0.3822	4.439e-82	9.64786e-80	-0.750701	0.263199	0.00343489	1	-0.24024	0.354575	0.198248	1	-0.384611	0.403076	0.165902	1
Hdlbp	Q8VDJ3;Q3U4Z7;A0A087WP83	Vigilin	AACLESAQEPAGAWSNK	51	67	2904	2904	112	117	FALSE	FALSE	FALSE	TRUE	FALSE	FALSE	FALSE	FALSE	FALSE	FALSE	0.0611482	0.212705	0.322709	1	0.192213	0.212685	0.187951	1	0.221021	0.270458	0.179092	1	0.102608	0.253779	0.273791	1	0.051183	0.219025	0.34122	1
Glod4	Q9CPV4;Q9CPV4-3;E9Q197;Q9CPV4-2;F6ZTG3	Glyoxalase domain-containing protein 4	AACNGPYDGK	43	52	4499	4499	113	118	FALSE	FALSE	FALSE	TRUE	FALSE	FALSE	FALSE	FALSE	TRUE	FALSE	1.08243	0.591246	0.0450211	1	-1.05919	0.310683	0.00230406	0.140851	-0.422523	0.312928	0.0916764	1	1.72563	0.596524	0.00216823	0.812795	-2.15897	0.717136	0.00174521	0.882064
Micu1	Q8VCX5;Q8VCX5-3;Q8VCX5-2	Calcium uptake protein 1, mitochondrial	AADAAAEPYPEDK	89	101	4189	4189	114	119	FALSE	FALSE	FALSE	TRUE	FALSE	FALSE	FALSE	FALSE	FALSE	FALSE	-7.86184	12.1765	7.40919e-06	0.000782276	-8.02883	12.1886	3.24419e-06	0.000296475	0.415131	0.882022	0.161782	1	0.437982	0.159926	0.00251318	0.911252	-0.00697359	0.864272	0.46802	1
Tpm3	E9Q5J9		AADAEAEVASLNR	79	91	1164	1164	115	120	FALSE	FALSE	FALSE	FALSE	FALSE	FALSE	FALSE	FALSE	FALSE	FALSE	-0.420125	1.30643	0.212573	1	-0.40075	1.09954	0.272291	1	-0.2132	1.1422	0.336523	1	-0.227571	0.987093	0.256052	1	0.0256422	1.2552	0.414207	1
Adk	P55264	Adenosine kinase	AADAHVDAHYYEQNEQPTGTCAACITGGNR	119	148	2347	2347;2348	116	121	FALSE	FALSE	TRUE	TRUE	FALSE	FALSE	TRUE	FALSE	TRUE	FALSE	2.06859	0.250023	7.4992e-105	2.0749e-102	0.678735	0.235045	0.00391589	0.225571	0.160039	0.197303	0.213072	1	1.53061	0.285354	3.59542e-22	4.59019e-19	-1.38567	0.351844	1.76836e-05	0.0136311
Pacsin2	Q9WVE8;Q3TDA7	Protein kinase C and casein kinase substrate in neurons protein 2	AADAVEDLR	276	284	2801	2801	117	122	FALSE	FALSE	FALSE	TRUE	FALSE	FALSE	FALSE	FALSE	FALSE	FALSE	0.0886425	0.143796	0.212407	1	0.0179958	0.11302	0.439369	1	0.176346	0.147772	0.114954	1	0.276258	0.155558	0.0309883	1	-0.0594054	0.169873	0.295107	1
Stim1	P70302	Stromal interaction molecule 1	AADEALNAMPSNGSHR	543	558	2555	2555	118	123	FALSE	FALSE	FALSE	FALSE	FALSE	FALSE	FALSE	FALSE	FALSE	FALSE	-2.63765	1.09219	0.000397143	0.0349869	-2.95095	1.74455	3.56319e-05	0.00300447	0.0189369	1.5262	0.489615	1	0.0983521	0.293135	0.266193	1	-0.0627746	1.52132	0.367624	1
Col6a3	E9PWQ3;D3YWD1		AADEDELK	585	592	1057	1057;91	119	124	FALSE	FALSE	TRUE	TRUE	FALSE	FALSE	FALSE	FALSE	FALSE	FALSE	-0.0790064	0.319668	0.324497	1	-0.0866371	0.417341	0.376994	1	0.155773	0.40693	0.314223	1	0.0877909	0.308993	0.307732	1	0.0106	0.317417	0.464058	1
Cse1l	Q9ERK4;E9Q1T9;F6ZEW4	Exportin-2	AADEEAFEDNSEEYIR	356	371	4955	4955	120	125	FALSE	FALSE	FALSE	TRUE	FALSE	FALSE	FALSE	FALSE	FALSE	FALSE	-0.205325	0.23863	0.174563	1	-0.396299	0.238767	0.0447212	1	-0.0239345	0.266769	0.454211	1	0.0960869	0.146764	0.219991	1	-0.102131	0.263274	0.27569	1
Cse1l	Q9ERK4;E9Q1T9;F6ZEW4	Exportin-2	AADEEAFEDNSEEYIRR	356	372	4955	4955	121	126	FALSE	FALSE	FALSE	TRUE	FALSE	FALSE	FALSE	FALSE	FALSE	FALSE	-0.298493	0.322393	0.141642	1	-0.239016	0.310189	0.20039	1	0.320416	0.277069	0.111109	1	0.2132	0.264418	0.174926	1	0.0313117	0.259892	0.39414	1
Tpm1	F8WID5		AADESERGMK	161	170	1364	1364;2385;3770;1164;2025;503;2386;2387;786;1190;1148;3431	122	127	TRUE	FALSE	TRUE	TRUE	FALSE	FALSE	FALSE	FALSE	FALSE	FALSE	-0.344807	0.299627	0.132687	1	-0.32156	0.312188	0.166871	1	0.187755	0.287461	0.234701	1	0.0754155	0.337575	0.329283	1	0.0141519	0.27034	0.43981	1
Tpm1	F8WID5		AADESERGMK	161	170	1364	1364;2385;3770;1164;2025;503;2386;2387;786;1190;1148;3431	122	128	TRUE	FALSE	TRUE	TRUE	FALSE	FALSE	FALSE	FALSE	FALSE	FALSE	-0.0263733	1.02156	0.417497	1	-0.0868097	1.51014	0.415995	1	-0.0770429	1.34857	0.420905	1	-0.0289821	0.986665	0.419761	1	-0.00624977	0.847238	0.476133	1
Fh	P97807-2;P97807	Fumarate hydratase, mitochondrial	AADEVAEGK	80	88	2639	2639	123	129	FALSE	FALSE	FALSE	TRUE	FALSE	FALSE	FALSE	FALSE	FALSE	FALSE	-1.66026	0.23659	3.2919e-35	5.80381e-33	-2.36034	0.256653	7.77142e-171	2.45333e-168	-0.723389	0.28317	0.00377202	1	-0.00843722	0.202287	0.453826	1	-0.708508	0.342885	0.0131114	1
Vdac3	Q60931;Q3TX38;A0A140T8V3;J3QMG3	Voltage-dependent anion-selective channel protein 3	AADFQLHTHVNDGTEFGGSIYQK	175	197	419	419	124	130	FALSE	FALSE	FALSE	TRUE	FALSE	FALSE	FALSE	FALSE	FALSE	FALSE	-1.75582	0.367796	1.54999e-13	2.04717e-11	-3.73671	0.271611	0	0	-1.08427	0.290277	2.23367e-05	0.0149612	0.926103	0.354613	0.00238866	0.877277	-2.01123	0.465685	8.24145e-11	8.46675e-08
9030617O03Rik	Q8BH86;E9QMK9;Q8BH86-2	UPF0317 protein C14orf159 homolog, mitochondrial	AADGNYYNAR	441	450	1245	1245	125	131	FALSE	FALSE	FALSE	TRUE	FALSE	FALSE	FALSE	FALSE	FALSE	FALSE	-0.570305	0.321435	0.0385059	1	-0.829849	0.312829	0.00348934	0.203814	-0.217485	0.329947	0.215238	1	0.000554423	0.169515	0.48576	1	-0.191229	0.341812	0.215713	1
Smtn	Q921U8;D3Z3Q3;Q921U8-2;Q921U8-4;Q921U8-3;D3YVS1	Smoothelin	AADGSTVGTVTK	655	666	967	967	126	132	FALSE	FALSE	FALSE	TRUE	FALSE	FALSE	FALSE	FALSE	FALSE	TRUE	0.993059	0.290054	0.000870722	0.0709735	1.24448	0.297172	9.30774e-09	9.52563e-07	0.280628	0.238213	0.11475	1	0.0184295	0.200085	0.419529	1	0.19761	0.281733	0.188154	1
Chkb	O55229;Q54AG5	Choline/ethanolamine kinase	AADGTGVVGGGAVGGGLPK	2	20	1691	1691	127	133	FALSE	FALSE	FALSE	TRUE	FALSE	FALSE	FALSE	FALSE	FALSE	FALSE	-0.0321211	0.130401	0.343159	1	-0.105908	0.170567	0.25136	1	-0.1306	0.185159	0.211943	1	-0.061723	0.127496	0.259372	1	-0.0314617	0.170782	0.375801	1
Gbp7	Q91Z40		AADHYSEQMAQR	330	341	4326	4326;3797;3291;148	128	134	FALSE	FALSE	TRUE	TRUE	FALSE	FALSE	FALSE	FALSE	FALSE	FALSE	0.265528	0.194162	0.0751614	1	-0.110623	0.191946	0.276141	1	-0.398237	0.225039	0.0391292	1	-0.00502571	0.1374	0.468819	1	-0.380792	0.266359	0.0671978	1
Cand1	Q6ZQ38	Cullin-associated NEDD8-dissociated protein 1	AADIDQEVK	578	586	3507	3507	129	135	FALSE	FALSE	FALSE	FALSE	FALSE	FALSE	FALSE	FALSE	FALSE	FALSE	0.232151	0.129639	0.0423993	1	0.163326	0.164798	0.173106	1	-0.165943	0.17025	0.161737	1	-0.0969507	0.105956	0.159873	1	-0.0358076	0.163016	0.363461	1
Son	Q9QX47;H9KV01;H9KV15;H9KV00;Q9QX47-2;Q9QX47-4;Q9QX47-3	Protein SON	AADIEQVFR	2	10	1513	1513	130	136	FALSE	FALSE	FALSE	TRUE	FALSE	FALSE	FALSE	FALSE	FALSE	FALSE	-2.2207	5.50788	0.0905315	1	-2.49036	5.28353	0.0655509	1	0.0483078	1.26623	0.455871	1	0.0836573	0.532357	0.334183	1	-0.0368587	1.18748	0.408463	1
Sin3a	Q60520;Q60520-1	Paired amphipathic helix protein Sin3a	AADIIDGLR	678	686	3247	3247	131	137	FALSE	FALSE	FALSE	TRUE	FALSE	FALSE	FALSE	FALSE	FALSE	FALSE	-1.44711	0.463108	7.5521e-05	0.00737061	-1.70149	1.49882	0.0026334	0.15882	-0.167156	1.45998	0.30175	1	-0.0112571	0.15909	0.439581	1	-0.103878	1.44947	0.323233	1
Trap1	Q9CQN1	Heat shock protein 75 kDa, mitochondrial	AADILPK	378	384	4546	4546	132	138	FALSE	FALSE	FALSE	FALSE	FALSE	FALSE	FALSE	FALSE	FALSE	FALSE	-1.73083	0.201125	5.57519e-97	1.48771e-94	-0.96143	0.389373	0.0149529	0.733663	-0.781853	0.261374	0.000751373	0.340688	-1.561	0.341026	2.78254e-14	2.83265e-11	0.779812	0.453617	0.038443	1
Pebp1	P70296;Q5EBQ2;D3Z1V4;D6RHS6	Phosphatidylethanolamine-binding protein 1;Hippocampal cholinergic neurostimulating peptide	AADISQWAGPLCLQEVDEPPQHALR	2	26	2553	2553	133	139	FALSE	FALSE	FALSE	TRUE	FALSE	FALSE	FALSE	FALSE	FALSE	FALSE	-0.00568436	0.307493	0.469312	1	0.0549583	0.459894	0.429754	1	0.259692	0.633094	0.248025	1	0.11402	0.53445	0.294759	1	0.0374389	0.37338	0.383332	1
Alb	P07724;Q546G4	Serum albumin	AADKDTCFSTEGPNLVTR	585	602	1859	1859	134	140	FALSE	FALSE	FALSE	TRUE	FALSE	FALSE	FALSE	FALSE	FALSE	TRUE	2.51214	0.195923	0	0	1.36391	0.201875	1.71286e-69	3.48305e-67	-1.08477	0.223507	1.81809e-14	2.2215e-11	0.0358371	0.153657	0.353779	1	-1.14424	0.274545	6.05806e-06	0.00484897
Srpk2;Srpk1;Srpk3	O54781;A0A0R4J124;O70551;Q9Z0G2;Q0VAW8;Q3UB06	SRSF protein kinase 2;SRSF protein kinase 2 N-terminal;SRSF protein kinase 2 C-terminal;SRSF protein kinase 1;SRSF protein kinase 3	AADLEDTTEEETAK	325	338	308	308	135	141	FALSE	FALSE	FALSE	TRUE	FALSE	FALSE	FALSE	FALSE	FALSE	FALSE	-0.0174992	0.19359	0.417278	1	-0.162166	0.33365	0.263215	1	-0.0211436	0.337356	0.461718	1	0.0761875	0.174913	0.277602	1	-0.0950237	0.319745	0.295882	1
Phpt1	Q9DAK9	14 kDa phosphohistidine phosphatase	AADLGQIPDVDIDSDGVFK	2	20	4826	4826	136	142	FALSE	FALSE	FALSE	FALSE	FALSE	FALSE	FALSE	FALSE	FALSE	FALSE	-2.93177	7.71181	0.0832586	1	-3.11797	7.88899	0.0639007	1	-0.0393806	1.06979	0.451908	1	0.00148213	0.327629	0.491013	1	-0.0178293	1.01191	0.444625	1
Sorl1	O88307	Sortilin-related receptor	AADLLLHSK	206	214	1725	1725	137	143	FALSE	FALSE	FALSE	FALSE	FALSE	FALSE	FALSE	FALSE	FALSE	FALSE	-0.42684	0.283475	0.0611964	1	-0.273434	0.318168	0.196587	1	0.101493	0.277497	0.321897	1	-0.00516015	0.174931	0.467426	1	0.0827045	0.28018	0.311807	1
Mmaa	Q8C7H1	Methylmalonic aciduria type A homolog, mitochondrial	AADLLLK	403	409	3913	3913	138	144	FALSE	FALSE	FALSE	FALSE	FALSE	FALSE	FALSE	FALSE	FALSE	FALSE	-6.36106	11.0146	0.00105014	0.0839535	-6.57093	10.9869	0.000355152	0.026203	0.412186	1.06477	0.229542	1	0.45783	0.451358	0.0762093	1	-0.0236797	0.981152	0.437163	1
Bcat2	O35855;Q3ULU3;O88374	Branched-chain-amino-acid aminotransferase, mitochondrial;Branched-chain-amino-acid aminotransferase	AADLQIQMTK	34	43	1647	1647	139	145	FALSE	FALSE	FALSE	TRUE	FALSE	FALSE	FALSE	FALSE	FALSE	FALSE	-0.0891243	0.287481	0.305557	1	-2.20707	0.716361	0.00942182	0.489691	-1.88568	0.561039	1.31458e-05	0.00906928	0.0712658	0.4193	0.358958	1	-2.0351	0.802395	0.0215596	1
Bcat2	O35855;Q3ULU3;O88374	Branched-chain-amino-acid aminotransferase, mitochondrial;Branched-chain-amino-acid aminotransferase	AADLQIQMTK	34	43	1647	1647	139	146	FALSE	FALSE	FALSE	TRUE	FALSE	FALSE	FALSE	FALSE	FALSE	FALSE	-0.981962	0.73586	0.0720059	1	-1.042	0.810752	0.0780344	1	0.216033	0.582374	0.311318	1	0.218076	0.393376	0.214942	1	-0.0140039	0.489266	0.456447	1
Sel1l	J3QJX3;Q9Z2G6-2;Q9Z2G6	Protein sel-1 homolog 1	AADMGNPVGQSGLGMAYLYGR	387	407	1520	1520	140	147	FALSE	FALSE	FALSE	TRUE	FALSE	FALSE	FALSE	FALSE	FALSE	FALSE	-2.14447	4.57136	0.0817928	1	-2.35739	4.90598	0.0614899	1	-0.103574	1.22486	0.392057	1	-0.0180223	0.321445	0.432032	1	-0.0249938	1.15449	0.42545	1
Aldh4a1	Q8CHT0	Delta-1-pyrroline-5-carboxylate dehydrogenase, mitochondrial	AADMLSGPR	130	138	3979	3979	141	148	FALSE	FALSE	FALSE	FALSE	FALSE	FALSE	FALSE	FALSE	FALSE	FALSE	-2.37682	0.345042	4.65899e-61	1.01186e-58	-4.40353	0.315098	0	0	-1.01746	0.450931	0.0161781	1	0.998807	0.153348	5.6888e-60	1.30823e-56	-2.01348	0.476573	0.000169124	0.115435
Aldh4a1	Q8CHT0	Delta-1-pyrroline-5-carboxylate dehydrogenase, mitochondrial	AADMLSGPR	130	138	3979	3979	141	149	FALSE	FALSE	FALSE	FALSE	FALSE	FALSE	FALSE	FALSE	FALSE	FALSE	-6.09917	8.47992	0.000507373	0.043618	-6.19473	8.44123	0.000327036	0.0242955	-0.0996906	0.773527	0.378105	1	-0.0560462	0.226927	0.332673	1	-0.00990722	0.744661	0.468676	1
Ttn	A2ASS6;A2ASS6-2	Titin	AADPIDPPGPPAK	28949	28961	564	564;1197	142	150	FALSE	FALSE	TRUE	TRUE	FALSE	FALSE	FALSE	FALSE	FALSE	FALSE	-0.0169479	0.521664	0.449605	1	-0.110816	1.01522	0.395154	1	-0.504038	2.70615	0.237996	1	-0.27383	2.45599	0.26299	1	-0.0318419	0.857005	0.419928	1
Ybx1	P62960;Q3UBT1	Nuclease-sensitive element-binding protein 1	AADPPAENSSAPEAEQGGAE	303	322	2497	2497	143	151	FALSE	FALSE	FALSE	TRUE	FALSE	FALSE	FALSE	FALSE	FALSE	FALSE	-0.114316	0.142356	0.176558	1	-0.263794	0.175196	0.0599509	1	-0.0710897	0.168708	0.320194	1	0.0282906	0.123384	0.360875	1	-0.101622	0.180523	0.236467	1
Fasn	P19096;A0A0U1RNJ1	Fatty acid synthase;[Acyl-carrier-protein] S-acetyltransferase;[Acyl-carrier-protein] S-malonyltransferase;3-oxoacyl-[acyl-carrier-protein] synthase;3-oxoacyl-[acyl-carrier-protein] reductase;3-hydroxyacyl-[acyl-carrier-protein] dehydratase;Enoyl-[acyl-carrier-protein] reductase;Oleoyl-[acyl-carrier-protein] hydrolase	AADQYK	2422	2427	2008	2008	144	152	FALSE	FALSE	FALSE	TRUE	FALSE	FALSE	FALSE	FALSE	FALSE	FALSE	0.48584	0.573087	0.140586	1	0.621367	0.563692	0.105559	1	-0.292011	0.462245	0.243216	1	-0.293281	0.494337	0.208202	1	0.0155649	0.369969	0.44145	1
Fasn	P19096;A0A0U1RNJ1	Fatty acid synthase;[Acyl-carrier-protein] S-acetyltransferase;[Acyl-carrier-protein] S-malonyltransferase;3-oxoacyl-[acyl-carrier-protein] synthase;3-oxoacyl-[acyl-carrier-protein] reductase;3-hydroxyacyl-[acyl-carrier-protein] dehydratase;Enoyl-[acyl-carrier-protein] reductase;Oleoyl-[acyl-carrier-protein] hydrolase	AADQYKPK	2422	2429	2008	2008	145	153	FALSE	FALSE	FALSE	TRUE	FALSE	FALSE	FALSE	FALSE	FALSE	TRUE	2.45302	0.149089	0	0	2.71455	0.416414	9.50569e-86	2.10606e-83	-1.55654	0.221744	1.22802e-44	3.3274e-41	-1.82817	0.401614	5.13559e-29	7.68937e-26	0.203755	0.430628	0.230716	1
Entpd5	Q9WUZ9;Q3TQC7	Ectonucleoside triphosphate diphosphohydrolase 5	AADTHLIDYEK	335	345	2846	2846	146	154	FALSE	FALSE	FALSE	TRUE	FALSE	FALSE	FALSE	FALSE	FALSE	FALSE	-2.74388	0.15954	0	0	-2.85431	0.191678	0	0	-0.135009	0.215991	0.210377	1	-0.0238416	0.0935506	0.34862	1	-0.0804858	0.214945	0.283928	1
Atp11a	E9Q3G7;P98197;F6Z4J2	Phospholipid-transporting ATPase;Probable phospholipid-transporting ATPase IH	AADTIEALQK	671	680	1133	1133	147	155	FALSE	FALSE	FALSE	TRUE	FALSE	FALSE	FALSE	FALSE	FALSE	FALSE	-1.64756	0.508042	5.50463e-05	0.00544312	-1.88178	0.570503	3.97127e-07	3.81543e-05	-0.24966	0.528098	0.214496	1	-0.0618973	0.181271	0.307221	1	-0.101078	0.516889	0.312748	1
Cps1	Q8C196	Carbamoyl-phosphate synthase [ammonia], mitochondrial	AADTIGYPVMIR	576	587	3887	3887	148	156	FALSE	FALSE	FALSE	FALSE	FALSE	FALSE	FALSE	FALSE	FALSE	FALSE	0.0276267	0.493736	0.421115	1	-0.0931595	0.651738	0.409494	1	-0.673125	0.820718	0.143632	1	-0.305757	0.722784	0.218145	1	-0.0844028	0.583883	0.334533	1
Pkm	P52480	Pyruvate kinase PKM	AADVHEVR	248	255	2312	2312;2313	149	157	FALSE	FALSE	TRUE	TRUE	FALSE	FALSE	FALSE	FALSE	FALSE	FALSE	0.776069	4.19915	0.478375	1	0.797612	0.566566	0.303864	1	0.0533448	3.87936	0.343354	1	0.0108429	0.265104	0.434575	1	0.0790328	3.66091	0.330115	1
Pkm	P52480	Pyruvate kinase PKM	AADVHEVRK	248	256	2312	2312;2313	150	158	FALSE	FALSE	TRUE	TRUE	FALSE	FALSE	TRUE	FALSE	FALSE	FALSE	0.170151	0.189086	0.125673	1	-5.18229	0.278006	0	0	-4.30389	0.270512	0	0	1.06966	0.206302	1.65035e-16	1.81278e-13	-5.36952	0.340438	0	0
Mpc1	P63030;Q3UX28;D3Z786;D3YWY6;D3Z5S0;E9Q0V4	Mitochondrial pyruvate carrier 1	AADYVR	9	14	2505	2505	151	159	FALSE	FALSE	FALSE	TRUE	FALSE	FALSE	FALSE	FALSE	FALSE	FALSE	-2.78939	1.23059	0.0118742	0.709216	-3.29136	0.896596	6.33518e-13	7.25136e-11	-0.283651	1.30388	0.306287	1	0.0359392	0.187494	0.370404	1	-0.301689	1.32044	0.269001	1
Wbp2	P97765;Q544A1;A2A860	WW domain-binding protein 2	AAEAAASAYYNPGNPHNVYMPTSQPPPPPYYPPEDK	223	258	2635	2635	152	160	FALSE	FALSE	FALSE	TRUE	FALSE	FALSE	FALSE	FALSE	FALSE	FALSE	-5.40062	11.213	0.00257809	0.186792	-5.56506	11.114	0.000741127	0.0509303	0.583618	1.15041	0.168509	1	0.630348	0.429253	0.0560552	1	-0.0165934	1.07224	0.455794	1
Prkra	Q9WTX2	Interferon-inducible double-stranded RNA-dependent protein kinase activator A	AAEAAINILK	91	100	5155	5155	153	161	FALSE	FALSE	FALSE	FALSE	FALSE	FALSE	FALSE	FALSE	FALSE	FALSE	-1.50814	0.41112	1.60674e-05	0.0016596	-1.6722	1.10172	8.48124e-05	0.00686526	-0.106079	1.07036	0.359286	1	-0.0018448	0.146871	0.488377	1	-0.0673771	1.06672	0.359003	1
Ptpru	B1AUH1;Q3V360;B1AUH1-2	Receptor-type tyrosine-protein phosphatase U	AAEAEHFFLQR	216	226	681	681	154	162	FALSE	FALSE	FALSE	TRUE	FALSE	FALSE	FALSE	FALSE	TRUE	TRUE	1.00433	0.909574	0.0952443	1	1.56971	1.0419	0.0475743	1	0.491417	0.671894	0.217482	1	0.0066579	0.441667	0.473555	1	0.297947	0.699632	0.238816	1
Eps8	Q08509;D3Z5I5;Q3UGL1;D3Z7F4	Epidermal growth factor receptor kinase substrate 8	AAEAFSELSK	290	299	980	980	155	163	FALSE	FALSE	FALSE	TRUE	FALSE	FALSE	FALSE	FALSE	FALSE	FALSE	-0.180528	0.621741	0.259193	1	-0.172443	0.684668	0.349087	1	0.160909	0.522635	0.315133	1	0.0707208	0.243188	0.313765	1	0.0211031	0.473502	0.428177	1
Ttc1	A2AJK8;Q91Z38	Tetratricopeptide repeat protein 1	AAEAHPQDDHVEEECFHDCSASFEEEQPGAHVAGSK	48	83	509	509	156	164	FALSE	FALSE	FALSE	TRUE	FALSE	FALSE	FALSE	FALSE	FALSE	FALSE	-0.0498358	0.478737	0.37753	1	-2.62915	5.67302	0.0507428	1	-1.62112	5.60728	0.199052	1	0.890358	0.630072	0.0756648	1	-2.48516	5.68071	0.0895198	1
Ankfy1	Q810B6	Rabankyrin-5	AAEAILK	852	858	3642	3642	157	165	FALSE	FALSE	FALSE	FALSE	FALSE	TRUE	FALSE	FALSE	FALSE	TRUE	-0.00860962	0.640465	0.466892	1	2.99048	1.16461	0.00107006	0.0708267	3.34439	1.16677	4.95492e-05	0.0314835	0.0741021	0.802245	0.359557	1	3.06221	1.31293	0.0085511	1
Dhx9	E9QNN1;O70133-2;A0A087WPL5;O70133;O70133-3;Q3UR42	ATP-dependent RNA helicase A	AAECNIVVTQPR	438	449	1260	1260	158	166	FALSE	FALSE	FALSE	TRUE	FALSE	FALSE	FALSE	FALSE	FALSE	FALSE	-0.0532523	0.334869	0.358709	1	-0.745542	0.551776	0.079711	1	-0.521467	0.518869	0.137988	1	0.0235969	0.342044	0.419905	1	-0.570145	0.566296	0.119768	1
Spg7	Q3ULF4;D3YZN4;D3YXB7;D3Z1Z1	Paraplegin	AAEDELNIESK	228	238	913	913	159	167	FALSE	FALSE	FALSE	TRUE	FALSE	FALSE	FALSE	FALSE	FALSE	FALSE	-1.88656	1.37537	0.0499641	1	-1.83407	1.37182	0.0630335	1	0.0481475	0.59782	0.438631	1	0.00891564	0.243803	0.457533	1	0.0157109	0.55007	0.452107	1
Nckap1	P28660;A2AS98;P28660-2	Nck-associated protein 1	AAEDLFVNIR	306	315	562	562	160	168	FALSE	FALSE	FALSE	TRUE	FALSE	FALSE	FALSE	FALSE	FALSE	FALSE	-0.0266827	0.170091	0.375998	1	-0.0214362	0.192887	0.436382	1	0.131193	0.216707	0.2284	1	0.0980477	0.169577	0.228727	1	0.00889962	0.189993	0.452329	1
Tagln	P37804	Transgelin	AAEDYGVIK	100	108	2180	2180	161	169	FALSE	FALSE	FALSE	FALSE	FALSE	FALSE	TRUE	FALSE	TRUE	FALSE	1.26069	0.230122	7.29945e-19	1.05821e-16	-0.425831	0.296738	0.111067	1	-0.549062	0.272918	0.0572919	1	1.15277	0.240965	2.98043e-05	0.0182274	-1.68209	0.38049	0.000483587	0.299318
Tagln	P37804	Transgelin	AAEDYGVIKTDMFQTVDLYEGK	100	121	2180	2180	162	170	FALSE	FALSE	FALSE	FALSE	FALSE	FALSE	FALSE	FALSE	FALSE	FALSE	-3.64804	5.26551	0.0344329	1	-3.82406	5.24762	0.0204775	0.964552	0.0364655	1.20852	0.45923	1	0.065	0.585264	0.352847	1	-0.0298008	1.08532	0.416696	1
Plec	Q9QXS1;Q9QXS1-2;Q9QXS1-6;Q9QXS1-10;Q9QXS1-9;Q9QXS1-12;Q9QXS1-11;Q9QXS1-13;Q9QXS1-5;Q9QXS1-16;Q9QXS1-4;Q9QXS1-14;Q9QXS1-7;Q9QXS1-8;Q9QXS1-15;E9Q3W4	Plectin	AAEEAEEAREQAER	2234	2247	5082	5082;5083	163	171	FALSE	FALSE	TRUE	TRUE	FALSE	FALSE	FALSE	FALSE	FALSE	FALSE	-4.80281	8.50953	0.01693	0.962075	-4.94768	8.3756	0.00829414	0.438385	-0.0158608	1.23132	0.47933	1	0.0107859	0.47475	0.45509	1	-0.0268812	1.14509	0.429121	1
Clta	B1AWE0;Q6PFA2;O08585;B1AWE1;B1AWD8;B1AWD9	Clathrin light chain A	AAEEAFVNDIDESSPGTEWER	161	181	692	692	164	172	FALSE	FALSE	FALSE	TRUE	FALSE	FALSE	FALSE	FALSE	FALSE	FALSE	-7.36917	13.5443	4.88613e-05	0.00485428	-7.49703	13.909	4.42936e-05	0.00370055	0.350351	0.983784	0.219358	1	0.366819	0.228358	0.0500976	1	-0.00235329	0.940475	0.479311	1
Lima1	Q9ERG0;Q9ERG0-2	LIM domain and actin-binding protein 1	AAEEANMER	44	52	4953	4953	165	173	FALSE	FALSE	FALSE	FALSE	FALSE	FALSE	FALSE	FALSE	FALSE	FALSE	-1.35177	0.584166	0.0156399	0.898586	-1.64447	1.84316	0.00796711	0.423332	0.0909471	1.79339	0.437508	1	0.33695	0.388468	0.13724	1	-0.13859	1.79364	0.309062	1
Mthfd1	Q922D8	C-1-tetrahydrofolate synthase, cytoplasmic;Methylenetetrahydrofolate dehydrogenase;Methenyltetrahydrofolate cyclohydrolase;Formyltetrahydrofolate synthetase;C-1-tetrahydrofolate synthase, cytoplasmic, N-terminally processed	AAEEIGIK	59	66	4355	4355	166	174	FALSE	FALSE	FALSE	FALSE	FALSE	FALSE	FALSE	FALSE	FALSE	FALSE	0.578706	0.118108	7.84173e-08	9.02706e-06	0.51132	0.0968169	7.15098e-13	8.17367e-11	-0.0988949	0.117656	0.167848	1	-0.0253403	0.0822711	0.342717	1	-0.0527144	0.12402	0.28417	1
Otub1	Q7TQI3;D3YWF6	Ubiquitin thioesterase OTUB1	AAEEPQQQK	2	10	3560	3560	167	175	FALSE	FALSE	FALSE	FALSE	FALSE	FALSE	FALSE	FALSE	FALSE	FALSE	-1.79184	0.668349	0.00308857	0.218949	-1.77516	0.778424	0.00773502	0.412503	0.0614488	0.515548	0.419808	1	0.0366968	0.227429	0.372798	1	-0.00365224	0.470718	0.492719	1
Dnah9	B1AR51		AAEETLSWK	772	780	664	664	168	176	FALSE	FALSE	FALSE	FALSE	FALSE	FALSE	FALSE	FALSE	FALSE	FALSE	-1.00973	0.353803	0.00504944	0.337381	-1.06418	0.311532	0.000890969	0.060036	0.0595744	0.301602	0.409003	1	0.0788857	0.188681	0.27574	1	-0.0191367	0.277413	0.428131	1
Chchd3	Q9CRB9;Q9D9P1;D3Z0L4;S4R238	MICOS complex subunit Mic19	AAEEVEAK	166	173	4584	4584	169	177	FALSE	FALSE	FALSE	TRUE	FALSE	FALSE	FALSE	FALSE	FALSE	FALSE	-3.88407	0.769183	1.42647e-26	2.30389e-24	-4.16678	1.48476	1.78987e-23	2.45024e-21	0.579307	1.43604	0.217285	1	0.739328	0.287695	0.00348116	1	-0.0987133	1.43246	0.335082	1
Acaca	Q5SWU9;Q5SWU9-2	Acetyl-CoA carboxylase 1;Biotin carboxylase	AAEEVGYPVMIK	299	310	3230	3230	170	178	FALSE	FALSE	FALSE	TRUE	FALSE	FALSE	FALSE	FALSE	TRUE	TRUE	1.02893	0.397212	0.00309885	0.219617	1.16089	0.459953	0.00227648	0.139317	0.0426412	0.280468	0.419937	1	-0.0241172	0.267072	0.3953	1	0.0695771	0.299157	0.321111	1
Acaca	Q5SWU9;Q5SWU9-2	Acetyl-CoA carboxylase 1;Biotin carboxylase	AAEEVGYPVMIK	299	310	3230	3230	170	179	FALSE	FALSE	FALSE	TRUE	FALSE	FALSE	FALSE	FALSE	FALSE	FALSE	-0.497608	0.595488	0.120388	1	-0.504283	0.368848	0.0818848	1	0.742671	0.553118	0.0466542	1	0.716489	0.320441	0.013679	1	0.00700078	0.485877	0.468124	1
Tg	O08710	Thyroglobulin	AAEFATPWPDFIPGAGGESYK	2677	2697	1562	1562	171	180	FALSE	FALSE	FALSE	TRUE	FALSE	FALSE	FALSE	FALSE	FALSE	FALSE	-0.351729	0.429075	0.220925	1	0.781125	0.251426	0.00286609	0.171161	0.407754	0.217119	0.0620675	1	-0.727442	0.486508	0.0535181	1	1.14496	0.588656	0.0227105	1
Tg	O08710	Thyroglobulin	AAEFATPWPDFIPGAGGESYKELSAQLPNRQGLK	2677	2710	1562	1562	172	181	FALSE	FALSE	FALSE	TRUE	FALSE	FALSE	FALSE	FALSE	FALSE	FALSE	0.0938542	0.345631	0.295089	1	0.392159	0.425486	0.142004	1	0.0874651	0.306986	0.38326	1	-0.0640059	0.322645	0.329435	1	0.144986	0.361153	0.242644	1
P4hb	P09103	Protein disulfide-isomerase	AAEGFKGKILFIFIDSDHTDNQR	280	302	1878	1878	173	182	FALSE	FALSE	FALSE	FALSE	FALSE	FALSE	FALSE	FALSE	FALSE	FALSE	-0.810361	3.33639	0.1895	1	-1.17764	3.7597	0.156707	1	-0.100818	1.25197	0.401466	1	-0.00937118	0.419916	0.462202	1	-0.0311465	1.17786	0.4127	1
Col6a3	E9PWQ3;D3YWD1		AAEGVPK	544	550	1057	1057;91	174	183	FALSE	FALSE	TRUE	TRUE	FALSE	FALSE	FALSE	FALSE	FALSE	FALSE	-0.0235499	0.449535	0.415768	1	-0.0708412	0.59212	0.42498	1	0.0315019	0.527354	0.459951	1	0.0165234	0.323021	0.442158	1	0.00172609	0.42894	0.495428	1
Kiaa1468;2310035C23Rik	Q148V7;G3X9J4;E9QM90;Q148V7-3;A0A087WRM8;A0A087WSS1;Q148V7-2	LisH domain and HEAT repeat-containing protein KIAA1468	AAEHEVPLQER	228	238	1240	1240	175	184	FALSE	FALSE	FALSE	TRUE	FALSE	FALSE	FALSE	FALSE	FALSE	FALSE	0.00396231	0.202219	0.467321	1	0.00945345	0.287908	0.483538	1	-0.00714157	0.293746	0.484251	1	-0.0011371	0.207659	0.488303	1	-0.00327751	0.244818	0.483478	1
Sptb	Q3UGX2;P15508;E9Q397	Spectrin beta chain, erythrocytic	AAEIDCQDIEER	1547	1558	2953	2953	176	185	FALSE	FALSE	FALSE	TRUE	FALSE	FALSE	FALSE	FALSE	FALSE	FALSE	0.625106	0.206063	0.00217718	0.160597	-0.69809	0.265752	0.00613469	0.336262	-1.12901	0.291625	4.76962e-05	0.0303815	0.174539	0.163141	0.12369	1	-1.31887	0.342722	4.60646e-05	0.0339054
Prodh	Q9WU79;A0A0R4J1T9	Proline dehydrogenase 1, mitochondrial	AAEIGYEDPINPTYEATNAMYHR	453	475	5160	5160	177	186	FALSE	FALSE	FALSE	TRUE	FALSE	FALSE	FALSE	FALSE	FALSE	FALSE	-0.0680172	0.639329	0.352859	1	-0.420191	1.59	0.224721	1	-0.327358	1.53765	0.236263	1	-0.0650013	0.292996	0.339673	1	-0.128166	1.50379	0.308787	1
Neb	E9Q1W3;A2AQA9		AAEILSDNIYR	3162	3172	1119	1119;1286	178	187	FALSE	FALSE	TRUE	TRUE	FALSE	FALSE	FALSE	FALSE	FALSE	FALSE	-0.035322	0.215849	0.379013	1	-0.0902871	0.294557	0.359159	1	-0.0597618	0.275806	0.391064	1	-0.0178037	0.195489	0.41524	1	-0.0124009	0.246215	0.448788	1
Tpo	P35419	Thyroid peroxidase	AAEIMETSIQVMK	90	102	2159	2159	179	188	FALSE	FALSE	FALSE	TRUE	FALSE	FALSE	FALSE	FALSE	FALSE	FALSE	-0.40067	3.18809	0.231048	1	-0.744679	3.33306	0.196542	1	-0.053081	1.11031	0.444038	1	0.0117989	0.447269	0.452798	1	-0.0358272	1.02953	0.405265	1
Ecm29;AI314180	Q6PDI5;Q6PDI5-2;A2ALV7	Proteasome-associated protein ECM29 homolog	AAELALK	1218	1224	3480	3480	180	189	FALSE	FALSE	FALSE	TRUE	FALSE	FALSE	FALSE	FALSE	FALSE	FALSE	0.241861	0.258749	0.136884	1	0.614927	0.393007	0.038357	1	-0.20808	0.355176	0.287228	1	-0.572936	0.347762	0.0405301	1	0.263734	0.4385	0.207137	1
Pik3cb	Q8BTI9;S4R1S1	Phosphatidylinositol 4,5-bisphosphate 3-kinase catalytic subunit beta isoform	AAELASGDSANVSSR	509	523	3795	3795	181	190	FALSE	FALSE	FALSE	FALSE	FALSE	FALSE	FALSE	FALSE	FALSE	FALSE	-0.0262312	0.234075	0.397358	1	-0.153472	0.500793	0.303194	1	-0.232923	0.503805	0.214474	1	-0.101035	0.199635	0.247838	1	-0.0596698	0.474064	0.36059	1
Ppl	G5E898;Q9R269	Periplakin	AAELEVQR	1413	1420	1462	1462	182	191	FALSE	FALSE	FALSE	TRUE	FALSE	FALSE	FALSE	FALSE	FALSE	FALSE	-1.57207	0.275117	3.73294e-29	6.2091e-27	-1.65307	0.268584	1.16999e-53	2.14213e-51	0.32912	0.277396	0.114645	1	0.399934	0.199473	0.023048	1	-0.0300243	0.251751	0.391504	1
Gsr	P47791;P47791-2	Glutathione reductase, mitochondrial	AAELGAR	61	67	2236	2236	183	192	FALSE	FALSE	FALSE	TRUE	FALSE	FALSE	TRUE	FALSE	TRUE	FALSE	1.5917	0.439158	2.64636e-09	3.18752e-07	-0.816681	0.244582	8.10926e-05	0.00658034	-0.186971	0.248273	0.206591	1	2.22633	0.440151	1.97916e-30	3.04467e-27	-2.44426	0.516379	6.38784e-16	7.67453e-13
Phb	P67778;Q5SQG5	Prohibitin	AAELIANSLATAGDGLIELR	220	239	2526	2526	184	193	FALSE	FALSE	FALSE	FALSE	FALSE	FALSE	FALSE	FALSE	FALSE	FALSE	-10.8635	17.4828	5.30898e-07	5.93252e-05	-10.9794	17.413	7.89711e-07	7.48299e-05	0.636349	0.932275	0.0972236	1	0.652463	0.197456	1.90988e-05	0.0119408	-0.0127134	0.910133	0.465347	1
Phb	P67778;Q5SQG5	Prohibitin	AAELIANSLATAGDGLIELRK	220	240	2526	2526	185	194	FALSE	FALSE	FALSE	FALSE	FALSE	FALSE	FALSE	FALSE	FALSE	FALSE	-4.8288	8.20522	0.00718417	0.459263	-4.93457	8.19359	0.00277088	0.166128	0.0185471	0.969826	0.475679	1	0.0313919	0.315314	0.402656	1	-0.0146259	0.943828	0.460981	1
Atp12a	Q9Z1W8	Potassium-transporting ATPase alpha chain 2	AAELLAR	80	86	5217	5217	186	195	FALSE	FALSE	FALSE	FALSE	FALSE	FALSE	FALSE	FALSE	FALSE	FALSE	-2.64193	0.219237	0	0	-3.36278	0.185799	0	0	-0.72756	0.28387	0.0157446	1	-0.00652791	0.098501	0.450509	1	-0.709202	0.297098	0.0207762	1
Tha1	Q6XPS7		AAELLGVER	82	90	3504	3504	187	196	FALSE	FALSE	FALSE	FALSE	FALSE	FALSE	FALSE	FALSE	FALSE	FALSE	-0.375527	0.498111	0.163542	1	-0.446582	0.62487	0.192085	1	-0.307728	0.60442	0.249453	1	-0.25885	0.452729	0.215958	1	-0.00123848	0.437016	0.49031	1
2210016F16Rik	G3X8U3		AAELLLPAAAAWR	31	43	1418	1418	188	197	FALSE	FALSE	FALSE	FALSE	FALSE	FALSE	FALSE	FALSE	FALSE	FALSE	-0.381301	0.239422	0.0514195	1	-0.431723	0.332733	0.0838043	1	-0.208567	0.311365	0.224783	1	-0.13384	0.203554	0.20409	1	-0.0157649	0.28417	0.432879	1
Akap9	E9QQ10		AAELQEQLSSEK	3020	3031	1272	1272	189	198	FALSE	FALSE	FALSE	FALSE	FALSE	FALSE	FALSE	FALSE	FALSE	FALSE	-2.5481	1.16685	0.000334414	0.029867	-2.89036	1.89565	7.86957e-05	0.00639539	-0.0289554	1.5462	0.459313	1	0.0424005	0.16285	0.337565	1	-0.049428	1.51611	0.378588	1
Cep57	Q8CEE0;B8JJF0;B8JJE7;Q8CEE0-3;Q8CEE0-2;D6RDR1	Centrosomal protein of 57 kDa	AAELQSGLEANR	231	242	790	790	190	199	FALSE	FALSE	FALSE	TRUE	FALSE	FALSE	FALSE	FALSE	FALSE	FALSE	0.00698949	0.363883	0.476939	1	0.20843	0.51851	0.308095	1	0.239606	0.507863	0.253318	1	0.0398674	0.202521	0.351957	1	0.110673	0.469516	0.311647	1
Ift172	Q6VH22	Intraflagellar transport protein 172 homolog	AAELSIK	1318	1324	3502	3502	191	200	FALSE	FALSE	FALSE	FALSE	FALSE	FALSE	FALSE	FALSE	FALSE	FALSE	-0.120512	0.554645	0.282994	1	-0.324025	0.757949	0.247355	1	0.0834054	0.66792	0.414785	1	0.130504	0.328953	0.258718	1	-0.0327482	0.597204	0.410989	1
Eci2	Q3TCD4;Q9WUR2;Q9WUR2-2;E9PUY9;E9PYA9;E9PVM6;E9PYC6;E9Q858;E9Q7A8	Enoyl-CoA delta isomerase 2, mitochondrial	AAEMLLFGK	280	288	2794	2794	192	201	FALSE	FALSE	FALSE	TRUE	FALSE	FALSE	FALSE	FALSE	FALSE	FALSE	-5.13202	10.8825	0.00292655	0.208809	-5.23471	10.5221	0.00114774	0.0753841	0.0523184	1.07908	0.434403	1	0.0532566	0.203049	0.32749	1	-0.00800293	1.0603	0.465006	1
Eci2	Q3TCD4;Q9WUR2;Q9WUR2-2;E9PUY9;E9PYA9;E9PVM6;E9PYC6;E9Q858;E9Q7A8	Enoyl-CoA delta isomerase 2, mitochondrial	AAEMLLFGK	280	288	2794	2794	192	202	FALSE	FALSE	FALSE	TRUE	FALSE	FALSE	FALSE	FALSE	FALSE	FALSE	-1.86831	0.482693	0.00129022	0.100855	-2.17624	0.541584	2.36739e-17	2.95735e-15	-0.199711	0.595138	0.283207	1	0.0214901	0.191684	0.408894	1	-0.20479	0.607938	0.240897	1
Kif5b	Q61768;E9QAK5	Kinesin-1 heavy chain;Kinesin-like protein	AAEMMASLLK	551	560	3338	3338	193	203	FALSE	FALSE	FALSE	TRUE	FALSE	FALSE	FALSE	FALSE	FALSE	FALSE	0.00310553	1.2446	0.492535	1	-0.000633359	1.34526	0.498698	1	-0.0480489	0.969354	0.451312	1	0.00363116	0.675221	0.489064	1	-0.00788875	0.702273	0.465252	1
Fkbp4	P30416;F6S2D5	Peptidyl-prolyl cis-trans isomerase FKBP4;Peptidyl-prolyl cis-trans isomerase FKBP4, N-terminally processed;Peptidyl-prolyl cis-trans isomerase	AAENGAQSAPLPLEGVDISPK	8	28	2120	2120	194	204	FALSE	FALSE	FALSE	FALSE	FALSE	FALSE	FALSE	FALSE	FALSE	FALSE	-0.756739	0.135358	2.5788e-14	3.45638e-12	-0.708234	0.126867	1.56927e-33	2.41722e-31	0.0489038	0.130299	0.347165	1	0.0075327	0.101864	0.445003	1	0.021813	0.136351	0.391904	1
Fkbp4	P30416;F6S2D5	Peptidyl-prolyl cis-trans isomerase FKBP4;Peptidyl-prolyl cis-trans isomerase FKBP4, N-terminally processed;Peptidyl-prolyl cis-trans isomerase	AAENGAQSAPLPLEGVDISPKQDEGVLK	8	35	2120	2120	195	205	FALSE	FALSE	FALSE	FALSE	FALSE	FALSE	FALSE	FALSE	FALSE	FALSE	-0.448298	0.270553	0.0352828	1	-0.225962	0.223501	0.15245	1	0.49919	0.242888	0.0131936	1	0.269673	0.222911	0.114984	1	0.176257	0.28457	0.215506	1
Myh14	Q6URW6;K3W4R2;A0A140LI60	Myosin-14	AAEQAASDLR	1557	1566	3499	3499;3500	196	206	FALSE	FALSE	TRUE	TRUE	FALSE	FALSE	FALSE	FALSE	FALSE	FALSE	-6.48917	1.0872	1.65258e-48	3.26859e-46	-6.46491	1.12532	3.93509e-35	6.15227e-33	-0.544584	0.567988	0.113625	1	-0.549756	0.290427	0.00793728	1	0.00431292	0.49582	0.477483	1
Myh14	Q6URW6;K3W4R2;A0A140LI60	Myosin-14	AAEQAASDLRTQVTELEDELTAAEDAK	1557	1583	3499	3499;3500	197	207	FALSE	FALSE	TRUE	TRUE	FALSE	FALSE	FALSE	FALSE	FALSE	FALSE	-9.35324	13.3516	4.50139e-07	5.04674e-05	-9.41673	12.9436	1.15598e-06	0.00010851	-0.140128	0.866678	0.340508	1	-0.113158	0.209368	0.252391	1	0.000152997	0.838507	0.494827	1
Mybpc2	Q5XKE0	Myosin-binding protein C, fast-type	AAEQAVFK	447	454	3244	3244	198	208	FALSE	FALSE	FALSE	FALSE	FALSE	FALSE	FALSE	FALSE	FALSE	FALSE	-0.137423	0.493569	0.293081	1	-0.187708	0.613629	0.334964	1	0.274955	0.667768	0.280888	1	0.175204	0.543319	0.266758	1	0.00448477	0.431821	0.480808	1
Cracr2b	Q80ZJ8	EF-hand calcium-binding domain-containing protein 4A	AAEQLEAQAQHIQLQR	265	280	3633	3633	199	209	FALSE	FALSE	FALSE	FALSE	FALSE	FALSE	FALSE	FALSE	FALSE	FALSE	-5.56214	8.04296	0.00148918	0.114461	-5.68596	8.21905	0.000714481	0.0492653	0.0716498	1.03701	0.411027	1	0.0735264	0.205462	0.295281	1	-0.0119242	1.00954	0.469825	1
Map4	P27546;A0A0B4J1F2;A0A0B4J1M9;P27546-2;P27546-3	Microtubule-associated protein 4;Microtubule-associated protein	AAEQMSTLPIDAPSPLENLEQK	604	625	132	132;168	200	210	FALSE	FALSE	TRUE	TRUE	FALSE	FALSE	FALSE	FALSE	FALSE	FALSE	-0.274362	0.629878	0.200487	1	-0.251391	0.453292	0.262334	1	-0.641743	0.650563	0.154255	1	-0.741135	0.352291	0.0446899	1	0.0272595	0.579948	0.415269	1
Tmc4	F8VQ45;Q7TQ65;D3YWB3;Q7TQ65-3;Q7TQ65-2	Transmembrane channel-like protein;Transmembrane channel-like protein 4	AAEQTLSQR	315	323	1340	1340	201	211	FALSE	FALSE	FALSE	TRUE	FALSE	FALSE	FALSE	FALSE	FALSE	FALSE	-1.19367	0.197591	3.72819e-46	7.2476e-44	-1.22811	0.217931	4.87802e-35	7.6152e-33	0.0751821	0.198671	0.340588	1	0.0833127	0.157941	0.25165	1	-0.0142226	0.191474	0.434669	1
Fnbp1	Q80TY0;Q80TY0-3;A2AQ43;A2AQ44;A2AQ42;A2AQ45;A2AQ41;Q80TY0-2;Q80TY0-4;Q80TY0-5	Formin-binding protein 1	AAESIDQK	255	262	548	548	202	212	FALSE	FALSE	FALSE	TRUE	FALSE	FALSE	FALSE	FALSE	FALSE	FALSE	-0.0322415	0.53685	0.407522	1	-0.133561	1.32863	0.366928	1	-0.94014	3.57442	0.19211	1	-0.634278	3.41725	0.218437	1	-0.0315678	1.10481	0.417674	1
Copb2	O55029	Coatomer subunit beta	AAESLADPTEYENLFPGLK	784	802	1677	1677	203	213	FALSE	FALSE	FALSE	FALSE	FALSE	FALSE	FALSE	FALSE	FALSE	FALSE	-0.129285	0.158069	0.19263	1	-0.84003	0.16317	1.92195e-16	2.36208e-14	-0.609958	0.146142	7.72012e-07	0.000609231	0.063856	0.150555	0.291249	1	-0.688782	0.210561	0.00165158	0.842814
Ndufa7	Q9Z1P6	NADH dehydrogenase [ubiquinone] 1 alpha subcomplex subunit 7	AAESSAMAATEK	81	92	5213	5213	204	214	FALSE	FALSE	FALSE	FALSE	FALSE	FALSE	FALSE	FALSE	FALSE	FALSE	-2.72522	0.440184	1.29573e-35	2.29279e-33	-4.09573	0.786891	2.15335e-47	3.76025e-45	-0.914581	0.853123	0.144206	1	0.470753	0.323179	0.046049	1	-1.3865	0.959406	0.0565641	1
Ndufa7	Q9Z1P6	NADH dehydrogenase [ubiquinone] 1 alpha subcomplex subunit 7	AAESSAMAATEK	81	92	5213	5213	204	215	FALSE	FALSE	FALSE	FALSE	FALSE	FALSE	FALSE	FALSE	FALSE	FALSE	-3.3974	7.58272	0.0279418	1	-3.55936	7.55626	0.0183077	0.87438	-0.028294	1.07752	0.459521	1	0.00749622	0.208249	0.469184	1	-0.0206104	1.06369	0.435982	1
Mrps35	Q8BJZ4;A0A0R4J0L6	28S ribosomal protein S35, mitochondrial	AAESSVAPSREELLGTK	268	284	277	277	205	216	FALSE	FALSE	FALSE	TRUE	FALSE	FALSE	FALSE	FALSE	FALSE	FALSE	-5.76318	6.66113	0.000995485	0.0800337	-5.95905	6.80092	0.000599486	0.0420621	0.134311	1.26401	0.367142	1	0.139673	0.287009	0.237931	1	-0.0155583	1.23741	0.4523	1
Dcdc2b	F7BCK0;J3KML0		AAETAEEALSAQHQPGPEAVAPTSAHAPPS	311	340	1322	1322	206	217	FALSE	FALSE	FALSE	FALSE	FALSE	FALSE	FALSE	FALSE	FALSE	FALSE	-0.650157	0.419902	0.05741	1	-0.830506	0.414888	0.0147422	0.72476	0.00194243	0.394148	0.497983	1	0.0938722	0.200233	0.250814	1	-0.0786388	0.383388	0.336137	1
Coq5	Q9CXI0	2-methoxy-6-polyprenyl-1,4-benzoquinol methylase, mitochondrial	AAETHFGFETVSEGEK	49	64	4616	4616	207	218	FALSE	FALSE	FALSE	FALSE	FALSE	FALSE	FALSE	FALSE	FALSE	FALSE	-2.27543	0.80605	0.00253588	0.184113	-2.61073	1.97767	4.85592e-05	0.00404149	-0.313735	1.96295	0.240042	1	-0.0690855	0.285745	0.336368	1	-0.116736	1.98881	0.323035	1
Acad10	Q8K370	Acyl-CoA dehydrogenase family member 10	AAETSSIPAMER	431	442	4063	4063	208	219	FALSE	FALSE	FALSE	FALSE	FALSE	FALSE	FALSE	FALSE	FALSE	FALSE	-3.08229	5.38484	0.0736146	1	-3.35569	5.4315	0.0472228	1	-0.0696083	1.16262	0.429366	1	-0.000217797	0.497175	0.492571	1	-0.0381632	1.05762	0.399694	1
Sarnp;1110005A23Rik	Q9D1J3;B2RXM7	SAP domain-containing ribonucleoprotein	AAETVELHK	2	10	763	763	209	220	FALSE	FALSE	FALSE	TRUE	FALSE	FALSE	FALSE	FALSE	FALSE	FALSE	-0.198847	0.188816	0.123071	1	-0.200571	0.179467	0.126204	1	0.901892	0.196771	0.000267184	0.144441	0.893462	0.176857	0.000355633	0.17934	0.000828021	0.190643	0.489238	1
Mars	Q68FL6;E9QB02	Methionine--tRNA ligase, cytoplasmic	AAETVLK	185	191	1222	1222	210	221	FALSE	FALSE	FALSE	TRUE	FALSE	FALSE	FALSE	FALSE	FALSE	FALSE	0.000375621	0.203015	0.495203	1	-0.347888	2.819	0.244692	1	-0.481684	2.78603	0.194808	1	-0.0494815	0.235541	0.343519	1	-0.295977	2.80587	0.251549	1
Map4	P27546;A0A0B4J1F2;A0A0B4J1M9;P27546-2;P27546-3	Microtubule-associated protein 4;Microtubule-associated protein	AAEVESVK	226	233	132	132	211	222	FALSE	FALSE	FALSE	TRUE	FALSE	FALSE	FALSE	FALSE	TRUE	TRUE	1.3908	0.658786	0.0137108	0.802819	1.62103	0.624732	0.00815752	0.43217	0.151063	0.362434	0.28817	1	-0.00453075	0.324122	0.477135	1	0.110771	0.374902	0.291714	1
Dync2h1	Q45VK7;Q45VK7-2	Cytoplasmic dynein 2 heavy chain 1	AAEVLISQLDR	3170	3180	3044	3044	212	223	FALSE	FALSE	FALSE	TRUE	FALSE	FALSE	FALSE	FALSE	FALSE	FALSE	-1.21445	0.212403	2.91933e-17	4.132e-15	-1.32547	0.183524	9.05285e-52	1.63463e-49	-0.0236789	0.202316	0.435785	1	0.0498054	0.139836	0.313324	1	-0.0637593	0.2108	0.313638	1
Hnrnpm	Q9D0E1;Q9D0E1-2;B8JK33;B8JK32	Heterogeneous nuclear ribonucleoprotein M	AAEVLNK	127	133	4677	4677	213	224	FALSE	FALSE	FALSE	TRUE	FALSE	FALSE	TRUE	FALSE	FALSE	FALSE	0.0624753	0.368475	0.346398	1	-1.49943	0.439126	1.51238e-09	1.58774e-07	0.628046	0.50884	0.129963	1	2.25496	0.391959	8.57803e-18	9.74458e-15	-1.63542	0.59799	0.00129175	0.690012
Ttn	A2ASS6;A2ASS6-2	Titin	AAEVPAPIR	29248	29256	564	564;1197	214	225	FALSE	FALSE	TRUE	TRUE	FALSE	FALSE	FALSE	FALSE	FALSE	FALSE	-1.11505	4.48444	0.17748	1	-1.46797	4.51148	0.152451	1	-0.216207	1.15302	0.316914	1	-0.0658499	0.656099	0.359586	1	-0.0254635	0.961999	0.416615	1
Galnt2	Q6PB93;Q6PB93-2	Polypeptide N-acetylgalactosaminyltransferase 2;Polypeptide N-acetylgalactosaminyltransferase 2 soluble form	AAEVWMDEYK	383	392	3476	3476;1575	215	226	FALSE	FALSE	TRUE	TRUE	FALSE	FALSE	FALSE	FALSE	FALSE	FALSE	-0.273903	0.416756	0.192062	1	-0.525036	1.31207	0.157917	1	-0.0635679	1.32197	0.435807	1	0.0370695	0.369802	0.395308	1	-0.0896198	1.28109	0.34162	1
Cad	B2RQC6;E9QAI5;G3UWN2;B2RQC6-2	CAD protein;Glutamine-dependent carbamoyl-phosphate synthase;Aspartate carbamoyltransferase;Dihydroorotase	AAFALGGLGSGFASTK	556	571	718	718	216	227	FALSE	FALSE	FALSE	TRUE	FALSE	FALSE	FALSE	FALSE	FALSE	FALSE	0.0831691	0.197487	0.275242	1	0.268184	0.251747	0.137373	1	0.171273	0.268911	0.232947	1	0.0210084	0.156836	0.39911	1	0.100147	0.250002	0.281217	1
Nup35	Q8R4R6;A2ATJ2	Nucleoporin NUP53	AAFAVDPQAPTLGSEPMMLGSPTSPK	2	27	4151	4151	217	228	FALSE	FALSE	FALSE	TRUE	FALSE	FALSE	FALSE	FALSE	TRUE	TRUE	2.34672	2.23936	0.0916558	1	1.80703	2.64953	0.15468	1	-3.79995	7.21091	0.0341442	1	-3.3179	7.32468	0.106655	1	-0.0785117	2.01132	0.368427	1
Ywhae	P62259;Q5SS40;D6REF3	14-3-3 protein epsilon	AAFDDAIAELDTLSEESYK	197	215	2449	2449	218	229	FALSE	FALSE	FALSE	TRUE	FALSE	TRUE	FALSE	FALSE	FALSE	FALSE	-1.99345	0.24099	6.99934e-125	2.1381e-122	-1.49444	0.104186	0	0	1.22708	0.157217	2.17508e-82	1.04879e-78	0.729409	0.211049	1.69766e-05	0.0106772	0.489309	0.2686	0.0349692	1
Ywhae	P62259;Q5SS40;D6REF3	14-3-3 protein epsilon	AAFDDAIAELDTLSEESYKDSTLIMQLLR	197	225	2449	2449	219	230	FALSE	FALSE	FALSE	TRUE	FALSE	FALSE	FALSE	FALSE	FALSE	FALSE	-0.102842	1.58612	0.331538	1	-0.259032	1.72668	0.311796	1	-0.0460201	0.964651	0.451847	1	-0.00476652	0.523173	0.483912	1	-0.0124882	0.793159	0.454282	1
Tnnc2	P20801	Troponin C, skeletal muscle	AAFDMFDADGGGDISVK	22	38	2023	2023	220	231	FALSE	FALSE	FALSE	FALSE	FALSE	FALSE	FALSE	FALSE	FALSE	FALSE	0.326585	0.342849	0.106076	1	0.339594	0.280451	0.078577	1	-0.0420519	0.280535	0.420465	1	-0.0235705	0.207565	0.407166	1	-0.000327242	0.249091	0.498671	1
Tnnc2	P20801	Troponin C, skeletal muscle	AAFDMFDADGGGDISVK	22	38	2023	2023	220	232	FALSE	FALSE	FALSE	FALSE	FALSE	FALSE	FALSE	FALSE	FALSE	FALSE	-0.742169	0.680863	0.0852067	1	-1.2582	0.871576	0.0353449	1	-0.454409	0.795029	0.196528	1	-0.0342243	0.448489	0.40807	1	-0.225041	0.776044	0.261152	1
Golga4	Q91VW5	Golgin subfamily A member 4	AAFEELEK	431	438	4271	4271	221	233	FALSE	FALSE	FALSE	FALSE	FALSE	FALSE	FALSE	FALSE	FALSE	FALSE	-3.61815	6.18335	0.0395146	1	-3.76388	6.15039	0.0270492	1	-0.177251	0.916111	0.324541	1	-0.0753694	0.334985	0.320106	1	-0.0262821	0.867386	0.425821	1
Lman1	Q9D0F3	Protein ERGIC-53	AAFENWEVEVTFR	107	119	4678	4678	222	234	FALSE	FALSE	FALSE	TRUE	FALSE	FALSE	FALSE	FALSE	FALSE	FALSE	-5.88759	8.06946	0.000772113	0.0636677	-5.96004	8.03805	0.0008631	0.0583313	-0.271832	0.842164	0.285175	1	-0.179986	0.391493	0.276469	1	-0.0187644	0.753069	0.447736	1
Mydgf	Q9CPT4	Myeloid-derived growth factor	AAFERESDVPLK	119	130	4497	4497	223	235	FALSE	FALSE	FALSE	FALSE	FALSE	FALSE	FALSE	FALSE	FALSE	FALSE	-2.11374	0.639131	0.00388972	0.26833	-2.6058	0.589756	1.11805e-23	1.5343e-21	-0.365843	0.678878	0.214202	1	0.0128888	0.336422	0.446835	1	-0.324811	0.757323	0.211491	1
Serpinf1	P97298;B7ZC25	Pigment epithelium-derived factor	AAFEWNEEGAGSSPSPGLQPVR	359	380	2605	2605	224	236	FALSE	FALSE	FALSE	FALSE	FALSE	FALSE	FALSE	FALSE	TRUE	TRUE	1.19151	0.279695	4.45512e-12	5.72935e-10	1.62865	0.181863	1.46051e-125	3.90601e-123	0.737842	0.194421	0.00076961	0.347386	0.283792	0.27312	0.141907	1	0.401343	0.318943	0.110275	1
Lrba	E9Q3Y4;A0A0A6YXL6;A0A0A6YXX3;Q9ESE1;Q9ESE1-2;Q9ESE1-3	Lipopolysaccharide-responsive and beige-like anchor protein	AAFFAER	2272	2278	123	123	225	237	FALSE	FALSE	FALSE	TRUE	FALSE	FALSE	FALSE	FALSE	FALSE	FALSE	-0.648697	0.392368	0.0503673	1	-0.711055	0.423775	0.0368658	1	-0.011829	0.313294	0.478211	1	0.0146787	0.172801	0.426114	1	-0.0196447	0.304532	0.41412	1
Cpt1b	Q924X2	Carnitine O-palmitoyltransferase 1, muscle isoform	AAFFVTLDEDSHCYNPDDETSLSLYGK	415	441	4372	4372	226	238	FALSE	FALSE	FALSE	TRUE	FALSE	FALSE	FALSE	FALSE	FALSE	FALSE	-0.135402	2.18678	0.31612	1	-0.328949	2.3244	0.290748	1	0.0584304	1.23838	0.444514	1	0.069682	0.922606	0.357014	1	-0.0237075	0.919165	0.425061	1
Cpt1a	P97742;Q7TQD5	Carnitine O-palmitoyltransferase 1, liver isoform	AAFFVTLDESEQGYREEDPEASIDSYAK	414	441	2634	2634	227	239	FALSE	FALSE	FALSE	TRUE	FALSE	FALSE	FALSE	FALSE	FALSE	FALSE	-1.6452	0.477987	2.03387e-21	3.06342e-19	-4.29925	5.4728	0.000251043	0.0190218	-2.45636	5.54786	0.103259	1	0.118564	0.156905	0.180996	1	-2.61982	5.55812	0.0871606	1
Srrm2	Q8BTI8;Q8BTI8-3;Q8BTI8-2	Serine/arginine repetitive matrix protein 2	AAFGISDSYVDGSSFDPQRR	137	156	3794	3794	228	240	FALSE	FALSE	FALSE	TRUE	FALSE	FALSE	FALSE	FALSE	FALSE	FALSE	0.0213405	0.450209	0.433504	1	0.0758415	0.608846	0.414926	1	0.0945248	0.662149	0.392745	1	0.0267452	0.511415	0.414298	1	0.00859546	0.451144	0.46749	1
Sdha	Q8K2B3	Succinate dehydrogenase [ubiquinone] flavoprotein subunit, mitochondrial	AAFGLSEAGFNTACLTK	76	92	4048	4048	229	241	FALSE	FALSE	FALSE	FALSE	FALSE	FALSE	FALSE	FALSE	FALSE	FALSE	-1.20102	0.275481	3.84871e-10	4.72976e-08	-1.96019	3.18822	0.00111703	0.0735907	-0.638119	3.15051	0.242142	1	0.0915068	0.369706	0.334525	1	-0.692213	3.20558	0.192704	1
Nup50	Q9JIH2	Nuclear pore complex protein Nup50	AAFGSFAVNGPTTLVDK	110	126	5001	5001	230	242	FALSE	FALSE	FALSE	FALSE	FALSE	FALSE	FALSE	FALSE	FALSE	FALSE	-3.50939	7.58391	0.0309017	1	-3.74945	8.18828	0.017161	0.82659	0.215889	1.20403	0.327446	1	0.311218	0.28773	0.131084	1	-0.0296716	1.17062	0.422675	1
Cdc14a	Q6GQT0;Q6GQT0-2	Dual specificity protein phosphatase CDC14A	AAFIASPFTSFLNGSTQTPGR	506	526	3424	3424	231	243	FALSE	FALSE	FALSE	TRUE	FALSE	FALSE	FALSE	FALSE	FALSE	FALSE	-0.0104836	0.175579	0.440653	1	0.0669724	0.252138	0.373739	1	0.290171	0.267073	0.126095	1	0.136173	0.248824	0.233387	1	0.0576259	0.239364	0.329261	1
Ccbl2	Q71RI9;Q71RI9-2;A0A0G2JGE1	Kynurenine--oxoglutarate transaminase 3	AAFIDNMNQYTR	89	100	3523	3523	232	244	FALSE	FALSE	FALSE	TRUE	FALSE	FALSE	FALSE	FALSE	FALSE	FALSE	-1.00891	0.355756	0.0014705	0.113188	-1.44072	0.38243	1.10884e-06	0.00010421	-0.456205	0.409937	0.107056	1	-0.0102527	0.202082	0.452612	1	-0.389602	0.449908	0.149174	1
Itga3	Q62470;Q62470-2;Q62470-3	Integrin alpha-3;Integrin alpha-3 heavy chain;Integrin alpha-3 light chain	AAFLSEQLQPLSR	630	642	3373	3373	233	245	FALSE	FALSE	FALSE	TRUE	FALSE	FALSE	FALSE	FALSE	FALSE	FALSE	-7.70783	10.6365	5.00638e-06	0.000533895	-7.79763	10.8945	3.71737e-06	0.000338664	-0.00926972	0.833125	0.489422	1	0.00377597	0.114741	0.467095	1	-0.00697614	0.823935	0.47871	1
Sftpd	P50404	Pulmonary surfactant-associated protein D	AAFLSMTDVGTEGK	309	322	2281	2281	234	246	FALSE	FALSE	FALSE	FALSE	FALSE	FALSE	FALSE	FALSE	FALSE	FALSE	0.263117	0.222593	0.11425	1	0.669742	0.238312	0.00248339	0.150669	0.200563	0.248512	0.193323	1	-0.146399	0.186256	0.176659	1	0.368191	0.31624	0.098545	1
Sftpd	P50404	Pulmonary surfactant-associated protein D	AAFLSMTDVGTEGK	309	322	2281	2281	234	247	FALSE	FALSE	FALSE	FALSE	FALSE	FALSE	FALSE	FALSE	FALSE	FALSE	0.0727313	0.497165	0.36009	1	-0.0446273	1.2676	0.457678	1	-0.405369	1.32665	0.222462	1	-0.138498	0.579247	0.278811	1	-0.0903904	1.2278	0.343727	1
Vps51	Q3UVL4;Q3UVL4-2	Vacuolar protein sorting-associated protein 51 homolog	AAFLSSLTDVR	416	426	3011	3011	235	248	FALSE	FALSE	FALSE	TRUE	FALSE	FALSE	FALSE	FALSE	FALSE	FALSE	-3.86088	6.73774	0.0160802	0.920843	-4.06345	6.71048	0.00939121	0.488284	-0.036744	0.983945	0.451271	1	0.00507543	0.156183	0.470509	1	-0.0289633	0.966849	0.432153	1
Lipe	P54310;E9Q4M2;P54310-2	Hormone-sensitive lipase	AAFPEGFHPR	639	648	1152	1152	236	249	FALSE	FALSE	FALSE	TRUE	FALSE	FALSE	FALSE	FALSE	TRUE	TRUE	1.66862	0.282315	4.47828e-41	8.33715e-39	1.3143	0.358925	0.0008299	0.0563273	-0.80794	0.32307	0.00298756	1	-0.434168	0.325089	0.0871182	1	-0.281879	0.40631	0.182354	1
Aldh2	P47738;Q544B1;A0A0G2JEU1	Aldehyde dehydrogenase, mitochondrial	AAFQLGSPWR	87	96	2231	2231	237	250	FALSE	FALSE	FALSE	TRUE	FALSE	FALSE	TRUE	FALSE	FALSE	FALSE	-0.71095	0.159816	6.04264e-07	6.73557e-05	-2.82644	0.179226	0	0	-1.03118	0.185329	1.02242e-19	1.55156e-16	1.07981	0.155232	2.55837e-75	6.99548e-72	-2.12279	0.244026	3.02401e-143	1.60481e-139
Aldh2	P47738;Q544B1;A0A0G2JEU1	Aldehyde dehydrogenase, mitochondrial	AAFQLGSPWRR	87	97	2231	2231	238	251	FALSE	FALSE	FALSE	TRUE	FALSE	FALSE	FALSE	FALSE	FALSE	FALSE	0.0270509	0.200266	0.393046	1	0.340101	0.27315	0.109749	1	0.45968	0.243096	0.0402431	1	0.118138	0.231235	0.246037	1	0.243654	0.276074	0.159457	1
Ccdc124	Q9D8X2	Coiled-coil domain-containing protein 124	AAFTAFEEVQLPR	165	177	4814	4814	239	252	FALSE	FALSE	FALSE	FALSE	FALSE	FALSE	FALSE	FALSE	FALSE	FALSE	-0.255205	2.31346	0.269143	1	-0.566579	2.5026	0.22571	1	0.139166	1.46407	0.391657	1	0.148173	1.1211	0.297437	1	-0.038019	1.0158	0.401507	1
Enoph1	Q8BGB7;Q8BGB7-2	Enolase-phosphatase E1	AAFTAGR	117	123	3664	3664	240	253	FALSE	FALSE	FALSE	TRUE	FALSE	FALSE	FALSE	FALSE	FALSE	TRUE	0.608904	0.412104	0.0813352	1	1.22045	0.412079	0.000328486	0.024385	0.15319	0.375678	0.328403	1	-0.36588	0.441628	0.13609	1	0.541393	0.595772	0.133574	1
Ctsa	Q544R6;G3X8T3;P16675	Carboxypeptidase;Lysosomal protective protein;Lysosomal protective protein 32 kDa chain;Lysosomal protective protein 20 kDa chain	AAFTMFSR	460	467	1416	1416	241	254	FALSE	FALSE	FALSE	TRUE	FALSE	FALSE	FALSE	FALSE	FALSE	FALSE	-0.67076	0.351847	0.0422039	1	-1.54951	0.308612	9.22568e-28	1.33466e-25	-0.0604386	0.338603	0.426791	1	0.806973	0.318823	0.00168489	0.66248	-0.896501	0.507459	0.0267703	1
Srm	Q64674;Q543H0	Spermidine synthase	AAFVLPEFTR	286	295	3110	3110	242	255	FALSE	FALSE	FALSE	TRUE	FALSE	FALSE	FALSE	FALSE	TRUE	TRUE	1.06666	0.12976	5.40727e-75	1.28381e-72	1.05088	0.161183	1.31039e-14	1.55785e-12	-0.0282899	0.142865	0.4163	1	-0.00616405	0.111838	0.454009	1	-0.00743922	0.154738	0.456555	1
Akr1b10	G5E895;D3Z494		AAFVTLLTGAK	2	12	1460	1460	243	256	FALSE	FALSE	FALSE	TRUE	FALSE	FALSE	FALSE	FALSE	FALSE	FALSE	-1.96241	0.192436	5.67219e-204	2.30346e-201	-2.39051	0.295374	5.13742e-129	1.39518e-126	-0.380484	0.301587	0.106095	1	0.0191381	0.166086	0.400634	1	-0.425075	0.349502	0.104612	1
Iqgap2	Q3UQ44	Ras GTPase-activating-like protein IQGAP2	AAFYEDQINYYDTYIK	1432	1447	2998	2998	244	257	FALSE	FALSE	FALSE	FALSE	FALSE	FALSE	FALSE	FALSE	FALSE	FALSE	-0.0660659	0.194095	0.283415	1	0.0090506	0.231532	0.480681	1	0.869873	0.252486	7.70446e-05	0.047409	0.757298	0.204785	8.90436e-05	0.0511269	0.0650691	0.244533	0.310859	1
Smarcd2	Q99JR8;Q99JR8-2;G3UXC0	SWI/SNF-related matrix-associated actin-dependent regulator of chromatin subfamily D member 2	AAFYHQPWAQEAVGR	495	509	4395	4395	245	258	FALSE	FALSE	FALSE	TRUE	FALSE	FALSE	FALSE	FALSE	FALSE	FALSE	-1.19207	0.529265	0.011876	0.709295	-1.11571	0.524733	0.0134752	0.669741	0.449468	0.466089	0.148854	1	0.376308	0.357541	0.124416	1	0.0199502	0.373309	0.439033	1
Rcc2	Q8BK67	Protein RCC2	AAGAAAIITEPEHTK	76	90	3733	3733	246	259	FALSE	FALSE	FALSE	TRUE	FALSE	FALSE	FALSE	FALSE	FALSE	FALSE	-0.214729	0.164732	0.0917076	1	-0.30011	0.164963	0.0400169	1	0.53788	0.144811	0.00058225	0.276442	0.612029	0.165583	0.000130495	0.0728744	-0.0435378	0.171942	0.333606	1
Glrx3	Q9CQM9	Glutaredoxin-3	AAGAAEAGEAAVAVVEVGSAQQFEELLR	2	29	4545	4545	247	260	FALSE	FALSE	FALSE	FALSE	FALSE	FALSE	FALSE	FALSE	FALSE	FALSE	-0.917488	0.235141	1.55731e-05	0.00161021	-1.15612	0.290382	1.34648e-09	1.41597e-07	-0.247003	0.272026	0.16347	1	-0.00621518	0.158259	0.457906	1	-0.192629	0.286664	0.203004	1
Cnp	P16330;P16330-2	2,3-cyclic-nucleotide 3-phosphodiesterase	AAGAEEYAQQEVVK	261	274	1979	1979	248	261	FALSE	FALSE	FALSE	TRUE	FALSE	FALSE	FALSE	FALSE	FALSE	FALSE	-0.165421	0.149989	0.136363	1	-0.260167	0.187091	0.0631436	1	0.0700491	0.158113	0.313066	1	0.14163	0.159698	0.15164	1	-0.051381	0.192189	0.327433	1
Cnp	P16330;P16330-2	2,3-cyclic-nucleotide 3-phosphodiesterase	AAGAEEYAQQEVVKR	261	275	1979	1979	249	262	FALSE	FALSE	FALSE	TRUE	FALSE	FALSE	FALSE	FALSE	FALSE	FALSE	-0.440109	0.23463	0.0274646	1	-0.639559	0.225021	0.00132727	0.0858826	-0.149996	0.209424	0.21374	1	0.0108105	0.180725	0.441697	1	-0.149457	0.250263	0.208244	1
Ankfy1	Q810B6	Rabankyrin-5	AAGAGNEAAALFLATSGAHANHR	465	487	3642	3642	250	263	FALSE	FALSE	FALSE	FALSE	FALSE	FALSE	FALSE	FALSE	FALSE	FALSE	0.0414767	0.232457	0.358104	1	0.0688878	0.305853	0.380153	1	0.0555749	0.308299	0.403734	1	0.0323461	0.234561	0.396293	1	0.001709	0.252266	0.48874	1
Gclm	O09172;Q4FJZ6;H3BJA3	Glutamate--cysteine ligase regulatory subunit	AAGALLAR	7	14	1597	1597	251	264	FALSE	FALSE	FALSE	TRUE	FALSE	FALSE	FALSE	FALSE	FALSE	FALSE	-0.229168	0.272516	0.147745	1	0.30025	0.195654	0.0753045	1	-0.00479664	0.181555	0.49063	1	-0.53837	0.294502	0.00743276	1	0.550097	0.356781	0.0391105	1
Dcxr	Q91X52;A2AC16	L-xylulose reductase	AAGAQVVAVSR	29	39	4291	4291	252	265	FALSE	FALSE	FALSE	TRUE	FALSE	FALSE	FALSE	FALSE	FALSE	FALSE	-1.33037	0.156485	7.94838e-98	2.1289e-95	-1.3258	0.168218	2.30897e-93	5.33652e-91	0.214688	0.168285	0.102689	1	0.215984	0.130613	0.05765	1	0.00210235	0.171652	0.49186	1
Bag6	Q9Z1R2;Q3UF95;G3UYQ2;G3UZT6;Q3TDL4;G3UXT8	Large proline-rich protein BAG6	AAGARPLTSPESLSR	1095	1109	2940	2940	253	266	FALSE	FALSE	FALSE	TRUE	FALSE	FALSE	FALSE	FALSE	FALSE	FALSE	-0.264863	3.47821	0.274654	1	-0.556812	3.66714	0.244126	1	-0.0131849	1.0749	0.483178	1	0.0226012	0.49746	0.42915	1	-0.028176	0.930985	0.421201	1
Hrsp12	P52760	Ribonuclease UK114	AAGCDFNNVVK	68	78	2317	2317	254	267	FALSE	FALSE	FALSE	FALSE	FALSE	FALSE	FALSE	FALSE	FALSE	FALSE	-2.33784	0.916929	0.00156141	0.119476	-2.18555	0.716534	1.5512e-06	0.000144647	0.0332878	0.686011	0.458668	1	-0.0267051	0.243794	0.414478	1	0.0334446	0.665377	0.415372	1
Stk4	Q9JI11	Serine/threonine-protein kinase 4;Serine/threonine-protein kinase 4 37kDa subunit;Serine/threonine-protein kinase 4 18kDa subunit	AAGDEMGTVR	333	342	4991	4991	255	268	FALSE	FALSE	FALSE	TRUE	FALSE	FALSE	FALSE	FALSE	FALSE	FALSE	-0.121984	0.713904	0.310515	1	-0.154593	0.817175	0.358663	1	0.214326	0.75622	0.309023	1	0.143082	0.616336	0.281138	1	0.00802086	0.453507	0.469588	1
Ktn1	A0A087WQQ5;F8VQC7;A0A087WNW3;A0A087WS29;A0A087WQI3;A0A087WQ25;A0A087WP85;A0A087WPX0;Q61595-5;Q61595;A0A087WS04;A0A087WS23;A0A087WRS1;A0A087WP14;A0A087WQF8;A0A087WQG4;A0A087WQD0;Q61595-6;A0A087WP48;A0A087WPW5;Q61595-3;Q61595-9;Q61595-10;Q61595-11;Q61595-16;Q61595-13;Q61595-15;Q61595-7;Q61595-2;Q61595-14;Q61595-4;Q61595-12;Q61595-8	Kinectin	AAGDTVVIENSDISPEMSEVIGK	1248	1270	77	77	256	269	FALSE	FALSE	FALSE	TRUE	FALSE	FALSE	FALSE	FALSE	FALSE	FALSE	-0.693534	0.677265	0.0670412	1	-1.95698	0.689051	0.000101906	0.00815999	-0.801903	0.890558	0.20285	1	0.292938	0.232903	0.0916774	1	-1.11484	0.939225	0.110249	1
Hmgn5	Q9JL35	High mobility group nucleosome-binding domain-containing protein 5	AAGDVSQEPK	6	15	5037	5037	257	270	FALSE	FALSE	FALSE	FALSE	FALSE	FALSE	FALSE	FALSE	FALSE	FALSE	-0.0978995	0.170005	0.250816	1	-0.29417	0.213083	0.0846261	1	0.0403071	0.232674	0.413183	1	0.195847	0.178585	0.117982	1	-0.121577	0.231929	0.24386	1
Eps8l1	Q8R5F8;E9Q4X5	Epidermal growth factor receptor kinase substrate 8-like protein 1	AAGEGLLTLR	298	307	4156	4156	258	271	FALSE	FALSE	FALSE	TRUE	FALSE	FALSE	FALSE	FALSE	FALSE	FALSE	-1.6174	0.487686	0.00137186	0.106406	-1.69756	0.448425	6.24216e-05	0.00513048	-0.17281	0.383213	0.27393	1	-0.0866348	0.204594	0.277111	1	-0.0260144	0.360525	0.416924	1
Atp6v1d	P57746;Q3U861	V-type proton ATPase subunit D	AAGEVMEPANLLAEEK	225	240	2372	2372	259	272	FALSE	FALSE	FALSE	TRUE	FALSE	FALSE	FALSE	FALSE	FALSE	FALSE	-1.2411	0.23415	4.89562e-14	6.52846e-12	-1.29855	0.204422	1.34858e-36	2.14183e-34	0.0141171	0.233761	0.471438	1	0.0436426	0.15127	0.330312	1	-0.0208679	0.214928	0.417688	1
Atp6v1d	P57746;Q3U861	V-type proton ATPase subunit D	AAGEVMEPANLLAEEK	225	240	2372	2372	259	273	FALSE	FALSE	FALSE	TRUE	FALSE	FALSE	FALSE	FALSE	FALSE	FALSE	-3.94118	7.01369	0.0167683	0.954214	-4.11093	6.95883	0.0104346	0.535718	0.0340891	1.01663	0.454445	1	0.0536781	0.212802	0.326157	1	-0.0153831	0.993233	0.450439	1
Gart	Q64737;Q64737-2	Trifunctional purine biosynthetic protein adenosine-3;Phosphoribosylamine--glycine ligase;Phosphoribosylformylglycinamidine cyclo-ligase;Phosphoribosylglycinamide formyltransferase	AAGFKDPLLASGTDGVGTK	481	499	3409	3409	260	274	FALSE	FALSE	FALSE	FALSE	FALSE	FALSE	FALSE	FALSE	FALSE	FALSE	-0.0523795	0.169157	0.317188	1	-0.333513	0.343916	0.0940241	1	-0.30444	0.322484	0.108813	1	-0.0198834	0.186938	0.409165	1	-0.232252	0.341941	0.170775	1
Lmna	P48678;P48678-2;P48678-3	Prelamin-A/C;Lamin-A/C	AAGGAGAQVGGSISSGSSASSVTVTR	600	625	2250	2250	261	275	FALSE	FALSE	FALSE	FALSE	FALSE	FALSE	FALSE	FALSE	FALSE	FALSE	-1.76857	0.595519	5.77328e-06	0.000613964	-1.71863	0.512795	1.42425e-15	1.72209e-13	0.618507	0.43677	0.0410706	1	0.595143	0.197677	0.000799101	0.357539	0.00724083	0.40592	0.470398	1
Nolc1	E9Q5C9		AAGGAVSTPAPGK	497	509	1161	1161	262	276	FALSE	FALSE	FALSE	FALSE	FALSE	FALSE	FALSE	FALSE	FALSE	FALSE	-0.0567432	0.150716	0.305594	1	-0.627172	0.248838	0.00374332	0.216835	-0.469984	0.259195	0.0367019	1	0.0586038	0.137877	0.293092	1	-0.549114	0.287704	0.0261444	1
0610011F06Rik	Q9DCS2;E9Q7K5;G5E8X1;E9Q5B2	UPF0585 protein C16orf13 homolog	AAGHLLK	125	131	4904	4904	263	277	FALSE	FALSE	FALSE	TRUE	FALSE	FALSE	FALSE	FALSE	FALSE	FALSE	-0.00749031	0.344475	0.468583	1	0.0871573	0.425251	0.390829	1	0.153903	0.56673	0.34205	1	0.0218417	0.439425	0.434515	1	0.0564315	0.381196	0.357833	1
Ppox	P51175;A0A0A6YX50	Protoporphyrinogen oxidase	AAGHQLSPELFQQQAQEAAATQLGLK	379	404	2295	2295	264	278	FALSE	FALSE	FALSE	TRUE	FALSE	FALSE	FALSE	FALSE	FALSE	FALSE	-1.94155	0.528947	4.93987e-08	5.71886e-06	-2.24262	0.519275	4.99291e-21	6.60663e-19	-0.19606	0.517725	0.272325	1	-0.0111241	0.137942	0.435117	1	-0.129502	0.51345	0.296704	1
Cdc5l	Q6A068;Q3UCF2	Cell division cycle 5-like protein	AAGIEIQK	193	200	2927	2927	265	279	FALSE	FALSE	FALSE	TRUE	FALSE	FALSE	FALSE	FALSE	FALSE	FALSE	-1.17822	1.37468	0.11886	1	-2.26707	3.12873	0.0285084	1	-0.195015	3.18777	0.377991	1	0.143465	0.598245	0.278872	1	-0.312022	3.24391	0.256981	1
Adsl	P54822;E9Q242;E9Q3T7	Adenylosuccinate lyase	AAGIIHLGATSCYVGDNTDLIILR	102	125	2339	2339	266	280	FALSE	FALSE	FALSE	TRUE	FALSE	FALSE	FALSE	FALSE	FALSE	FALSE	0.0453846	0.498342	0.385893	1	0.0378374	0.660406	0.465417	1	-0.0465416	0.653488	0.454808	1	0.00814632	0.432764	0.467984	1	-0.0279563	0.497725	0.419494	1
Sf3b1	Q99NB9;G5E866	Splicing factor 3B subunit 1	AAGLATMISTMRPDIDNMDEYVR	603	625	1455	1455	267	281	FALSE	FALSE	FALSE	TRUE	FALSE	FALSE	FALSE	FALSE	FALSE	FALSE	-4.41843	7.30672	0.0226532	1	-4.63915	7.32384	0.0131269	0.654406	0.11178	1.2096	0.400889	1	0.0979567	0.72099	0.319594	1	-0.0239985	1.02876	0.43736	1
Itpr3	P70227	Inositol 1,4,5-trisphosphate receptor type 3	AAGLGAQGR	332	340	2544	2544	268	282	FALSE	FALSE	FALSE	FALSE	FALSE	FALSE	FALSE	FALSE	FALSE	FALSE	-2.21898	1.21116	0.0021986	0.161979	-2.63571	1.7219	0.00123599	0.0805698	-0.203495	1.49334	0.280006	1	-0.0324366	0.197566	0.378814	1	-0.0877665	1.49284	0.347889	1
Col15a1	A2AJY2;O35206;A2AJY7;A2AJY5	Collagen alpha-1(XV) chain;Restin	AAGLLSTFR	1200	1208	513	513	269	283	FALSE	FALSE	FALSE	TRUE	FALSE	FALSE	FALSE	FALSE	FALSE	FALSE	-0.175217	0.265251	0.190134	1	-0.276882	0.324778	0.151638	1	0.0140646	0.287923	0.476469	1	0.0452095	0.201779	0.349672	1	-0.0298395	0.275707	0.395152	1
Igbp1	Q61249	Immunoglobulin-binding protein 1	AAGMLSQLDLFSR	53	65	3305	3305	270	284	FALSE	FALSE	FALSE	FALSE	FALSE	FALSE	FALSE	FALSE	FALSE	FALSE	-0.0394119	0.268717	0.374853	1	-0.18936	0.419606	0.255023	1	-0.076864	0.443821	0.383861	1	0.00345463	0.228892	0.475968	1	-0.0539031	0.39788	0.34777	1
Sf3b4	Q8QZY9	Splicing factor 3B subunit 4	AAGPISER	2	9	4083	4083	271	285	FALSE	FALSE	FALSE	FALSE	FALSE	FALSE	FALSE	FALSE	FALSE	FALSE	-0.802722	3.29435	0.182247	1	-1.01226	3.40291	0.181356	1	-1.88751	4.73751	0.110736	1	-1.68142	4.75139	0.118913	1	-0.0162751	0.92588	0.448935	1
Sf3b4	Q8QZY9	Splicing factor 3B subunit 4	AAGPISERNQDATVYVGGLDEK	2	23	4083	4083	272	286	FALSE	FALSE	FALSE	FALSE	FALSE	FALSE	FALSE	FALSE	FALSE	FALSE	-0.138395	1.54796	0.313702	1	-0.322035	1.90201	0.278242	1	0.082898	1.3918	0.422475	1	0.0980291	0.847322	0.32684	1	-0.0326164	1.06928	0.408527	1
Rrbp1	Q99PL5;A2AVJ7	Ribosome-binding protein 1	AAGPLESSGK	1529	1538	579	579	273	287	FALSE	FALSE	FALSE	TRUE	FALSE	FALSE	FALSE	FALSE	FALSE	FALSE	-0.987111	0.230639	0.000570492	0.0484591	-0.943038	0.257265	0.000913215	0.0613967	0.122852	0.247696	0.293601	1	0.064249	0.153065	0.284146	1	0.0108852	0.229413	0.44262	1
Rrbp1	Q99PL5;A2AVJ7	Ribosome-binding protein 1	AAGPLESSGKEEITQLK	1529	1545	579	579	274	288	FALSE	FALSE	FALSE	TRUE	FALSE	FALSE	FALSE	FALSE	FALSE	FALSE	-1.95996	1.13459	0.0196659	1	-2.32918	1.01594	0.000136296	0.0107368	-0.182853	0.871232	0.310022	1	-0.0043336	0.148787	0.462426	1	-0.131771	0.866472	0.316004	1
Flnb	Q80X90	Filamin-B	AAGSGELGVTVK	481	492	3617	3617	275	289	FALSE	FALSE	FALSE	FALSE	FALSE	FALSE	FALSE	FALSE	FALSE	FALSE	-0.645795	0.15187	0.000388027	0.0342596	-0.635578	0.123058	4.20543e-19	5.40901e-17	0.208042	0.140112	0.054603	1	0.191175	0.13885	0.0625698	1	0.00483924	0.154569	0.462665	1
Macrod1	Q922B1	O-acetyl-ADP-ribose deacetylase MACROD1	AAGSLLTDECR	188	198	4353	4353	276	290	FALSE	FALSE	FALSE	FALSE	FALSE	FALSE	FALSE	FALSE	FALSE	FALSE	-0.0192431	0.258506	0.413867	1	-0.205077	0.307929	0.235693	1	-0.0926223	0.329352	0.360726	1	0.0114834	0.271338	0.4483	1	-0.0899268	0.282868	0.294694	1
Iyd	Q9DCX8	Iodotyrosine dehalogenase 1	AAGTAPSGAHTEPWTFVVVK	118	137	4913	4913	277	291	FALSE	FALSE	FALSE	FALSE	FALSE	FALSE	FALSE	FALSE	FALSE	FALSE	-6.41847	9.82349	0.000684451	0.0571644	-6.53443	9.78155	0.000176499	0.0136822	0.324904	0.862509	0.26458	1	0.338926	0.408164	0.140374	1	-0.0110073	0.789145	0.467759	1
Iyd	Q9DCX8	Iodotyrosine dehalogenase 1	AAGTAPSGAHTEPWTFVVVKDPDMK	118	142	4913	4913	278	292	FALSE	FALSE	FALSE	FALSE	FALSE	FALSE	FALSE	FALSE	FALSE	FALSE	-0.506339	0.802306	0.178935	1	-0.518077	0.852584	0.210841	1	0.0592055	0.534227	0.424534	1	0.0236325	0.318516	0.418293	1	0.00901191	0.462899	0.475389	1
Ptprf	A2A8L5	Receptor-type tyrosine-protein phosphatase F	AAGTDGPFQEVDGVASTR	356	373	452	452	279	293	FALSE	FALSE	FALSE	TRUE	FALSE	FALSE	FALSE	FALSE	FALSE	TRUE	0.0677399	0.927841	0.370566	1	1.35663	1.88534	0.141721	1	1.21277	1.85733	0.153222	1	0.0418394	0.724052	0.396873	1	0.799855	1.84928	0.199965	1
Jagn1	Q5XKN4;A0A0N4SV89	Protein jagunal homolog 1	AAGTDGSDFQHR	9	20	3245	3245	280	294	FALSE	FALSE	FALSE	TRUE	FALSE	FALSE	FALSE	FALSE	FALSE	FALSE	-7.0302	10.7898	4.66934e-05	0.00464715	-7.13765	10.6755	8.48143e-05	0.00686526	0.321326	0.845051	0.24005	1	0.375215	0.261262	0.0832779	1	-0.0142258	0.807729	0.452423	1
Eef1g	Q9D8N0;Q4FZK2	Elongation factor 1-gamma	AAGTLYTYPENWR	2	14	3068	3068	281	295	FALSE	FALSE	FALSE	TRUE	FALSE	FALSE	FALSE	FALSE	FALSE	FALSE	0.158831	0.116085	0.0798503	1	0.128978	0.0960794	0.101818	1	0.132612	0.113498	0.138079	1	0.164583	0.100252	0.052031	1	-0.0169914	0.123741	0.403115	1
Eef1g	Q9D8N0;Q4FZK2	Elongation factor 1-gamma	AAGTLYTYPENWRAFK	2	17	3068	3068	282	296	FALSE	FALSE	FALSE	TRUE	FALSE	FALSE	FALSE	FALSE	FALSE	FALSE	0.380065	0.480025	0.169153	1	0.738168	0.469625	0.0538464	1	0.20863	0.395172	0.260181	1	-0.00153584	0.2941	0.489174	1	0.161475	0.397642	0.253257	1
Dcdc2;Dcdc2a	Q5DU00;R4GML1;Q5DU00-2	Doublecortin domain-containing protein 2	AAGTSEQEEGIPDHGEK	380	396	3170	3170	283	297	FALSE	FALSE	FALSE	TRUE	FALSE	FALSE	FALSE	FALSE	FALSE	FALSE	0.0103277	0.136385	0.43886	1	0.165378	0.230622	0.21659	1	0.492248	0.221941	0.0178029	1	0.332011	0.230118	0.0811	1	0.106503	0.229341	0.257198	1
Gosr1	O88630	Golgi SNAP receptor complex member 1	AAGTSNYWEDLRK	2	14	1747	1747	284	298	FALSE	FALSE	FALSE	FALSE	FALSE	FALSE	FALSE	FALSE	FALSE	FALSE	-0.418064	2.68632	0.22731	1	-0.801252	3.21484	0.176817	1	0.180222	2.02783	0.376764	1	0.231749	1.2028	0.265478	1	-0.0496988	1.36541	0.393393	1
Oxct1	Q9D0K2;Q3UJQ9	Succinyl-CoA:3-ketoacid coenzyme A transferase 1, mitochondrial;Succinyl-CoA:3-ketoacid-coenzyme A transferase	AAGTTVVEVEEIVDIGSFAPEDIHIPK	237	263	4685	4685	285	299	FALSE	FALSE	FALSE	TRUE	FALSE	FALSE	FALSE	FALSE	FALSE	FALSE	-2.84889	0.172912	0	0	-3.30813	0.372382	3.83223e-177	1.23811e-174	0.114421	0.397904	0.39851	1	0.565997	0.111355	1.28089e-21	1.61573e-18	-0.430415	0.409308	0.124685	1
Hnrnpm	Q9D0E1;Q9D0E1-2;B8JK33;B8JK32	Heterogeneous nuclear ribonucleoprotein M	AAGVEAAAEVAATEPK	2	17	4677	4677	286	300	FALSE	FALSE	FALSE	TRUE	FALSE	FALSE	TRUE	FALSE	FALSE	FALSE	-1.22208	0.493635	0.00397994	0.273869	-1.41944	0.3887	3.14892e-11	3.46141e-09	1.11735	0.461132	0.0177542	1	1.27594	0.276766	8.55943e-17	9.47735e-14	-0.0669678	0.466944	0.368508	1
Tjp3	Q921G9;Q9QXY1	Tight junction protein ZO-3	AAGVGPGASVGSNPR	548	562	4339	4339	287	301	FALSE	FALSE	FALSE	TRUE	FALSE	FALSE	FALSE	FALSE	FALSE	FALSE	-1.38268	0.286691	2.50013e-09	3.01464e-07	-1.54259	0.273996	3.12429e-34	4.8487e-32	0.0465294	0.302995	0.430568	1	0.174116	0.196333	0.171809	1	-0.0923733	0.303271	0.298251	1
Rhpn2	Q8BWR8	Rhophilin-2	AAGVLNYLK	252	260	3830	3830	288	302	FALSE	FALSE	FALSE	FALSE	FALSE	FALSE	FALSE	FALSE	FALSE	FALSE	-0.0766241	0.340648	0.324863	1	0.00960743	0.378883	0.484527	1	0.415277	0.503119	0.147776	1	0.163535	0.448172	0.248253	1	0.0924746	0.365686	0.308511	1
Hspg2	E9PZ16;B1B0C7;Q05793	Basement membrane-specific heparan sulfate proteoglycan core protein;Endorepellin;LG3 peptide	AAGVPSASITWR	1978	1989	1088	1088	289	303	FALSE	FALSE	FALSE	TRUE	FALSE	FALSE	FALSE	FALSE	FALSE	FALSE	-0.131437	0.351004	0.281191	1	-0.193977	0.400133	0.287724	1	0.145872	0.392058	0.296917	1	0.0971772	0.369348	0.295399	1	-0.0040147	0.30403	0.487489	1
Rplp1;Gm10073	P47955;Q58E35;E9Q3T0	60S acidic ribosomal protein P1	AAGVSVEPFWPGLFAK	34	49	2242	2242	290	304	FALSE	FALSE	FALSE	TRUE	FALSE	FALSE	FALSE	FALSE	FALSE	FALSE	-2.59719	0.192045	0	0	-2.31674	0.226875	6.60148e-208	2.34806e-205	0.279196	0.243047	0.113743	1	0.0109877	0.131047	0.434651	1	0.248596	0.265538	0.161211	1
Ruvbl2	Q9WTM5;Q3TXT7	RuvB-like 2	AAGVVLEMIR	55	64	2871	2871	291	305	FALSE	FALSE	FALSE	TRUE	FALSE	FALSE	FALSE	FALSE	FALSE	FALSE	-0.372617	0.167915	0.0116865	0.699594	-0.398445	0.154648	0.00554117	0.306885	0.00310829	0.148797	0.489947	1	0.00878355	0.0987398	0.437197	1	-0.00809032	0.149252	0.452709	1
Ruvbl2	Q9WTM5;Q3TXT7	RuvB-like 2	AAGVVLEMIR	55	64	2871	2871	291	306	FALSE	FALSE	FALSE	TRUE	FALSE	FALSE	FALSE	FALSE	FALSE	FALSE	-0.101106	0.654946	0.326157	1	-0.170335	0.74884	0.337076	1	1.21062	1.73953	0.153084	1	1.2072	1.75171	0.146486	1	-0.000470862	0.499564	0.488425	1
Pcbd2	A0A0R4J1R7;Q9CZL5	Pterin-4-alpha-carbinolamine dehydratase 2	AAGWSELSER	22	31	341	341	292	307	FALSE	FALSE	FALSE	TRUE	FALSE	FALSE	FALSE	FALSE	FALSE	FALSE	-2.4506	0.664186	3.20226e-14	4.28368e-12	-2.51571	0.714821	4.61694e-12	5.18018e-10	-0.000256221	0.477897	0.497212	1	0.0106146	0.202185	0.447791	1	-0.00586004	0.438678	0.468079	1
Dut	Q8VCG1;Q9CQ43		AAGYDLFSAYDYTISPMEK	81	99	4175	4175	293	308	FALSE	FALSE	FALSE	TRUE	FALSE	FALSE	FALSE	FALSE	FALSE	FALSE	-0.673528	3.59393	0.199631	1	-0.950619	3.66125	0.173709	1	-0.0742018	0.965139	0.422409	1	-0.00252501	0.423337	0.484676	1	-0.023708	0.878355	0.428154	1
Chmp4b	Q9D8B3	Charged multivesicular body protein 4b	AAHDNMDIDK	118	127	4800	4800	294	309	FALSE	FALSE	FALSE	FALSE	FALSE	FALSE	FALSE	FALSE	FALSE	FALSE	-0.301355	2.07131	0.244906	1	-0.611802	2.42299	0.21258	1	-0.0454367	1.16882	0.456268	1	0.0186158	0.460062	0.443971	1	-0.0389853	1.09053	0.399962	1
Ubxn7	G5E8R8;Q6P5G6	UBX domain-containing protein 7	AAHGGSAASSALK	2	14	1481	1481	295	310	FALSE	FALSE	FALSE	TRUE	FALSE	FALSE	FALSE	FALSE	FALSE	FALSE	-0.583538	0.199134	0.00424696	0.289908	-0.598092	0.17883	0.000427263	0.0310658	0.196004	0.189723	0.154392	1	0.21146	0.178209	0.101881	1	-0.0106536	0.193849	0.454558	1
Acadm	P45952	Medium-chain specific acyl-CoA dehydrogenase, mitochondrial	AAHKQEPGLGFSFELTEQQK	27	46	2218	2218	296	311	FALSE	FALSE	FALSE	TRUE	FALSE	FALSE	FALSE	FALSE	FALSE	FALSE	-3.0024	1.15169	0.00555259	0.366791	-3.10845	1.08842	1.016e-05	0.000897795	0.249571	0.73037	0.290413	1	0.289163	0.435174	0.147348	1	-0.024522	0.66479	0.431594	1
Pa2g4	P50580;P50580-2;D3YVH7	Proliferation-associated protein 2G4	AAHLCAEAALR	145	155	2289	2289	297	312	FALSE	FALSE	FALSE	TRUE	FALSE	FALSE	FALSE	FALSE	FALSE	FALSE	-0.169997	0.346648	0.229437	1	-0.364452	0.641316	0.207461	1	-0.0718379	0.590015	0.40164	1	0.0103714	0.176736	0.44928	1	-0.0563333	0.571516	0.375712	1
Acad10	Q8K370	Acyl-CoA dehydrogenase family member 10	AAHLMDVAGNK	977	987	4063	4063;1006	298	313	FALSE	FALSE	TRUE	TRUE	FALSE	FALSE	FALSE	FALSE	FALSE	FALSE	-1.96111	0.470314	0.000267763	0.0243543	-2.11189	0.530765	7.07683e-05	0.00578522	-0.143361	0.426952	0.315844	1	-0.0124617	0.251162	0.444172	1	-0.0716715	0.396479	0.343295	1
Pfkm	P47857;P47857-2;P47857-3	ATP-dependent 6-phosphofructokinase, muscle type	AAHNLVK	101	107	2240	2240	299	314	FALSE	FALSE	FALSE	TRUE	FALSE	FALSE	FALSE	FALSE	TRUE	TRUE	1.86815	0.336545	1.16687e-21	1.7645e-19	1.05224	0.460142	0.00406878	0.233351	-0.905578	0.340114	0.00543333	1	-0.0341127	0.329115	0.396806	1	-0.810006	0.468618	0.058863	1
Cct2	P80314;Q542X7	T-complex protein 1 subunit beta	AAHSEGHITAGLDMK	467	481	2585	2585	300	315	FALSE	FALSE	FALSE	TRUE	FALSE	FALSE	FALSE	FALSE	FALSE	FALSE	-0.350639	0.212689	0.0427956	1	-0.599106	0.181183	9.29344e-07	8.77318e-05	-0.0964367	0.221306	0.334632	1	0.131129	0.144248	0.165536	1	-0.217532	0.251324	0.169251	1
Acad11	Q80XL6;D3YTQ5;A0A0R4J0I6	Acyl-CoA dehydrogenase family member 11	AAHSIDTLGSASAR	690	703	270	270	301	316	FALSE	FALSE	FALSE	TRUE	FALSE	FALSE	FALSE	FALSE	FALSE	FALSE	-2.68384	1.56942	0.0357694	1	-3.18154	2.20028	0.00338698	0.198521	-0.0289345	2.18018	0.463211	1	0.131889	0.207779	0.217405	1	-0.111965	2.18265	0.325082	1
Cpn2	Q9DBB9	Carboxypeptidase N subunit 2	AAHSQCAYSNPEGTVLLACEESR	476	498	4847	4847	302	317	FALSE	FALSE	FALSE	FALSE	FALSE	FALSE	FALSE	FALSE	TRUE	TRUE	8.57212	3.04119	5.03033e-12	6.46073e-10	8.41667	3.04046	3.34298e-11	3.67224e-09	-0.25595	0.330834	0.148764	1	-0.0535603	0.334594	0.364448	1	-0.107351	0.324679	0.251326	1
Nt5c2	Q3V1L4;G3X9J6;E9Q9M1	Cytosolic purine 5-nucleotidase	AAHVLMPHESTVEHTHVDINEMESPLATR	479	507	1213	1213	303	318	FALSE	FALSE	FALSE	TRUE	FALSE	FALSE	FALSE	FALSE	FALSE	FALSE	0.753156	0.543137	0.0967054	1	0.763955	0.452602	0.0528983	1	-0.136282	0.458876	0.359856	1	-0.0733898	0.301302	0.325976	1	-0.000565954	0.374709	0.496158	1
Rpl14	Q9CR57	60S ribosomal protein L14	AAIAAAAAAAAAK	148	160	4574	4574	304	319	FALSE	FALSE	FALSE	FALSE	FALSE	FALSE	FALSE	FALSE	FALSE	FALSE	-1.09027	0.134866	4.14825e-105	1.14988e-102	-1.60283	0.122677	0	0	-0.625251	0.143869	9.76386e-06	0.0068547	-0.092979	0.117953	0.206332	1	-0.518483	0.187749	0.00904343	1
Dnah6	E9Q0B6;E9Q3H7		AAIADYQGK	1294	1302	1104	1104	305	320	FALSE	FALSE	FALSE	TRUE	FALSE	FALSE	FALSE	FALSE	FALSE	FALSE	-0.864112	0.341469	0.00259706	0.187946	0.428925	0.287681	0.0801344	1	1.26584	0.354201	9.04117e-05	0.0548628	-0.0100475	0.195754	0.45571	1	1.29543	0.406374	0.00160402	0.824479
Smu1	Q3UKJ7;Q3UKJ7-2	WD40 repeat-containing protein SMU1;WD40 repeat-containing protein SMU1, N-terminally processed	AAIAQALAGEVSVVPPSR	143	160	2970	2970	306	321	FALSE	FALSE	FALSE	TRUE	FALSE	FALSE	FALSE	FALSE	FALSE	FALSE	-1.51401	4.6209	0.131979	1	-1.79911	4.68883	0.104522	1	-0.124614	1.04707	0.363048	1	-0.0297972	0.241225	0.399305	1	-0.0380423	1.06388	0.407929	1
Rbm14	Q8C2Q3	RNA-binding protein 14	AAIAQLNGK	127	135	3892	3892	307	322	FALSE	FALSE	FALSE	FALSE	FALSE	FALSE	FALSE	FALSE	FALSE	FALSE	-1.71643	0.241427	2.92409e-59	6.27846e-57	-1.91988	0.243722	9.39833e-115	2.39719e-112	0.080088	0.271941	0.38433	1	0.254548	0.184526	0.0611902	1	-0.14713	0.297837	0.242576	1
Gapdh;GAPDH;Gm7293	P16858;D2KHZ9;A0A0A0MQF6;S4R257;D3YYI5	Glyceraldehyde-3-phosphate dehydrogenase	AAICSGK	19	25	869	869;5320	308	323	FALSE	FALSE	TRUE	TRUE	FALSE	FALSE	FALSE	FALSE	FALSE	FALSE	0.272897	0.255057	0.133453	1	0.370939	0.277967	0.104424	1	0.275952	0.289035	0.154942	1	0.180591	0.237588	0.187027	1	0.031833	0.252478	0.395766	1
Gapdh;GAPDH;Gm7293	P16858;D2KHZ9;A0A0A0MQF6;S4R257;D3YYI5	Glyceraldehyde-3-phosphate dehydrogenase	AAICSGKVEIVAINDPFIDLNYMVYMFQYDSTHGK	19	53	869	869;5320	309	324	FALSE	FALSE	TRUE	TRUE	FALSE	FALSE	FALSE	FALSE	FALSE	FALSE	0.0787215	1.07728	0.347859	1	0.0945868	1.30395	0.420134	1	-0.380868	2.70192	0.276394	1	-0.154116	2.32231	0.304797	1	-0.0277616	0.910274	0.427166	1
Akr1b8	P45377	Aldose reductase-related protein 2	AAIDAGYR	34	41	2214	2214;2030	310	325	FALSE	FALSE	TRUE	TRUE	FALSE	FALSE	FALSE	FALSE	FALSE	FALSE	-1.06349	0.246941	0.000239663	0.0220051	-1.28677	0.31092	8.49801e-28	1.23058e-25	0.0321056	0.333169	0.454707	1	0.236184	0.142233	0.0396961	1	-0.173861	0.352466	0.211378	1
Rsrc2	S4R2L4;S4R1G6;S4R1Z8		AAIDTERDGLALEK	2	15	5319	5319	311	326	FALSE	FALSE	FALSE	TRUE	FALSE	FALSE	FALSE	FALSE	FALSE	FALSE	-3.85945e-05	0.227979	0.494826	1	0.178088	0.48579	0.312826	1	0.346546	0.501092	0.190475	1	0.102237	0.256633	0.27036	1	0.111272	0.457892	0.307503	1
Fus	P56959;G3UXT7;Q8CFQ9;Q564D0	RNA-binding protein FUS	AAIDWFDGK	342	350	1390	1390;1280	312	327	FALSE	FALSE	TRUE	TRUE	FALSE	FALSE	FALSE	FALSE	FALSE	FALSE	-1.36092	0.237567	1.02932e-43	1.95793e-41	-2.15661	0.156474	0	0	-0.100989	0.227973	0.338253	1	0.696133	0.162588	1.58314e-10	1.39957e-07	-0.785318	0.294339	0.0101574	1
Mat2a	Q3THS6;Q99J57;A0A0U1RNT6;A0A0U1RNK6	S-adenosylmethionine synthase isoform type-2;S-adenosylmethionine synthase	AAIDYQK	75	81	2815	2815	313	328	FALSE	FALSE	FALSE	TRUE	FALSE	FALSE	FALSE	FALSE	FALSE	FALSE	0.419967	0.400424	0.104269	1	0.336273	0.33739	0.141028	1	-0.217556	0.415268	0.253913	1	-0.102579	0.26277	0.275777	1	-0.027053	0.367172	0.412527	1
Apoc1	P34928	Apolipoprotein C-I;Truncated apolipoprotein C-I	AAIEHIK	54	60	2149	2149	314	329	FALSE	FALSE	FALSE	FALSE	FALSE	TRUE	TRUE	FALSE	FALSE	FALSE	-0.0623844	0.249845	0.332685	1	-0.0775507	0.266354	0.371839	1	1.3783	0.225581	1.6882e-54	5.35014e-51	1.36612	0.279006	1.03381e-09	8.76772e-07	0.00596894	0.234077	0.475982	1
9030624J02Rik	Q8BWQ6;D3YW19;I1E4X5;D3YW20;Q8BWQ6-2;H3BJE8;Q8BWQ6-3	UPF0505 protein C16orf62 homolog	AAIGLVPEVPK	747	757	902	902	315	330	FALSE	FALSE	FALSE	TRUE	FALSE	FALSE	FALSE	FALSE	FALSE	FALSE	-0.0942339	0.551201	0.328762	1	-0.20134	0.707305	0.314955	1	-0.0305779	0.576016	0.453776	1	0.00545178	0.31777	0.480776	1	-0.0138355	0.494264	0.437066	1
Phb	P67778;Q5SQG5	Prohibitin	AAIISAEGDSK	209	219	2526	2526	316	331	FALSE	FALSE	FALSE	FALSE	FALSE	FALSE	FALSE	FALSE	FALSE	FALSE	-3.79515	0.253959	0	0	-4.77188	0.284986	0	0	-0.764484	0.350851	0.0370293	1	0.185481	0.170419	0.107904	1	-0.954996	0.403794	0.0181797	1
Phb	P67778;Q5SQG5	Prohibitin	AAIISAEGDSKAAELIANSLATAGDGLIELR	209	239	2526	2526	317	332	FALSE	FALSE	FALSE	FALSE	FALSE	FALSE	FALSE	FALSE	FALSE	FALSE	0.0160262	0.637192	0.453302	1	0.146474	1.12243	0.376213	1	0.125007	1.09954	0.388054	1	0.00784955	0.598987	0.464482	1	0.0435524	0.941035	0.396405	1
Prmt5	A0A0R4J049;Q8CIG8	Protein arginine N-methyltransferase 5	AAILPTSIFLTNK	228	240	238	238	318	333	FALSE	FALSE	FALSE	TRUE	FALSE	FALSE	FALSE	FALSE	FALSE	FALSE	0.41641	0.245153	0.0516691	1	0.401497	0.279228	0.0817132	1	-0.0490299	0.240176	0.412808	1	-0.0171875	0.171212	0.423551	1	-0.0046933	0.224622	0.479982	1
Cep95	Q8BVV7;Q14B65	Centrosomal protein of 95 kDa	AAIPSEHLPFSQK	344	356	2757	2757	319	334	FALSE	FALSE	FALSE	TRUE	FALSE	FALSE	FALSE	FALSE	FALSE	FALSE	-2.87877	0.940992	4.66711e-11	5.86324e-09	-3.05933	1.16543	2.1143e-06	0.000195671	-0.00200045	0.846675	0.492678	1	0.0590972	0.226302	0.328032	1	-0.0496718	0.827621	0.384503	1
Gtf3c5	Q8R2T8;Q8R2T8-2;H3BJX5	General transcription factor 3C polypeptide 5	AAIPVDLR	12	19	4126	4126	320	335	FALSE	FALSE	FALSE	TRUE	FALSE	FALSE	FALSE	FALSE	FALSE	FALSE	-1.20232	3.3722	0.148567	1	-1.53127	3.48041	0.110492	1	-0.104143	1.15831	0.365598	1	-0.00904102	0.177179	0.447639	1	-0.0446031	1.1425	0.394782	1
Exoc3	Q6KAR6;Q8K0E2	Exocyst complex component 3	AAIQSQLDGVR	59	69	3434	3434	321	336	FALSE	FALSE	FALSE	TRUE	FALSE	FALSE	FALSE	FALSE	FALSE	FALSE	-0.567332	0.288691	0.026284	1	-0.446302	0.283281	0.0745036	1	0.0778098	0.259172	0.345384	1	-0.00913906	0.144597	0.443192	1	0.0644317	0.260187	0.32156	1
Erich3	F6QRE9		AAISANEQPEQDAQEMHTLK	756	775	1282	1282	322	337	FALSE	FALSE	FALSE	FALSE	FALSE	FALSE	FALSE	FALSE	FALSE	FALSE	-0.168901	0.18458	0.161617	1	-0.323325	0.171697	0.0330472	1	0.00262696	0.197888	0.498941	1	0.105301	0.137101	0.1869	1	-0.100144	0.19636	0.260698	1
Oxsr1	Q6P9R2	Serine/threonine-protein kinase OSR1	AAISQLR	352	358	3469	3469	323	338	FALSE	FALSE	FALSE	TRUE	FALSE	FALSE	FALSE	FALSE	FALSE	FALSE	-0.195037	0.213689	0.168244	1	-0.461669	0.237672	0.0287079	1	-0.196678	0.24175	0.202879	1	0.0182149	0.16857	0.418084	1	-0.201066	0.259882	0.178116	1
Acp6	Q8BP40	Lysophosphatidic acid phosphatase type 6	AAISQPGISEDLEK	213	226	3769	3769	324	339	FALSE	FALSE	FALSE	FALSE	FALSE	FALSE	FALSE	FALSE	FALSE	FALSE	-1.75861	0.388773	1.96252e-12	2.54058e-10	-2.21795	0.306902	1.07686e-61	2.08326e-59	-0.350809	0.426372	0.187752	1	0.035509	0.15882	0.348797	1	-0.4004	0.442658	0.15055	1
Abce1	P61222;Q3UHY8	ATP-binding cassette sub-family E member 1	AAITIR	255	260	2419	2419	325	340	FALSE	FALSE	FALSE	TRUE	FALSE	FALSE	FALSE	FALSE	FALSE	FALSE	-0.0854	0.168775	0.250436	1	0.150217	0.215622	0.219744	1	-0.0864291	0.204307	0.334748	1	-0.372905	0.211983	0.0351401	1	0.253496	0.274431	0.13817	1
Ddx21	Q9JIK5	Nucleolar RNA helicase 2	AAITVEHLAIK	479	489	5002	5002	326	341	FALSE	FALSE	FALSE	FALSE	FALSE	FALSE	FALSE	FALSE	FALSE	FALSE	-1.00211	0.476071	0.0103543	0.63034	-1.3143	1.93361	0.0128116	0.640986	-0.344454	1.85521	0.233372	1	-0.0456308	0.24964	0.363539	1	-0.148562	1.87724	0.295581	1
Myo5b	P21271;G5E8G6;G3X9Y9;P21271-3	Unconventional myosin-Vb	AAIVFQK	816	822	1445	1445	327	342	FALSE	FALSE	FALSE	TRUE	FALSE	FALSE	FALSE	FALSE	FALSE	FALSE	-0.117737	0.544634	0.282767	1	-0.146293	0.598848	0.326544	1	-0.302841	0.483734	0.215851	1	-0.310986	0.313178	0.131886	1	0.00355486	0.395981	0.48264	1
Rnf13	O54965;A0A0G2JEM4;Q8C4F9;Q3UTG4;Q8CB78;O54965-2	E3 ubiquitin-protein ligase RNF13	AAIVHNVDSDDLISMGSNDIDTLK	118	141	161	161	328	343	FALSE	FALSE	FALSE	TRUE	FALSE	FALSE	FALSE	FALSE	FALSE	FALSE	-0.268521	0.814664	0.218303	1	-0.392516	0.796159	0.170466	1	0.146481	0.783782	0.369049	1	0.123648	0.689003	0.311977	1	-0.0119506	0.431862	0.443396	1
Prdx6	Q6GT24;O08709;D3Z0Y2	Peroxiredoxin-6	AAKLAPEFAK	54	63	3428	3428	329	344	FALSE	FALSE	FALSE	TRUE	FALSE	FALSE	FALSE	FALSE	FALSE	FALSE	-2.61313	0.43725	3.70211e-32	6.34613e-30	-2.30328	0.539334	0.000554852	0.039225	-0.143979	0.51827	0.380893	1	-0.419288	0.271094	0.0699335	1	0.158267	0.516521	0.264883	1
Dnm2	P39054;Q3T9X3;Q3TCR7;G3X9G4;F8WIV5;P39054-2;G3UZZ3	Dynamin-2	AALAAER	250	256	2185	2185	330	345	FALSE	FALSE	FALSE	TRUE	FALSE	FALSE	FALSE	FALSE	TRUE	TRUE	1.98567	0.69202	0.00784948	0.496224	1.93955	0.594046	0.00248605	0.150815	-0.334162	0.379103	0.154483	1	-0.18696	0.45968	0.234866	1	-0.0315682	0.376304	0.410431	1
Sec23ip	G3X928;Q6NZC7	SEC23-interacting protein	AALAALTK	714	721	1424	1424	331	346	FALSE	FALSE	FALSE	TRUE	FALSE	FALSE	FALSE	FALSE	FALSE	FALSE	-0.739375	0.142306	0.000214313	0.0198235	-1.22251	0.320669	1.58316e-10	1.71132e-08	-0.450822	0.323057	0.069276	1	0.0161405	0.111388	0.402028	1	-0.490976	0.34917	0.0693813	1
Iscu	Q9D7P6;D3Z7W0;D3Z0K9	Iron-sulfur cluster assembly enzyme ISCU, mitochondrial	AALADYK	149	155	4788	4788	332	347	FALSE	FALSE	FALSE	FALSE	FALSE	FALSE	FALSE	FALSE	FALSE	FALSE	-0.954002	0.335655	0.00710013	0.454523	-1.20134	0.708645	0.0147661	0.725695	-1.08927	0.756892	0.0299885	1	-0.632547	0.763939	0.125202	1	-0.168406	0.6594	0.278868	1
Dpysl3	E9PWE8;Q3TT92		AALAGGTTMIIDHVVPEPESSLTEAYEK	208	235	1054	1054	333	348	FALSE	FALSE	FALSE	TRUE	FALSE	FALSE	FALSE	FALSE	FALSE	FALSE	0.241343	0.357507	0.19591	1	0.608124	0.35106	0.0404661	1	0.204079	0.296616	0.236912	1	-0.0302174	0.237785	0.39747	1	0.230601	0.336199	0.191832	1
Dpysl3	E9PWE8;Q3TT92		AALAGGTTMIIDHVVPEPESSLTEAYEK	208	235	1054	1054	333	349	FALSE	FALSE	FALSE	TRUE	FALSE	TRUE	FALSE	FALSE	FALSE	FALSE	-0.0151088	0.497184	0.421795	1	-0.022429	0.151263	0.436493	1	3.30324	0.644075	1.61929e-05	0.0110566	3.27525	0.8101	0.00412748	1	0.0028079	0.491694	0.476003	1
Dpysl2	O08553	Dihydropyrimidinase-related protein 2	AALAGGTTMIIDHVVPEPGTSLLAAFDQWR	95	124	1549	1549	334	350	FALSE	FALSE	FALSE	FALSE	FALSE	FALSE	FALSE	FALSE	FALSE	TRUE	0.00895214	0.172973	0.453066	1	1.27846	0.315537	5.41405e-06	0.00048742	1.07047	0.289737	0.000150574	0.0872662	-0.155717	0.227383	0.202671	1	1.24497	0.360605	0.00110565	0.605633
Pafah1b3	Q61205;Q3TJC2;D3Z7E6;D3Z2X5;Q8CA83	Platelet-activating factor acetylhydrolase IB subunit gamma	AALAGYPR	162	169	2823	2823	335	351	FALSE	FALSE	FALSE	TRUE	FALSE	FALSE	FALSE	FALSE	FALSE	FALSE	-5.85046	11.1097	0.000435287	0.0380149	-5.92754	10.9514	0.000269348	0.0202974	-0.140671	0.985786	0.344305	1	-0.0852325	0.224126	0.275966	1	-0.0109809	0.963185	0.470893	1
Plec	Q9QXS1;Q9QXS1-2;Q9QXS1-6;Q9QXS1-10;Q9QXS1-9;Q9QXS1-12;Q9QXS1-11;Q9QXS1-13;Q9QXS1-5;Q9QXS1-16;Q9QXS1-4;Q9QXS1-14;Q9QXS1-7;Q9QXS1-8;Q9QXS1-15;E9Q3W4	Plectin	AALAHSEIATTQAASTK	2752	2768	5082	5082;5083	336	352	FALSE	FALSE	TRUE	TRUE	FALSE	FALSE	FALSE	FALSE	FALSE	FALSE	-3.1011	0.348512	2.69884e-91	6.99062e-89	-3.17109	0.334791	1.83279e-176	5.90538e-174	-0.017109	0.310159	0.466749	1	0.0132058	0.188686	0.43984	1	-0.027858	0.279062	0.407357	1
Dnah5	Q8VHE6	Dynein heavy chain 5, axonemal	AALALLAAAK	311	320	4224	4224	337	353	FALSE	FALSE	FALSE	FALSE	FALSE	FALSE	FALSE	FALSE	FALSE	FALSE	-0.297175	0.308448	0.139877	1	-0.412036	0.269258	0.0672701	1	0.100743	0.320277	0.339078	1	0.124724	0.319828	0.252801	1	-0.0325253	0.258191	0.389234	1
Cars2	Q8BYM8;G3X975	Probable cysteine--tRNA ligase, mitochondrial	AALANDFDTPR	393	403	3858	3858	338	354	FALSE	FALSE	FALSE	TRUE	FALSE	FALSE	FALSE	FALSE	FALSE	FALSE	-0.189123	0.261062	0.176439	1	-0.565637	0.356637	0.0390922	1	-0.315284	0.373757	0.171132	1	-0.00515772	0.150844	0.467289	1	-0.276116	0.376908	0.181636	1
Grhpr	Q91Z53;Q3T9Z2;D6REG4;B1AXQ0	Glyoxylate reductase/hydroxypyruvate reductase	AALAQAADCEVEQWNSDDPIPR	21	42	2787	2787	339	355	FALSE	FALSE	FALSE	TRUE	FALSE	FALSE	FALSE	FALSE	FALSE	FALSE	0.441663	0.307117	0.0565194	1	0.0779168	0.439692	0.411005	1	-0.27079	0.434451	0.210703	1	0.0379706	0.232754	0.376315	1	-0.307307	0.494998	0.185027	1
Cmas	A0A0R4J0B4;Q99KK2;Q99KK2-2	N-acylneuraminate cytidylyltransferase	AALDAGVFQSVWVSTDHDEIENVAK	76	100	258	258	340	356	FALSE	FALSE	FALSE	TRUE	FALSE	FALSE	FALSE	FALSE	FALSE	FALSE	-0.21801	0.180971	0.113369	1	-0.272533	0.169475	0.0520826	1	0.252753	0.179658	0.0653181	1	0.314161	0.186053	0.0397607	1	-0.0219181	0.182141	0.406844	1
Qdpr	Q8BVI4;D3YWR7;A0A0G2JGJ1;A0A0G2JGY0	Dihydropteridine reductase	AALDGTPGMIGYGMAK	136	151	3819	3819	341	357	FALSE	FALSE	FALSE	TRUE	FALSE	FALSE	FALSE	FALSE	FALSE	FALSE	0.203628	0.251396	0.184206	1	0.126449	0.443907	0.371899	1	-0.0635167	0.432601	0.409893	1	3.909e-05	0.180562	0.489771	1	-0.0334125	0.398012	0.405082	1
Qdpr	Q8BVI4;D3YWR7;A0A0G2JGJ1;A0A0G2JGY0	Dihydropteridine reductase	AALDGTPGMIGYGMAK	136	151	3819	3819	341	358	FALSE	FALSE	FALSE	TRUE	FALSE	FALSE	FALSE	FALSE	FALSE	FALSE	0.295516	0.276241	0.110452	1	0.105971	0.327245	0.361497	1	-0.247255	0.298094	0.174237	1	-0.0197904	0.190993	0.414808	1	-0.169088	0.307057	0.228559	1
Synm	Q70IV5;Q70IV5-2;A0A140LHQ9	Synemin	AALEALLGR	128	136	3522	3522	342	359	FALSE	FALSE	FALSE	TRUE	FALSE	FALSE	FALSE	FALSE	FALSE	FALSE	-0.0315511	0.930632	0.417743	1	-0.084943	1.37207	0.417312	1	-0.073031	1.43239	0.4227	1	-0.0326522	1.06412	0.410992	1	-0.000423533	0.902864	0.490079	1
Celf2	V9GX43;Q9Z0H4;Q9Z0H4-9;Q9Z0H4-6;S4R2J2;S4R2L5;A3KGT0;A0A0R4J2B0;S4R2U7;S4R1S7;E9QA47;Q9Z0H4-11;Q9Z0H4-7;Q9Z0H4-5;Q9Z0H4-4;Q9Z0H4-8;Q9Z0H4-2	CUGBP Elav-like family member 2	AALEAQNALHNIK	158	170	5323	5323	343	360	FALSE	FALSE	FALSE	TRUE	FALSE	FALSE	FALSE	FALSE	FALSE	FALSE	-0.1244	0.155787	0.180222	1	-0.209036	0.20738	0.151569	1	0.00108108	0.195	0.499913	1	0.0436918	0.133359	0.322104	1	-0.034942	0.186668	0.366685	1
Celf1	P28659;P28659-4;A0A0R4J0T5;P28659-2;P28659-3	CUGBP Elav-like family member 1	AALEAQNALHNMK	71	83	292	292	344	361	FALSE	FALSE	FALSE	TRUE	FALSE	FALSE	FALSE	FALSE	FALSE	FALSE	-0.138634	0.175057	0.183876	1	-0.197848	0.183864	0.140988	1	-0.00164011	0.181434	0.496713	1	0.0240912	0.141841	0.390711	1	-0.0215336	0.17104	0.402485	1
Smarcc1	P97496;Q3UNN4;P97496-2	SWI/SNF complex subunit SMARCC1	AALEEFSR	716	723	2632	2632	345	362	FALSE	FALSE	FALSE	TRUE	FALSE	FALSE	FALSE	FALSE	FALSE	FALSE	-0.104855	0.380633	0.293628	1	-0.195616	0.570916	0.279539	1	-0.00836498	0.513584	0.490936	1	0.0150662	0.302222	0.427348	1	-0.0207401	0.456877	0.426705	1
Hars	Q61035	Histidine--tRNA ligase, cytoplasmic	AALEELVR	5	12	3287	3287	346	363	FALSE	FALSE	FALSE	FALSE	FALSE	FALSE	FALSE	FALSE	FALSE	FALSE	-0.634633	0.253266	0.00840418	0.526687	-0.947031	0.21801	1.41347e-10	1.5302e-08	0.338165	0.244361	0.0894343	1	0.662391	0.216407	0.00171037	0.670443	-0.272144	0.308026	0.160085	1
Fhad1	A6PWD2;A6PWD2-4	Forkhead-associated domain-containing protein 1	AALEESIGQEK	697	707	642	642	347	364	FALSE	FALSE	FALSE	TRUE	FALSE	FALSE	FALSE	FALSE	FALSE	FALSE	-0.97225	0.214816	7.23469e-05	0.00707275	-1.00165	0.225658	1.92865e-05	0.00166811	-0.00328096	0.198769	0.489532	1	0.0115897	0.149471	0.431121	1	-0.0127655	0.199432	0.444524	1
Xrn2	Q9DBR1;Q9DBR1-2	5-3 exoribonuclease 2	AALEEVYPDLTPEENRR	660	676	4868	4868	348	365	FALSE	FALSE	FALSE	TRUE	FALSE	FALSE	FALSE	FALSE	FALSE	FALSE	-2.3369	1.53699	0.0344107	1	-2.37957	1.41605	0.00770955	0.411304	0.726105	1.16712	0.176037	1	0.730925	1.1696	0.138556	1	-0.0213935	0.65581	0.441722	1
Krt19	P19001;CON__P19001;B1AQ78	Keratin, type I cytoskeletal 19	AALEGTLAETEAR	321	333	656	656	349	366	TRUE	FALSE	FALSE	TRUE	FALSE	FALSE	FALSE	FALSE	FALSE	FALSE	-3.22708	0.11874	0	0	-5.0092	0.235507	0	0	-1.3883	0.236333	1.83536e-17	2.55601e-14	0.387918	0.0820896	6.78369e-12	6.38077e-09	-1.77546	0.253302	1.55042e-37	2.86115e-34
Krt19	P19001;CON__P19001;B1AQ78	Keratin, type I cytoskeletal 19	AALEGTLAETEARYGVQLSQIQSVISGFEAQLSDVR	321	356	656	656	350	367	TRUE	FALSE	FALSE	TRUE	FALSE	FALSE	FALSE	FALSE	FALSE	FALSE	-5.10832	1.35337	1.35572e-07	1.54764e-05	-5.31463	1.77756	5.47437e-11	5.98279e-09	-0.0618054	1.23641	0.410246	1	0.00409858	0.16742	0.469854	1	-0.0334379	1.22124	0.406524	1
Krt19	P19001;CON__P19001;B1AQ78	Keratin, type I cytoskeletal 19	AALEGTLAETEARYGVQLSQIQSVISGFEAQLSDVRADIER	321	361	656	656	351	368	TRUE	FALSE	FALSE	TRUE	FALSE	FALSE	FALSE	FALSE	FALSE	FALSE	-3.5793	7.76993	0.114945	1	-4.53511	8.16983	0.0190617	0.905714	2.19449	3.47887	0.157677	1	3.03844	2.31321	0.0627132	1	-0.10631	2.94195	0.348204	1
Mpp2	Q9WV34;Q9WV34-2	MAGUK p55 subfamily member 2	AALESGVSTK	482	491	5171	5171	352	369	FALSE	FALSE	FALSE	TRUE	FALSE	FALSE	FALSE	FALSE	FALSE	FALSE	-0.898047	0.222154	0.000342415	0.0305345	-1.7389	0.478672	2.63479e-10	2.83254e-08	-0.827675	0.51079	0.0346544	1	0.00660154	0.139769	0.459679	1	-0.844481	0.538731	0.0453068	1
Pm20d2	A3KG59;A3KG59-2	Peptidase M20 domain-containing protein 2	AALESIAAPPPVK	138	150	618	618	353	370	FALSE	FALSE	FALSE	TRUE	FALSE	FALSE	FALSE	FALSE	FALSE	FALSE	0.299214	0.298407	0.124918	1	0.248461	0.318713	0.191301	1	-0.240531	0.289131	0.176873	1	-0.139784	0.25638	0.22676	1	-0.0232397	0.255546	0.417133	1
Slc9a3r2	A0A0R4IZX2;Q9JHL1;A0A0R4J006;Q9JHL1-2	Na(+)/H(+) exchange regulatory cofactor NHE-RF2	AALESLRPR	2	10	222	222	354	371	FALSE	FALSE	FALSE	FALSE	FALSE	FALSE	FALSE	FALSE	FALSE	FALSE	-0.899865	0.422939	0.0147739	0.856198	-0.904645	0.571819	0.0183075	0.87438	0.0476852	0.470484	0.42327	1	0.0388609	0.186106	0.341335	1	-0.00484502	0.443937	0.470439	1
Fam213a	Q9CYH2;Q3U125;D3Z252;D3YYG8;D3Z398	Redox-regulatory protein FAM213A	AALEYLEDIDLK	33	44	2884	2884	355	372	FALSE	FALSE	FALSE	TRUE	FALSE	FALSE	FALSE	FALSE	FALSE	FALSE	-1.68327	0.386494	3.22485e-26	5.18233e-24	-2.74538	0.289544	7.59649e-157	2.2851e-154	-0.853302	0.466552	0.0448813	1	0.170803	0.142188	0.104798	1	-1.04144	0.500335	0.0239643	1
Phkg1	P07934	Phosphorylase b kinase gamma catalytic chain, skeletal muscle/heart isoform	AALFENTPK	368	376	1862	1862	356	373	FALSE	FALSE	FALSE	FALSE	FALSE	FALSE	FALSE	FALSE	FALSE	FALSE	-0.0245827	0.248896	0.413942	1	-0.093458	0.332161	0.362029	1	-0.1039	0.339394	0.354267	1	-0.029665	0.247841	0.399759	1	-0.0265021	0.266141	0.405597	1
Sftpd	P50404	Pulmonary surfactant-associated protein D	AALFPDGR	250	257	2281	2281	357	374	FALSE	FALSE	FALSE	FALSE	FALSE	FALSE	FALSE	FALSE	FALSE	FALSE	0.0036533	0.208354	0.477317	1	0.06509	0.233441	0.378612	1	0.642132	0.364959	0.0418076	1	0.564613	0.349108	0.054377	1	0.0316812	0.238662	0.390942	1
Lin7c	O88952	Protein lin-7 homolog C	AALGEPVRLER	2	12	1760	1760	358	375	FALSE	FALSE	FALSE	FALSE	FALSE	FALSE	FALSE	FALSE	FALSE	FALSE	-0.264279	0.452229	0.191428	1	-0.484185	0.398245	0.0961864	1	-0.0440703	0.388838	0.433084	1	0.0218604	0.214431	0.409169	1	-0.0538947	0.348432	0.3611	1
Evpl	Q9D952	Envoplakin	AALGLEK	633	639	4818	4818	359	376	FALSE	FALSE	FALSE	FALSE	FALSE	FALSE	FALSE	FALSE	FALSE	FALSE	-4.15864	5.89683	0.0176333	0.996325	-4.33761	5.87398	0.00864822	0.454541	0.0120303	1.224	0.487819	1	0.0401607	0.206771	0.352347	1	-0.0242873	1.21211	0.428495	1
Obscn	E9QQ96		AALGLPSSK	697	705	1274	1274;462	360	377	FALSE	FALSE	TRUE	TRUE	FALSE	FALSE	FALSE	FALSE	FALSE	FALSE	-0.157625	0.323894	0.236026	1	-0.49882	0.59641	0.0961336	1	-0.229569	0.60039	0.249399	1	-0.00193203	0.179773	0.495677	1	-0.190682	0.592774	0.247078	1
Gtf2f1	Q3THK3	General transcription factor IIF subunit 1	AALGSSSQNVTEYVVR	2	17	2814	2814	361	378	FALSE	FALSE	FALSE	FALSE	FALSE	FALSE	FALSE	FALSE	FALSE	FALSE	-1.6552	3.94071	0.123798	1	-1.96788	4.00496	0.0851934	1	0.138645	1.25682	0.383767	1	0.195226	0.534886	0.22786	1	-0.0357637	1.13542	0.406887	1
Hcls1	P49710	Hematopoietic lineage cell-specific protein	AALGYDYK	171	178	2267	2267	362	379	FALSE	FALSE	FALSE	FALSE	FALSE	FALSE	FALSE	FALSE	TRUE	TRUE	3.04016	2.07765	0.0332042	1	4.03054	1.87866	0.00108526	0.0717241	1.34049	0.433765	0.0018623	0.700013	0.135955	0.656533	0.317586	1	1.04959	0.78716	0.0960011	1
C8a	Q8K182;A2A997;A2A998	Complement component C8 alpha chain	AALGYNILTQEEAQSVYDAK	152	171	4028	4028	363	380	FALSE	FALSE	FALSE	TRUE	FALSE	FALSE	FALSE	FALSE	FALSE	FALSE	2.68791	0.184137	0	0	3.10862	0.175603	0	0	-0.145376	0.136946	0.176028	1	-0.552506	0.210086	0.00351271	1	0.408103	0.252672	0.0543824	1
Naa10	Q9QY36;B1AUY7;Q540H0;B1AUY8	N-alpha-acetyltransferase 10	AALHLYSNTLNFQISEVEPK	117	136	684	684;3042	364	381	FALSE	FALSE	TRUE	TRUE	FALSE	FALSE	FALSE	FALSE	FALSE	FALSE	-0.109526	0.581906	0.307447	1	-0.0966726	0.684982	0.409154	1	0.470264	0.675356	0.207827	1	0.264074	0.549286	0.208887	1	0.0358699	0.450305	0.40531	1
Npepl1	Q6NSR8;F6T2H5	Probable aminopeptidase NPEPL1	AALHPPALAILSHTPDGATQTIAWVGK	234	260	3436	3436	365	382	FALSE	FALSE	FALSE	TRUE	FALSE	FALSE	FALSE	FALSE	FALSE	FALSE	0.472855	0.299376	0.0555513	1	0.416271	0.336632	0.102254	1	-0.203831	0.312102	0.211624	1	-0.126427	0.245746	0.245949	1	-0.0227776	0.274506	0.419524	1
Uap1l1	Q3TW96;Q3TW96-2	UDP-N-acetylhexosamine pyrophosphorylase-like protein 1	AALLAELASLEADALR	32	47	2863	2863	366	383	FALSE	FALSE	FALSE	FALSE	FALSE	FALSE	FALSE	FALSE	FALSE	FALSE	0.19451	1.14228	0.271561	1	0.568057	1.17929	0.173456	1	0.251173	0.568766	0.267826	1	0.0177029	0.377404	0.433608	1	0.109331	0.519008	0.298084	1
Wasl	Q91YD9;Q3TXX8	Neural Wiskott-Aldrich syndrome protein	AALLDQIR	403	410	2872	2872	367	384	FALSE	FALSE	FALSE	TRUE	FALSE	FALSE	FALSE	FALSE	TRUE	TRUE	1.262	1.8748	0.156486	1	2.17902	1.72692	0.0391465	1	0.389362	1.03723	0.225846	1	0.019166	0.445291	0.439412	1	0.227189	1.0426	0.255351	1
Ube2o	Q6ZPJ3	E2/E3 hybrid ubiquitin-protein ligase UBE2O	AALLEAGMPESTEDK	1274	1288	3505	3505	368	385	FALSE	FALSE	FALSE	FALSE	FALSE	FALSE	FALSE	FALSE	TRUE	FALSE	1.13582	0.245698	5.73551e-13	7.50125e-11	0.700049	0.200473	0.000141565	0.0111333	-0.52918	0.205332	0.00907713	1	-0.0574433	0.191708	0.322701	1	-0.429837	0.276305	0.0707127	1
Ribc1	Q9D0B8	RIB43A-like with coiled-coils protein 1	AALLSDQLR	181	189	4674	4674	369	386	FALSE	FALSE	FALSE	FALSE	FALSE	FALSE	FALSE	FALSE	FALSE	FALSE	-2.15061	4.81127	0.0924676	1	-2.4572	4.94069	0.0625234	1	-0.00811374	1.29065	0.495682	1	0.0348724	0.257937	0.378974	1	-0.0355001	1.27205	0.413489	1
Spata18	Q0P557;Q0P557-2;E9QAP8	Mitochondria-eating protein	AALLSR	298	303	2730	2730;2731	370	387	FALSE	FALSE	TRUE	TRUE	FALSE	FALSE	FALSE	FALSE	FALSE	FALSE	-5.99589	0.697816	4.01633e-132	1.26501e-129	-5.95271	0.702739	9.82171e-60	1.8784e-57	-0.48039	0.646592	0.191295	1	-0.471022	0.552448	0.114963	1	0.00923816	0.515944	0.464226	1
Galns	Q571E4	N-acetylgalactosamine-6-sulfatase	AALLTGR	81	87	3157	3157	371	388	FALSE	FALSE	FALSE	FALSE	FALSE	FALSE	FALSE	FALSE	FALSE	FALSE	-1.54009	0.472839	0.000351397	0.0312856	-1.54744	0.45387	6.83038e-05	0.00559166	1.04486	0.424201	0.0190175	1	1.06873	0.323409	0.00466301	1	-0.00477528	0.354673	0.475379	1
Elac2	Q80Y81;Q80Y81-2;B1ATP7	Zinc phosphodiesterase ELAC protein 2	AALLTQQADSPEDREPQQK	788	806	3623	3623	372	389	FALSE	FALSE	FALSE	TRUE	FALSE	FALSE	FALSE	FALSE	FALSE	FALSE	-0.250744	0.178557	0.0718127	1	-0.253637	0.283219	0.158425	1	0.043434	0.262216	0.423383	1	0.0267415	0.117281	0.358839	1	0.000175917	0.2533	0.497558	1
Mgam	B5THE2		AALNAEGR	1712	1719	775	775;196	373	390	FALSE	FALSE	TRUE	TRUE	FALSE	FALSE	FALSE	FALSE	FALSE	TRUE	0.0382858	0.638203	0.404425	1	3.00382	0.732939	0.000659985	0.0458726	2.96179	0.872272	0.00330984	1	0.0193712	0.492104	0.431599	1	2.90892	0.986135	0.0117736	1
Vma21	Q78T54;Q78T54-2	Vacuolar ATPase assembly integral membrane protein Vma21	AALNALQPPEFR	7	18	3537	3537	374	391	FALSE	FALSE	FALSE	TRUE	FALSE	FALSE	FALSE	FALSE	FALSE	FALSE	-2.2637	0.928001	0.00324965	0.228948	-2.38993	1.36623	0.00344554	0.201545	0.00102437	1.03159	0.497312	1	0.0405735	0.253951	0.367236	1	-0.0303325	1.01868	0.419322	1
Slc9a3r1	P70441	Na(+)/H(+) exchange regulatory cofactor NHE-RF1	AALNAVR	81	87	2570	2570	375	392	FALSE	FALSE	FALSE	FALSE	FALSE	FALSE	FALSE	FALSE	FALSE	FALSE	-1.29343	0.38172	3.72222e-08	4.32678e-06	-1.18111	0.260447	1.17897e-09	1.24222e-07	0.194217	0.330231	0.207784	1	0.0587039	0.152582	0.289788	1	0.0614987	0.3278	0.335311	1
Ttc37	F8VPK0		AALNELLK	1143	1150	1330	1330	376	393	FALSE	FALSE	FALSE	FALSE	FALSE	FALSE	FALSE	FALSE	FALSE	FALSE	-0.0232859	0.239073	0.404342	1	-0.172245	0.311083	0.238586	1	-0.149461	0.325879	0.284772	1	-0.0157661	0.176103	0.426347	1	-0.0728781	0.302098	0.316726	1
Rhpn2	Q8BWR8	Rhophilin-2	AALNQQILK	41	49	3830	3830	377	394	FALSE	FALSE	FALSE	FALSE	FALSE	FALSE	FALSE	FALSE	FALSE	FALSE	-1.44383	0.360273	8.83734e-07	9.78507e-05	-1.56867	0.361343	2.50251e-07	2.42403e-05	-0.203861	0.343544	0.223297	1	-0.0749532	0.163781	0.27319	1	-0.0638728	0.335137	0.344637	1
Dnajc3	Q91YW3;Q3UFV9	DnaJ homolog subfamily C member 3	AALPDLTK	89	96	2942	2942	378	395	FALSE	FALSE	FALSE	TRUE	FALSE	FALSE	FALSE	FALSE	FALSE	FALSE	-3.68414	0.808984	3.59773e-31	6.11925e-29	-4.03194	1.65507	1.32061e-17	1.65698e-15	-0.422373	1.57735	0.146798	1	-0.231488	0.22993	0.143966	1	-0.0997788	1.56817	0.329338	1
Huwe1	Q7TMY8;A2AFQ0;Q7TMY8-3;Q7TMY8-4;Q7TMY8-2	E3 ubiquitin-protein ligase HUWE1	AALPLTTSDTK	1498	1508	494	494	379	396	FALSE	FALSE	FALSE	TRUE	FALSE	FALSE	FALSE	FALSE	FALSE	FALSE	-0.275665	0.346957	0.139844	1	0.0834523	0.211484	0.335038	1	0.538132	0.362417	0.0262475	1	0.142249	0.202673	0.196811	1	0.337384	0.39955	0.123921	1
Cs	Q9CZU6	Citrate synthase, mitochondrial	AALPSHVVTMLDNFPTNLHPMSQLSAAITALNSESNFAR	145	183	4660	4660	380	397	FALSE	FALSE	FALSE	FALSE	FALSE	FALSE	FALSE	FALSE	FALSE	FALSE	-4.45849	0.529643	6.04771e-267	2.98267e-264	-4.9574	0.949422	8.39214e-105	2.0475e-102	-0.337513	0.982798	0.1934	1	-0.00207947	0.150203	0.481916	1	-0.320235	0.994968	0.205186	1
Cs	Q9CZU6	Citrate synthase, mitochondrial	AALPSHVVTMLDNFPTNLHPMSQLSAAITALNSESNFAR	145	183	4660	4660	380	398	FALSE	FALSE	FALSE	FALSE	FALSE	FALSE	FALSE	FALSE	FALSE	FALSE	-5.61658	1.39212	8.67226e-08	9.96905e-06	-5.82401	1.7032	2.46469e-17	3.07697e-15	-0.0976739	1.19487	0.376693	1	-0.0148467	0.185467	0.437503	1	-0.0430991	1.19327	0.400539	1
Chmp4b	Q9D8B3	Charged multivesicular body protein 4b	AALQALK	64	70	4800	4800	381	399	FALSE	FALSE	FALSE	TRUE	FALSE	FALSE	FALSE	FALSE	FALSE	FALSE	-2.0796	0.395052	1.43268e-07	1.63403e-05	-2.39566	0.522288	4.62274e-33	7.09684e-31	0.227777	0.535729	0.313488	1	0.540437	0.303258	0.0286666	1	-0.204577	0.562812	0.249743	1
Apob	E9Q414;E9Q1Y3	Apolipoprotein B-100;Apolipoprotein B-48	AALQALR	526	532	1147	1147	382	400	FALSE	FALSE	FALSE	TRUE	FALSE	FALSE	FALSE	FALSE	FALSE	TRUE	3.59438	0.265152	0	0	3.77839	0.480234	9.46767e-157	2.8475e-154	-0.386242	0.200807	0.0176751	1	-0.52707	0.50402	0.0532438	1	0.0808603	0.472611	0.339255	1
Syne2	Q6ZWQ0;E9QP46;Q6DFZ2;Q6ZWQ0-3;F6W8R9	Nesprin-2	AALQAQLQDHK	4756	4766	1264	1264	383	401	FALSE	FALSE	FALSE	TRUE	FALSE	FALSE	FALSE	FALSE	FALSE	FALSE	-4.4724	7.43662	0.00367372	0.255226	-4.62615	7.42822	0.00282685	0.169082	-0.0652425	0.957857	0.411953	1	-0.0137338	0.173062	0.430472	1	-0.0158896	0.930001	0.444284	1
Rhoa	Q9QUI0;Q4VAE6;A0A0A6YXF6	Transforming protein RhoA	AALQAR	177	182	3082	3082	384	402	FALSE	FALSE	FALSE	TRUE	FALSE	FALSE	FALSE	FALSE	FALSE	FALSE	-3.86959	0.360341	1.3035e-296	6.93395e-294	-3.92582	0.543826	7.44237e-28	1.07867e-25	0.0389649	0.461194	0.44368	1	0.0598961	0.155395	0.298774	1	-0.0159911	0.441234	0.436926	1
Cyp4b1	Q64462;Q3TNA0;F6X6A4	Cytochrome P450 4B1	AALQDEK	266	272	2841	2841	385	403	FALSE	FALSE	FALSE	TRUE	FALSE	FALSE	FALSE	FALSE	FALSE	FALSE	-4.16155	0.644443	3.10011e-98	8.31578e-96	-4.36002	0.664979	4.99656e-117	1.28476e-114	-0.145191	0.545649	0.332933	1	-0.00148901	0.190813	0.476578	1	-0.0693545	0.532729	0.35904	1
Kif2a	P28740-2	Kinesin-like protein KIF2A	AALQEEEQASK	639	649	2102	2102	386	404	FALSE	FALSE	FALSE	FALSE	FALSE	FALSE	FALSE	FALSE	FALSE	FALSE	-0.121718	0.229155	0.235837	1	-0.536552	0.321368	0.0160623	0.780631	-0.0666461	0.342066	0.415122	1	0.290342	0.210561	0.0772662	1	-0.34693	0.373503	0.133063	1
Rps25	P62852;Q58EA6	40S ribosomal protein S25	AALQELLSK	86	94	2484	2484	387	405	FALSE	FALSE	FALSE	TRUE	FALSE	FALSE	FALSE	FALSE	FALSE	FALSE	-1.40736	0.12394	2.46022e-286	1.2769e-283	-1.41917	0.918469	0.120962	1	-0.121752	1.11091	0.150079	1	-0.0578816	2.04559	0.265926	1	-0.0141634	0.978707	0.435621	1
Ppp5c	Q60676;F7BX26	Serine/threonine-protein phosphatase 5;Serine/threonine-protein phosphatase	AALRDYETVVK	114	124	3256	3256	388	406	FALSE	FALSE	FALSE	TRUE	FALSE	FALSE	FALSE	FALSE	FALSE	FALSE	-0.048354	0.313341	0.366951	1	-0.184535	0.407287	0.26797	1	-0.0285086	0.425903	0.460515	1	0.022647	0.268787	0.417593	1	-0.0547085	0.342714	0.361987	1
Rpl32	P62911	60S ribosomal protein L32	AALRPLVKPK	2	11	2495	2495	389	407	FALSE	FALSE	FALSE	TRUE	FALSE	FALSE	FALSE	FALSE	FALSE	FALSE	-0.479833	0.287113	0.039666	1	-3.10482	0.477404	5.68704e-67	1.138e-64	-1.32171	0.407504	1.85098e-05	0.0125006	1.28761	0.394097	0.000614332	0.285479	-2.61453	0.567288	4.57984e-16	5.53945e-13
Acaa2	Q8BWT1	3-ketoacyl-CoA thiolase, mitochondrial	AALSAGK	39	45	3831	3831	390	408	FALSE	FALSE	FALSE	FALSE	FALSE	FALSE	FALSE	FALSE	FALSE	FALSE	-0.234097	0.223026	0.150542	1	-0.391857	0.209995	0.0529902	1	0.0495859	0.165366	0.373943	1	0.135968	0.211221	0.21005	1	-0.0692611	0.216372	0.296598	1
Acaa2	Q8BWT1	3-ketoacyl-CoA thiolase, mitochondrial	AALSAGKVPPETIDSVIVGNVMQSSSDAAYLAR	39	71	3831	3831	391	409	FALSE	FALSE	FALSE	FALSE	FALSE	FALSE	FALSE	FALSE	FALSE	FALSE	-2.12623	0.491384	8.87875e-18	1.26639e-15	-3.04376	3.12037	1.22714e-05	0.0010771	-0.326136	3.16984	0.373387	1	0.489835	0.273236	0.0386137	1	-0.742922	3.20201	0.191231	1
Lrp1	Q91ZX7;A0A0R4J0I9	Prolow-density lipoprotein receptor-related protein 1;Low-density lipoprotein receptor-related protein 1 85 kDa subunit;Low-density lipoprotein receptor-related protein 1 515 kDa subunit;Low-density lipoprotein receptor-related protein 1 intracellular domain	AALSGANVLTLIEK	2362	2375	271	271	392	410	FALSE	FALSE	FALSE	TRUE	FALSE	FALSE	FALSE	FALSE	FALSE	FALSE	0.382479	0.219189	0.0468194	1	0.446973	0.209282	0.0211167	0.990397	0.0826732	0.196691	0.317178	1	0.0158629	0.142486	0.411784	1	0.0251695	0.195732	0.391351	1
Hadhb	Q99JY0	Trifunctional enzyme subunit beta, mitochondrial;3-ketoacyl-CoA thiolase	AALSGLLHR	83	91	4401	4401	393	411	FALSE	FALSE	FALSE	TRUE	FALSE	FALSE	FALSE	FALSE	FALSE	FALSE	-2.34672	0.488635	1.87949e-15	2.57273e-13	-3.04993	2.81222	9.71013e-09	9.93065e-07	-0.524023	2.86571	0.206168	1	-0.00777045	0.135742	0.457106	1	-0.477873	2.87177	0.217246	1
Hspb2	Q99PR8;Q99PR8-2	Heat shock protein beta-2	AALSHDGILNLEAPR	134	148	4484	4484	394	412	FALSE	FALSE	FALSE	TRUE	FALSE	FALSE	FALSE	FALSE	FALSE	FALSE	0.0188095	0.385791	0.440453	1	-0.045518	0.53442	0.448535	1	-0.386502	0.66141	0.21803	1	-0.197488	0.557274	0.260863	1	-0.0450674	0.43696	0.385079	1
Cops2	P61202;P61202-2;A2AQE4	COP9 signalosome complex subunit 2	AALSSFQK	49	56	2416	2416	395	413	FALSE	FALSE	FALSE	TRUE	FALSE	FALSE	FALSE	FALSE	FALSE	FALSE	-0.62605	0.138603	2.75038e-09	3.31082e-07	-0.71259	0.135522	1.90282e-17	2.38116e-15	-0.141035	0.146234	0.135037	1	-0.0480049	0.113758	0.286239	1	-0.0597565	0.154793	0.288863	1
Eif4g1	E9PVC5		AALSVDEVEK	1229	1238	1042	1042	396	414	FALSE	FALSE	FALSE	FALSE	FALSE	FALSE	FALSE	FALSE	FALSE	FALSE	-0.519903	0.144523	0.00204219	0.151588	-0.521043	0.141075	9.94211e-05	0.00797348	-0.0111034	0.142635	0.464377	1	-0.00757563	0.0903625	0.44285	1	-0.000262676	0.142181	0.489602	1
Eif4g1	E9PVC5		AALSVDEVEKK	1229	1239	1042	1042	397	415	FALSE	FALSE	FALSE	FALSE	FALSE	FALSE	FALSE	FALSE	FALSE	FALSE	0.0326579	0.403494	0.405758	1	0.100507	0.56336	0.389814	1	0.0996288	0.544044	0.387282	1	0.0303348	0.372715	0.413954	1	0.0156174	0.418669	0.446181	1
Dctn3	Q9Z0Y1;E9Q919	Dynactin subunit 3	AALTDVQR	2	9	5200	5200	398	416	FALSE	FALSE	FALSE	TRUE	FALSE	FALSE	FALSE	FALSE	FALSE	FALSE	-1.40796	0.471493	0.00119018	0.0939063	-1.28289	0.441338	0.000342901	0.0253722	0.057856	0.381922	0.412863	1	-0.00359061	0.16921	0.484371	1	0.0297605	0.358305	0.400966	1
Myo1d	Q5SYD0;Q5SYD0-2	Unconventional myosin-Id	AALTIIR	723	729	3237	3237	399	417	FALSE	FALSE	FALSE	TRUE	FALSE	FALSE	FALSE	FALSE	FALSE	FALSE	-1.07317	0.276849	0.000172138	0.0161499	-1.05615	0.289695	3.426e-05	0.00289478	0.0239142	0.267371	0.453055	1	0.00192121	0.129138	0.475641	1	0.00868738	0.258445	0.464681	1
Isca1;AK157302	Q9D924;I3ITR1	Iron-sulfur cluster assembly 1 homolog, mitochondrial	AALTLTPSAVNK	23	34	1515	1515	400	418	FALSE	FALSE	FALSE	TRUE	FALSE	FALSE	FALSE	FALSE	FALSE	FALSE	-1.81074	1.29901	0.0256771	1	-2.40936	2.36303	0.00627421	0.342992	-0.172654	2.26936	0.328004	1	0.00455532	0.187993	0.477665	1	-0.131413	2.26607	0.317493	1
Gpi	P06745	Glucose-6-phosphate isomerase	AALTRNPQFQK	2	12	1848	1848	401	419	FALSE	FALSE	FALSE	TRUE	FALSE	FALSE	FALSE	FALSE	FALSE	FALSE	-0.718452	0.255255	0.00499633	0.334206	-1.00206	0.222965	2.95329e-11	3.24855e-09	0.0214479	0.247842	0.469085	1	0.28026	0.191737	0.0540264	1	-0.241109	0.305078	0.167083	1
Psmd11	Q8BG32;Q5BKQ9	26S proteasome non-ATPase regulatory subunit 11	AALTSAR	188	194	3166	3166	402	420	FALSE	FALSE	FALSE	TRUE	FALSE	FALSE	FALSE	FALSE	FALSE	FALSE	-0.944078	0.242502	0.000528546	0.0452432	-0.902713	0.26133	0.000471124	0.0339222	-0.0193608	0.23096	0.457416	1	-0.0253189	0.171324	0.396613	1	0.0103618	0.225157	0.453896	1
Tubb6	Q922F4;Q3UMM1	Tubulin beta-6 chain	AALVDLEPGTMDSVR	63	77	2982	2982	403	421	FALSE	FALSE	FALSE	TRUE	FALSE	FALSE	FALSE	FALSE	TRUE	FALSE	1.11749	0.176647	3.53996e-25	5.61178e-23	0.366296	0.188259	0.0219337	1	-0.332009	0.190273	0.0467403	1	0.423631	0.177621	0.0126906	1	-0.747169	0.26895	0.00556047	1
Gltp	Q9JL62;D3Z1H9;D3Z1H8	Glycolipid transfer protein	AALYAAPYK	150	158	956	956	404	422	FALSE	FALSE	FALSE	TRUE	FALSE	FALSE	FALSE	FALSE	FALSE	FALSE	-0.0447747	0.592954	0.39188	1	-0.241833	1.26165	0.29952	1	-0.414516	1.2493	0.219891	1	-0.193727	0.563028	0.256584	1	-0.0544786	1.14985	0.378507	1
Nagk	Q9QZ08;Q3U2G9;Q9D997;D3YXG2	N-acetyl-D-glucosamine kinase	AALYGGVEGGGTR	2	14	2892	2892	405	423	FALSE	FALSE	FALSE	TRUE	FALSE	FALSE	FALSE	FALSE	FALSE	FALSE	-0.436886	0.230311	0.031115	1	-0.424236	0.255895	0.0433695	1	-0.0123357	0.225013	0.46937	1	-0.00721544	0.147099	0.453235	1	-0.000106774	0.210847	0.497088	1
Prmt5	A0A0R4J049;Q8CIG8	Protein arginine N-methyltransferase 5	AAMAVGGAGGSR	2	13	238	238	406	424	FALSE	FALSE	FALSE	TRUE	FALSE	FALSE	FALSE	FALSE	FALSE	FALSE	0.198022	0.248212	0.177291	1	0.107368	0.258006	0.337813	1	-0.137379	0.265919	0.268081	1	-0.0191818	0.171202	0.421735	1	-0.0669031	0.262422	0.326316	1
2017-09-08	Q8CHH9;B1AQZ0;B7ZC46;B1AQY9;Q8CHH9-2	Septin-8	AAMEALQSQALHATSQQPLR	403	422	659	659	407	425	FALSE	FALSE	FALSE	TRUE	FALSE	FALSE	FALSE	FALSE	FALSE	FALSE	0.270315	0.251992	0.116722	1	0.0989187	0.244213	0.334962	1	-0.184893	0.26668	0.215406	1	-0.00681173	0.16406	0.465561	1	-0.133903	0.275581	0.238371	1
2017-09-08	Q8CHH9;B1AQZ0;B7ZC46;B1AQY9;Q8CHH9-2	Septin-8	AAMEALQSQALHATSQQPLRK	403	423	659	659	408	426	FALSE	FALSE	FALSE	TRUE	FALSE	FALSE	FALSE	FALSE	FALSE	FALSE	0.0629433	0.201147	0.297174	1	0.398925	0.247952	0.0649053	1	0.56716	0.267804	0.023239	1	0.24746	0.238804	0.101367	1	0.257895	0.285743	0.180795	1
Dhx9	E9QNN1;O70133-2;A0A087WPL5;O70133;O70133-3;Q3UR42	ATP-dependent RNA helicase A	AAMEALVVEVSK	1108	1119	1260	1260	409	427	FALSE	FALSE	FALSE	TRUE	FALSE	FALSE	FALSE	FALSE	FALSE	FALSE	-0.109945	0.607146	0.30871	1	-0.108582	0.726739	0.39987	1	0.385789	1.15881	0.251702	1	0.221963	1.11251	0.262217	1	0.0330609	0.471259	0.42778	1
Tln1	P26039	Talin-1	AAMEPIVISAK	1594	1604	2066	2066	410	428	FALSE	FALSE	FALSE	FALSE	FALSE	FALSE	FALSE	FALSE	FALSE	FALSE	0.469478	0.136224	0.00143597	0.110809	0.514325	0.122185	5.98593e-08	5.94757e-06	0.0523139	0.116326	0.296062	1	0.00602957	0.103047	0.447615	1	0.0263912	0.129627	0.362482	1
Tln1	P26039	Talin-1	AAMEPIVISAK	1594	1604	2066	2066	410	429	FALSE	FALSE	FALSE	FALSE	FALSE	FALSE	FALSE	FALSE	FALSE	FALSE	-0.532281	0.538487	0.127961	1	-0.358358	0.609922	0.248244	1	0.935238	0.601306	0.0613628	1	0.654744	0.611943	0.109528	1	0.0668857	0.473718	0.350539	1
Ctnnb1	Q02248;E9Q6A9	Catenin beta-1	AAMFPETLDEGMQIPSTQFDAAHPTNVQR	96	124	2675	2675	411	430	FALSE	FALSE	FALSE	TRUE	FALSE	FALSE	FALSE	FALSE	FALSE	FALSE	-2.66661	1.32822	0.0270422	1	-2.51886	1.27545	0.0297904	1	0.343286	0.914191	0.213791	1	0.220993	0.730978	0.169813	1	0.0250246	0.651222	0.430884	1
Wars	P32921-2;P32921	Tryptophan--tRNA ligase, cytoplasmic;T1-TrpRS;T2-TrpRS	AAMGEEYK	56	63	2141	2141	412	431	FALSE	FALSE	FALSE	TRUE	FALSE	FALSE	FALSE	FALSE	FALSE	FALSE	-0.0484554	0.179741	0.3316	1	-0.509923	0.338902	0.0630712	1	-0.381672	0.34556	0.125102	1	0.0115636	0.135747	0.429335	1	-0.409992	0.358602	0.115468	1
Nefh	P19246	Neurofilament heavy polypeptide	AAMGELYER	138	146	2011	2011	413	432	FALSE	FALSE	FALSE	FALSE	FALSE	FALSE	FALSE	FALSE	FALSE	FALSE	-1.69345	5.37988	0.136879	1	-2.3606	6.05393	0.0787677	1	1.09443	2.43782	0.194788	1	1.42842	1.07774	0.0746465	1	-0.0631727	2.12512	0.379882	1
Ilvbl	Q8BU33;Q8BU33-3;Q8BU33-2	Acetolactate synthase-like protein	AAMGLGAQGLILSR	578	591	3808	3808	414	433	FALSE	FALSE	FALSE	FALSE	FALSE	FALSE	FALSE	FALSE	FALSE	FALSE	-5.69264	9.56673	0.000493946	0.0425773	-5.79012	9.5369	0.000357216	0.0263444	-0.0340898	0.760635	0.443193	1	-0.00824931	0.13985	0.448244	1	-0.00697097	0.749127	0.461921	1
Ilvbl	Q8BU33;Q8BU33-3;Q8BU33-2	Acetolactate synthase-like protein	AAMGLGAQGLILSR	578	591	3808	3808	414	434	FALSE	FALSE	FALSE	FALSE	FALSE	FALSE	FALSE	FALSE	FALSE	FALSE	-3.81714	5.85584	0.0188684	1	-3.98883	6.17817	0.0128491	0.64268	-0.00296827	1.103	0.497749	1	0.0208221	0.1951	0.408669	1	-0.015609	1.09939	0.444967	1
Jup	Q02257	Junction plakoglobin	AAMIVNQLSK	162	171	2676	2676	415	435	FALSE	FALSE	FALSE	FALSE	FALSE	FALSE	FALSE	FALSE	FALSE	FALSE	-0.0548218	0.735878	0.380187	1	-0.17308	1.09401	0.35146	1	-0.999465	4.50219	0.20664	1	-0.692052	4.41925	0.228394	1	-0.0168385	0.850238	0.444433	1
Ap1b1	O35643;Q5SVG5;Q5SVG4	AP-1 complex subunit beta-1	AAMIWIVGEYAER	446	458	1636	1636;4856	416	436	FALSE	FALSE	TRUE	TRUE	FALSE	FALSE	FALSE	FALSE	FALSE	FALSE	-1.91879	1.47437	0.061697	1	-1.87843	1.47364	0.0662674	1	0.156037	0.660714	0.323993	1	0.0860276	0.432378	0.275722	1	0.00158155	0.536162	0.486886	1
Fasn	P19096;A0A0U1RNJ1	Fatty acid synthase;[Acyl-carrier-protein] S-acetyltransferase;[Acyl-carrier-protein] S-malonyltransferase;3-oxoacyl-[acyl-carrier-protein] synthase;3-oxoacyl-[acyl-carrier-protein] reductase;3-hydroxyacyl-[acyl-carrier-protein] dehydratase;Enoyl-[acyl-carrier-protein] reductase;Oleoyl-[acyl-carrier-protein] hydrolase	AAMLGQEDPPQHGLPR	1160	1175	2008	2008	417	437	FALSE	FALSE	FALSE	TRUE	FALSE	FALSE	FALSE	FALSE	TRUE	TRUE	2.09249	0.191615	2.82532e-304	1.53339e-301	1.28017	0.155659	3.44387e-110	8.61319e-108	0.0525758	0.145665	0.365387	1	0.859962	0.198667	1.11672e-05	0.00719505	-0.808554	0.253248	0.00124522	0.669744
Fasn	P19096;A0A0U1RNJ1	Fatty acid synthase;[Acyl-carrier-protein] S-acetyltransferase;[Acyl-carrier-protein] S-malonyltransferase;3-oxoacyl-[acyl-carrier-protein] synthase;3-oxoacyl-[acyl-carrier-protein] reductase;3-hydroxyacyl-[acyl-carrier-protein] dehydratase;Enoyl-[acyl-carrier-protein] reductase;Oleoyl-[acyl-carrier-protein] hydrolase	AAMLGQEDPPQHGLPR	1160	1175	2008	2008	417	438	FALSE	FALSE	FALSE	TRUE	FALSE	FALSE	FALSE	FALSE	FALSE	FALSE	2.13306	0.124567	0	0	0.982783	0.089272	2.44187e-187	8.14743e-185	-0.703214	0.0919188	1.14846e-90	6.14932e-87	0.443596	0.128691	0.000850331	0.376609	-1.14984	0.156669	1.14501e-53	2.63652e-50
Xrn2	Q9DBR1;Q9DBR1-2	5-3 exoribonuclease 2	AAMLPGAR	768	775	4868	4868	418	439	FALSE	FALSE	FALSE	TRUE	FALSE	FALSE	FALSE	FALSE	FALSE	FALSE	-0.9107	3.57334	0.182585	1	-1.41967	4.05816	0.131557	1	0.464024	2.11893	0.299755	1	0.585445	1.58896	0.199323	1	-0.0668952	1.28568	0.369783	1
Mylk	Q6PDN3;B1B1A8;Q6PDN3-3;Q6PDN3-2	Myosin light chain kinase, smooth muscle;Myosin light chain kinase, smooth muscle, deglutamylated form	AAMPPQIIQFPEDQK	1256	1270	704	704	419	440	FALSE	FALSE	FALSE	TRUE	FALSE	FALSE	FALSE	FALSE	TRUE	FALSE	1.94878	0.224167	4.43362e-134	1.40557e-131	1.93182	0.151546	0	0	0.106775	0.170517	0.250405	1	0.0935711	0.19471	0.246863	1	-0.000956923	0.196863	0.483991	1
Mylk	Q6PDN3;B1B1A8;Q6PDN3-3;Q6PDN3-2	Myosin light chain kinase, smooth muscle;Myosin light chain kinase, smooth muscle, deglutamylated form	AAMPPQIIQFPEDQK	1256	1270	704	704	419	441	FALSE	FALSE	FALSE	TRUE	FALSE	FALSE	FALSE	FALSE	TRUE	TRUE	2.74956	0.327594	2.66717e-126	8.20334e-124	2.4795	0.340214	8.00131e-73	1.66133e-70	-0.582088	0.205523	0.00146957	0.581517	-0.289925	0.298771	0.163914	1	-0.217552	0.323543	0.208762	1
Serpind1	P49182	Heparin cofactor 2	AAMREFYFAEAQEANFPDPAFISK	217	240	2258	2258	420	442	FALSE	FALSE	FALSE	FALSE	FALSE	FALSE	FALSE	FALSE	TRUE	TRUE	1.54856	0.610498	0.00996339	0.609746	1.52779	0.537589	0.00247423	0.150174	-0.0780051	0.413749	0.398727	1	-0.0348769	0.283833	0.389454	1	0.00184386	0.361944	0.496686	1
Abcf1	Q6P542	ATP-binding cassette sub-family F member 1	AANAAENDFSVSQAEVSSR	268	286	3453	3453	421	443	FALSE	FALSE	FALSE	FALSE	FALSE	FALSE	FALSE	FALSE	FALSE	FALSE	-0.0292575	0.224105	0.391189	1	-0.234038	0.223906	0.105949	1	0.626109	0.356366	0.044778	1	0.827155	0.310611	0.00300111	1	-0.142645	0.276358	0.22711	1
Cdv3	Q4VAA2;A0A087WNP6;Q4VAA2-2;A0A087WRM0	Protein CDV3	AANAASGAGGSSAAAGSR	28	45	68	68	422	444	FALSE	FALSE	FALSE	TRUE	FALSE	FALSE	FALSE	FALSE	FALSE	FALSE	-0.120242	0.330154	0.274535	1	-0.181197	0.433071	0.29811	1	0.0484806	0.413471	0.424855	1	0.0453627	0.254162	0.348475	1	-0.00868432	0.338461	0.464435	1
Cdv3	Q4VAA2;A0A087WNP6;Q4VAA2-2;A0A087WRM0	Protein CDV3	AANAASGAGGSSAAAGSRPGDGGSLGSGAR	28	57	68	68	423	445	FALSE	FALSE	FALSE	TRUE	FALSE	FALSE	TRUE	FALSE	FALSE	FALSE	-1.52752	0.799629	0.0511549	1	-1.83621	0.459188	7.89932e-15	9.43359e-13	1.32349	0.745257	0.104503	1	1.56591	0.226174	5.28192e-60	1.21778e-56	-0.154331	0.737106	0.303421	1
Eif4a3;Gm8994	Q91VC3;A0A0N4SVP8;A2AFK7;E9PV04	Eukaryotic initiation factor 4A-III;Eukaryotic initiation factor 4A-III, N-terminally processed	AANATMATSGSAR	2	14	4251	4251	424	446	FALSE	FALSE	FALSE	TRUE	FALSE	FALSE	FALSE	FALSE	FALSE	FALSE	-0.764549	0.248591	0.00437748	0.297809	-0.939225	0.203223	6.03187e-09	6.21314e-07	0.0537991	0.23994	0.409282	1	0.223373	0.182979	0.0926843	1	-0.131973	0.265352	0.238618	1
Eif4a3;Gm8994	Q91VC3;A0A0N4SVP8;A2AFK7;E9PV04	Eukaryotic initiation factor 4A-III;Eukaryotic initiation factor 4A-III, N-terminally processed	AANATMATSGSAR	2	14	4251	4251	424	447	FALSE	FALSE	FALSE	TRUE	FALSE	TRUE	FALSE	FALSE	FALSE	TRUE	0.129908	0.429459	0.274278	1	2.32667	0.319591	0.00118665	0.0776629	2.19326	0.434011	1.58828e-06	0.00121646	0.0530584	0.301042	0.347834	1	2.11934	0.506019	0.00476695	1
Eif4a3;Gm8994	Q91VC3;A0A0N4SVP8;A2AFK7;E9PV04	Eukaryotic initiation factor 4A-III;Eukaryotic initiation factor 4A-III, N-terminally processed	AANATMATSGSARK	2	15	4251	4251	425	448	FALSE	FALSE	FALSE	TRUE	FALSE	FALSE	FALSE	FALSE	FALSE	TRUE	0.298319	0.475072	0.203274	1	1.11488	0.438377	0.0108413	0.55347	1.50376	0.527343	0.00265716	0.926732	0.869212	0.498844	0.045533	1	0.631273	0.578965	0.141672	1
Acaa2	Q8BWT1	3-ketoacyl-CoA thiolase, mitochondrial	AANEAGYFNEEMAPIEVK	192	209	3831	3831	426	449	FALSE	FALSE	FALSE	FALSE	FALSE	FALSE	FALSE	FALSE	FALSE	FALSE	-2.58695	0.365275	2.68076e-51	5.42482e-49	-3.48446	0.449312	1.13586e-128	3.08e-126	-0.0985345	0.51239	0.431104	1	0.782458	0.241269	3.48936e-07	0.000254637	-0.902215	0.595545	0.0463472	1
Acaa2	Q8BWT1	3-ketoacyl-CoA thiolase, mitochondrial	AANEAGYFNEEMAPIEVK	192	209	3831	3831	426	450	FALSE	FALSE	FALSE	FALSE	FALSE	FALSE	TRUE	FALSE	FALSE	FALSE	-1.58351	0.190485	4.27957e-159	1.48883e-156	-3.56965	0.217255	0	0	-0.699863	0.213358	0.00271089	0.939997	1.28293	0.187775	5.83223e-36	9.84144e-33	-1.96751	0.306572	8.95827e-34	1.57537e-30
Vcl	Q64727	Vinculin	AANFENHSGR	630	639	3407	3407	427	451	FALSE	FALSE	FALSE	FALSE	FALSE	FALSE	FALSE	FALSE	FALSE	FALSE	-0.00567749	0.100798	0.453697	1	-0.106467	0.168086	0.23774	1	0.0406136	0.166755	0.389198	1	0.135246	0.134783	0.13835	1	-0.07273	0.174226	0.277933	1
Psma2	P49722	Proteasome subunit alpha type-2	AANGVVLATEK	40	50	2269	2269	428	452	FALSE	FALSE	FALSE	FALSE	FALSE	FALSE	TRUE	FALSE	TRUE	FALSE	2.61386	0.446021	2.09436e-43	3.97325e-41	-0.225732	0.163947	0.10162	1	-0.275883	0.163095	0.0623492	1	2.55938	0.445877	5.72464e-33	9.20938e-30	-2.83412	0.484766	7.33281e-40	1.40675e-36
Ttn	A2ASS6;A2ASS6-2	Titin	AANIVGEGEPR	19670	19680	564	564;1197	429	453	FALSE	FALSE	TRUE	TRUE	FALSE	FALSE	FALSE	FALSE	FALSE	FALSE	-0.503628	1.234	0.211853	1	-2.19106	3.73529	0.0424531	1	0.703448	3.83568	0.367785	1	1.73054	0.659628	0.00436789	1	-0.707064	3.94478	0.21501	1
Adhfe1	Q8R0N6;A0A087WRE7;Q8R0N6-2	Hydroxyacid-oxoacid transhydrogenase, mitochondrial	AANLYASSPHSEFLDYVNAPIGK	146	168	85	85	430	454	FALSE	FALSE	FALSE	TRUE	FALSE	FALSE	FALSE	FALSE	FALSE	FALSE	-0.847643	0.236358	0.000884815	0.0720207	-1.24234	0.477482	6.9756e-07	6.62485e-05	-0.225026	0.490955	0.27562	1	0.145608	0.183728	0.17346	1	-0.368494	0.524235	0.150547	1
Wipi2	Q80W47;D3YWK1	WD repeat domain phosphoinositide-interacting protein 2	AANMIPAHDSPLAALAFDASGTK	176	198	3605	3605	431	455	FALSE	FALSE	FALSE	TRUE	FALSE	FALSE	FALSE	FALSE	FALSE	FALSE	0.106742	0.352527	0.307172	1	0.186885	0.459335	0.317371	1	-0.0366129	0.393983	0.447954	1	-0.0333039	0.16263	0.371219	1	0.00378567	0.360976	0.484715	1
Cyc1	Q9D0M3;Q9D0M3-2	Cytochrome c1, heme protein, mitochondrial	AANNGALPPDLSYIVR	187	202	4690	4690	432	456	FALSE	FALSE	FALSE	TRUE	FALSE	FALSE	FALSE	FALSE	FALSE	FALSE	-2.15373	0.304809	6.26782e-58	1.33287e-55	-2.61828	0.617455	4.20949e-40	6.89562e-38	-0.53809	0.662677	0.0865334	1	-0.0707889	0.158209	0.26075	1	-0.405323	0.673811	0.156348	1
Thumpd3	P97770;P97770-2;P97770-3	THUMP domain-containing protein 3	AANNISSLLTK	361	371	2636	2636	433	457	FALSE	FALSE	FALSE	TRUE	FALSE	FALSE	FALSE	FALSE	FALSE	FALSE	-0.381148	0.541821	0.153179	1	-0.476304	0.44995	0.0932843	1	-0.0500804	0.448051	0.428887	1	-0.0126986	0.220072	0.445671	1	-0.0158812	0.395926	0.439627	1
Unc45b	Q8CGY6;Q8CGY6-2	Protein unc-45 homolog B	AANNLIVLGR	158	167	3971	3971	434	458	FALSE	FALSE	FALSE	TRUE	FALSE	FALSE	FALSE	FALSE	FALSE	FALSE	0.0136884	0.635294	0.439144	1	0.0147531	1.1712	0.478068	1	-0.157373	1.6247	0.358946	1	-0.0550268	1.11971	0.383572	1	-0.00474971	0.879548	0.461742	1
Hyou1	Q9JKR6	Hypoxia up-regulated protein 1	AANSLEAFIFETQDK	739	753	5032	5032	435	459	FALSE	FALSE	FALSE	FALSE	FALSE	FALSE	FALSE	FALSE	FALSE	FALSE	-2.29288	0.172832	0	0	-2.26371	0.183715	3.10226e-307	1.41991e-304	0.179386	0.186822	0.15689	1	0.142586	0.142638	0.14679	1	0.0110097	0.184878	0.442944	1
Gnl1	P36916;P36916-2	Guanine nucleotide-binding protein-like 1	AANSLLR	501	507	2178	2178	436	460	FALSE	FALSE	FALSE	TRUE	FALSE	FALSE	FALSE	FALSE	FALSE	FALSE	-0.178095	0.243996	0.17176	1	-0.265421	0.282958	0.134865	1	0.0569205	0.272997	0.396338	1	0.0900923	0.182394	0.261374	1	-0.0259692	0.249251	0.39795	1
Fundc2	Q9D6K8	FUN14 domain-containing protein 2	AANSQGNFDGK	2	12	4768	4768	437	461	FALSE	FALSE	FALSE	FALSE	FALSE	FALSE	FALSE	FALSE	FALSE	FALSE	-4.97916	7.86745	0.00465433	0.314147	-5.05121	8.64667	0.00242563	0.147509	0.000271079	0.855592	0.496559	1	0.0173248	0.196839	0.419619	1	-0.0168462	0.828732	0.450352	1
Stk24	Q99KH8;Q3U335	Serine/threonine-protein kinase 24;Serine/threonine-protein kinase 24 35 kDa subunit;Serine/threonine-protein kinase 24 12 kDa subunit	AANVLLSEHGEVK	147	159	2894	2894	438	462	FALSE	FALSE	FALSE	TRUE	FALSE	FALSE	FALSE	FALSE	FALSE	FALSE	-0.112548	0.308129	0.270869	1	-0.0123456	0.303637	0.47895	1	1.13893	0.350689	0.00297404	1	0.999698	0.297689	0.00517477	1	0.0889502	0.315303	0.305183	1
Stk26;Stk25	Q99JT2;A2AD84;A2AD85;D3Z359	Serine/threonine-protein kinase 26	AANVLLSEQGDVK	147	159	475	475	439	463	FALSE	FALSE	FALSE	TRUE	FALSE	FALSE	FALSE	FALSE	FALSE	FALSE	-1.14474	0.302381	0.000657174	0.0551197	-1.25039	0.244403	4.52057e-22	6.07393e-20	0.145523	0.28854	0.294969	1	0.249734	0.178409	0.066187	1	-0.0723111	0.279894	0.332172	1
Tmem43	Q9DBS1	Transmembrane protein 43	AANYSSTSSRK	2	12	4870	4870	440	464	FALSE	FALSE	FALSE	FALSE	FALSE	FALSE	FALSE	FALSE	FALSE	FALSE	-0.21535	1.58763	0.270791	1	-0.43177	1.70177	0.241914	1	-0.0732368	0.904293	0.425698	1	-0.00110361	0.45006	0.491282	1	-0.0369232	0.777919	0.407544	1
Dlat	Q8BMF4	Dihydrolipoyllysine-residue acetyltransferase component of pyruvate dehydrogenase complex, mitochondrial	AAPAAAAAMAPPGPR	392	406	3751	3751	441	465	FALSE	FALSE	FALSE	FALSE	FALSE	FALSE	FALSE	FALSE	FALSE	FALSE	-2.35819	0.297615	1.44305e-117	4.25592e-115	-3.84639	0.602773	1.75216e-63	3.427e-61	-1.50135	0.653076	0.0127137	1	-0.00107522	0.147196	0.498651	1	-1.50141	0.678731	0.0164734	1
Dlat	Q8BMF4	Dihydrolipoyllysine-residue acetyltransferase component of pyruvate dehydrogenase complex, mitochondrial	AAPAAAAAMAPPGPR	392	406	3751	3751	441	466	FALSE	FALSE	FALSE	FALSE	FALSE	FALSE	FALSE	FALSE	FALSE	FALSE	-2.32281	0.196973	3.43559e-282	1.76173e-279	-3.38951	0.228017	0	0	-0.380008	0.22553	0.0390644	1	0.685424	0.200271	1.14944e-06	0.000806647	-1.07855	0.322041	0.000264743	0.175555
Gbe1	Q9D6Y9;F6ZHD8;G3UW30	1,4-alpha-glucan-branching enzyme	AAPAAPAAGETGPDAR	2	17	4776	4776	442	467	FALSE	FALSE	FALSE	TRUE	FALSE	FALSE	FALSE	FALSE	TRUE	FALSE	1.53161	0.140267	3.50278e-239	1.58823e-236	0.875554	0.189541	6.34998e-18	8.00489e-16	-0.762467	0.176248	1.92031e-09	1.84495e-06	-0.0843319	0.142548	0.230034	1	-0.656594	0.238024	0.00789795	1
Dnaaf5	B9EJR8;B2RY24	Dynein assembly factor 5, axonemal	AAPAEAEVAAAPGLTEAAEAAELTR	2	26	800	800	443	468	FALSE	FALSE	FALSE	FALSE	FALSE	FALSE	FALSE	FALSE	FALSE	FALSE	-0.0613224	0.405193	0.351592	1	-0.216134	0.55794	0.27787	1	-0.0104261	0.532417	0.486745	1	0.0403591	0.313493	0.380884	1	-0.0489875	0.462043	0.378411	1
Aspscr1	Q8VBT9;A2ABZ8;A2AC02;A2AC03;A2AC05;Q8VBT9-3;Q8VBT9-2	Tether containing UBX domain for GLUT4	AAPAGGGGSAVSVLAPNGR	2	20	4162	4162	444	469	FALSE	FALSE	FALSE	FALSE	FALSE	FALSE	FALSE	FALSE	FALSE	FALSE	-0.347589	0.723857	0.168424	1	-0.688215	1.71302	0.124813	1	-0.222986	1.63752	0.28122	1	-0.0338614	0.236019	0.384749	1	-0.0992401	1.61869	0.321058	1
Sord	Q64442	Sorbitol dehydrogenase	AAPAKGENLSLVVHGPGDIR	2	21	3392	3392	445	470	FALSE	FALSE	FALSE	FALSE	FALSE	FALSE	FALSE	FALSE	FALSE	FALSE	0.0116446	0.174116	0.44229	1	0.107565	0.327129	0.333767	1	-0.444151	0.365715	0.121184	1	-0.555221	0.318558	0.0403887	1	0.0514613	0.313618	0.370703	1
Myl3	P09542;A0A0G2JDW2;A0A0G2JDM3	Myosin light chain 3	AAPAPAAAPAAAPAAAPEPERPK	20	42	150	150	446	471	FALSE	FALSE	FALSE	TRUE	FALSE	FALSE	FALSE	FALSE	FALSE	FALSE	-0.442814	0.856988	0.173689	1	-0.908016	1.85917	0.11174	1	-2.17809	1.8566	0.00447683	1	-1.8609	0.687045	0.00481746	1	-0.111756	1.77296	0.322472	1
Pgls	Q9CQ60;Q8CBG6;D3Z4X1	6-phosphogluconolactonase	AAPAPSLISVFSSPQELGASLAQLVAQR	2	29	4516	4516	447	472	FALSE	FALSE	FALSE	TRUE	FALSE	FALSE	FALSE	FALSE	FALSE	FALSE	-0.00542374	0.131466	0.463179	1	0.297944	0.274347	0.11703	1	0.243378	0.252662	0.166794	1	-0.0444036	0.167571	0.326078	1	0.30173	0.29006	0.120757	1
Nptn	P97300-1;P97300;H3BIX4;Z4YLB7;P97300-3;H3BKA7;P97300-4	Neuroplastin	AAPDITGHK	119	127	2606	2606	448	473	FALSE	FALSE	FALSE	TRUE	FALSE	FALSE	FALSE	FALSE	FALSE	FALSE	0.00106767	0.114747	0.498156	1	-0.612213	0.235907	0.00110652	0.0729785	-0.743658	0.243344	0.000126123	0.0743203	-0.122933	0.133865	0.153807	1	-0.609249	0.270593	0.00866275	1
Faf2	Q3TDN2;Q3TDN2-2;D3Z2H4	FAS-associated factor 2	AAPEEQDLTQEQTEK	2	16	2803	2803	449	474	FALSE	FALSE	FALSE	TRUE	FALSE	FALSE	FALSE	FALSE	FALSE	FALSE	-2.57624	0.407243	1.57318e-96	4.18673e-94	-3.20635	3.39388	1.98033e-11	2.1865e-09	-0.313479	3.41072	0.320173	1	0.180521	0.150118	0.118881	1	-0.47051	3.41462	0.216564	1
Nhp2	Q9CRB2	H/ACA ribonucleoprotein complex subunit 2	AAPEESEAQAEGCSEER	6	22	4581	4581	450	475	FALSE	FALSE	FALSE	FALSE	FALSE	FALSE	FALSE	FALSE	FALSE	FALSE	-1.11642	4.66926	0.179742	1	-1.61894	4.61972	0.123517	1	0.525821	1.93238	0.275109	1	0.688923	1.60339	0.189145	1	-0.0515309	1.22378	0.389356	1
D7h11orf16;BC051019	Q9JJR6;Q3UQ01	Uncharacterized protein C11orf16 homolog	AAPELEK	105	111	2996	2996	452	476	FALSE	FALSE	FALSE	TRUE	FALSE	FALSE	FALSE	FALSE	FALSE	FALSE	-5.18504	8.06031	0.00503971	0.336831	-5.29586	8.05981	0.00455474	0.258209	-0.0559627	0.960615	0.429146	1	-0.0108406	0.368006	0.453509	1	-0.0123097	0.878567	0.454724	1
Crls1	E9PUW6;E9PUH6;Q80ZM8	Cardiolipin synthase (CMP-forming)	AAPEPAAGGGGAAAQAPSAR	75	94	1033	1033	453	477	FALSE	FALSE	FALSE	TRUE	FALSE	FALSE	FALSE	FALSE	FALSE	FALSE	-1.53078	1.44811	0.108164	1	-2.3141	2.61835	0.0262146	1	-0.195605	2.66204	0.34408	1	0.0369697	0.271484	0.38286	1	-0.199143	2.65714	0.292068	1
Actn3	O88990	Alpha-actinin-3	AAPFNNWLDGAIEDLQDVWLVHSVEETQSLLTAHEQFK	531	568	1766	1766	454	478	FALSE	FALSE	FALSE	FALSE	FALSE	FALSE	FALSE	FALSE	FALSE	FALSE	0.0365872	0.484019	0.402919	1	0.0800589	0.65531	0.415289	1	-0.176321	0.900887	0.347528	1	-0.108992	0.813316	0.331126	1	0.00471625	0.483706	0.48806	1
Actn2	Q9JI91	Alpha-actinin-2	AAPFNNWMEGAMEDLQDMFIVHSIEEIQSLITAHEQFK	525	562	4996	4996	455	479	FALSE	FALSE	FALSE	FALSE	FALSE	FALSE	FALSE	FALSE	FALSE	FALSE	-0.00330742	0.487545	0.482105	1	-0.0538699	0.971145	0.439567	1	-0.202039	1.85409	0.330935	1	-0.0916959	1.54739	0.340486	1	-0.0155895	0.824774	0.440923	1
Actn2	Q9JI91	Alpha-actinin-2	AAPFNNWMEGAMEDLQDMFIVHSIEEIQSLITAHEQFK	525	562	4996	4996	455	480	FALSE	FALSE	FALSE	FALSE	FALSE	FALSE	FALSE	FALSE	FALSE	FALSE	0.0608305	0.876914	0.363364	1	0.0471501	1.4512	0.447088	1	-0.226101	2.06649	0.322757	1	-0.075424	1.53195	0.348505	1	-0.0225232	1.04791	0.427138	1
Actn1	Q7TPR4	Alpha-actinin-1	AAPFNNWMEGAMEDLQDTFIVHTIEEIQGLTTAHEQFK	518	555	3558	3558;427	456	481	FALSE	FALSE	TRUE	TRUE	FALSE	FALSE	FALSE	FALSE	FALSE	FALSE	0.0595302	0.39413	0.374658	1	-1.0555	0.41136	0.00620153	0.339463	0.957412	0.546906	0.0686487	1	2.20141	0.235069	0.0025767	0.929027	-1.2299	0.559987	0.0114102	1
Actn4	P57780;Q3ULT2;E9Q2W9	Alpha-actinin-4	AAPFNNWMESAMEDLQDMFIVHTIEEIEGLISAHDQFK	538	575	2374	2374	457	482	FALSE	FALSE	FALSE	TRUE	FALSE	FALSE	FALSE	FALSE	FALSE	FALSE	0.0432489	0.502483	0.392207	1	0.0445407	0.680674	0.45161	1	-0.0747635	0.6175	0.419673	1	-0.0168611	0.431255	0.445761	1	-0.0151135	0.475173	0.455411	1
Ppa1	Q9D819;Q4FK49	Inorganic pyrophosphatase	AAPFTLEYR	10	18	3064	3064	458	483	FALSE	FALSE	FALSE	TRUE	FALSE	FALSE	FALSE	FALSE	FALSE	FALSE	0.309186	0.149244	0.0220209	1	0.176523	0.143443	0.115629	1	0.383943	0.129751	0.00220188	0.797735	0.514079	0.149394	0.00164918	0.651295	-0.0977156	0.173699	0.241656	1
Hint2	Q9D0S9;Q5M9J2	Histidine triad nucleotide-binding protein 2, mitochondrial	AAPGGASPTIFSR	46	58	3191	3191	459	484	FALSE	FALSE	FALSE	TRUE	FALSE	FALSE	FALSE	FALSE	FALSE	FALSE	-2.95942	0.378386	2.66804e-59	5.73281e-57	-3.12637	0.343018	7.18553e-186	2.38286e-183	0.0155359	0.367217	0.476878	1	0.136974	0.218779	0.19556	1	-0.0924479	0.367918	0.302443	1
Phospho1	Q8R2H9;H3BLB1	Phosphoethanolamine/phosphocholine phosphatase	AAPGQQLPESLR	49	60	4120	4120	460	485	FALSE	FALSE	FALSE	TRUE	FALSE	FALSE	FALSE	FALSE	TRUE	TRUE	1.36967	0.252043	5.58009e-12	7.16016e-10	1.31247	0.233797	3.60281e-36	5.69782e-34	-0.0144005	0.194061	0.461338	1	0.0180004	0.177586	0.410924	1	-0.0289068	0.205583	0.387774	1
5330417C22Rik;Kiaa1324	A0A0A0MQC6;A2AFS3;V9GWR8;A2AFS3-2;A2AFS3-3	UPF0577 protein KIAA1324	AAPGTLR	825	831	103	103	461	486	FALSE	FALSE	FALSE	TRUE	FALSE	FALSE	FALSE	FALSE	FALSE	FALSE	-2.69623	0.243982	1.66823e-266	8.20723e-264	-2.65054	0.282291	1.29541e-103	3.14173e-101	0.164589	0.270247	0.232252	1	0.111124	0.164087	0.214973	1	0.0190671	0.25292	0.43408	1
Pygm	Q9WUB3;E9PUM3	Glycogen phosphorylase, muscle form;Alpha-1,4 glucan phosphorylase	AAPGYHMAK	610	618	5162	5162;4972;3990	462	487	FALSE	FALSE	TRUE	TRUE	FALSE	FALSE	FALSE	FALSE	TRUE	TRUE	1.84822	0.194267	2.10884e-159	7.34646e-157	1.4505	0.216309	8.65287e-56	1.60922e-53	-0.497073	0.211789	0.0117361	1	-0.06703	0.168975	0.284084	1	-0.393943	0.265359	0.0745812	1
Pygm	Q9WUB3;E9PUM3	Glycogen phosphorylase, muscle form;Alpha-1,4 glucan phosphorylase	AAPGYHMAK	610	618	5162	5162;4972;3990	462	488	FALSE	FALSE	TRUE	TRUE	FALSE	FALSE	FALSE	FALSE	FALSE	FALSE	0.13101	1.05092	0.307539	1	0.130491	1.33704	0.391976	1	-0.360813	2.00604	0.273843	1	-0.139988	1.89831	0.300046	1	-0.0275217	0.852466	0.422721	1
Mrpl37	Q921S7	39S ribosomal protein L37, mitochondrial	AAPIHEQTLYK	90	100	4347	4347	463	489	FALSE	FALSE	FALSE	FALSE	FALSE	FALSE	FALSE	FALSE	FALSE	FALSE	-0.800582	1.00091	0.0878088	1	-1.34728	1.76475	0.049989	1	-0.140332	1.68226	0.360024	1	0.0329697	0.19251	0.375138	1	-0.155714	1.67211	0.297325	1
Afm	O89020;O89020-3;O89020-2	Afamin	AAPITQYLK	206	214	1768	1768	464	490	FALSE	FALSE	FALSE	TRUE	FALSE	FALSE	FALSE	FALSE	FALSE	FALSE	2.86856	0.198265	0	0	3.0337	0.201636	0	0	0.0661679	0.164987	0.343455	1	-0.0636056	0.187222	0.292287	1	0.130624	0.218998	0.204664	1
Pdk3	Q4FJR4;Q922H2	[Pyruvate dehydrogenase (acetyl-transferring)] kinase isozyme 3, mitochondrial	AAPLAGFGYGLPISR	318	332	3057	3057	465	491	FALSE	FALSE	FALSE	TRUE	FALSE	FALSE	FALSE	FALSE	FALSE	FALSE	-5.97261	8.19353	0.00043269	0.0378157	-6.04395	8.20137	0.000234453	0.01785	0.00511848	0.718828	0.495237	1	0.0107187	0.183763	0.439811	1	-0.00574402	0.691579	0.47434	1
A2m	Q61838	Alpha-2-macroglobulin;Alpha-2-macroglobulin 165 kDa subunit;Alpha-2-macroglobulin 35 kDa subunit	AAPLSLCALTAVDQSVLLLKPEAK	588	611	3342	3342	466	492	FALSE	FALSE	FALSE	FALSE	FALSE	FALSE	TRUE	FALSE	FALSE	FALSE	5.63664	0.312966	0	0	2.26931	0.159106	0	0	0.417933	0.141165	0.00568193	1	3.77579	0.316708	2.31251e-279	2.1272e-275	-3.35435	0.352263	6.50957e-145	3.55988e-141
Pklr	G3X925;E9Q509;P53657	Pyruvate kinase;Pyruvate kinase PKLR	AAPLSRDPTEVTAIGAVEASFK	444	465	1423	1423	467	493	FALSE	FALSE	FALSE	TRUE	FALSE	FALSE	FALSE	FALSE	FALSE	FALSE	0.0098779	0.65876	0.460556	1	0.124231	1.10926	0.389581	1	0.140797	1.11915	0.384151	1	0.016254	0.639358	0.44549	1	0.0400613	0.935217	0.408731	1
Ubr4	A2AN08;A2AN08-3;A2AN08-5	E3 ubiquitin-protein ligase UBR4	AAPPPPPPPPPLESSPR	606	622	533	533	468	494	FALSE	FALSE	FALSE	TRUE	FALSE	FALSE	FALSE	FALSE	FALSE	FALSE	0.249036	0.677999	0.216466	1	0.50633	0.774865	0.162788	1	0.0353475	0.53782	0.45156	1	-0.0345827	0.477286	0.393567	1	0.0640991	0.484493	0.352671	1
Bnip1	Q6QD59;B8JJI4;F7C279	Vesicle transport protein SEC20	AAPQDVHVR	2	10	3496	3496	469	495	FALSE	FALSE	FALSE	TRUE	FALSE	FALSE	FALSE	FALSE	FALSE	FALSE	-2.03937	1.45015	0.0382538	1	-2.04043	1.31873	0.0299678	1	0.119445	0.627648	0.360874	1	0.102555	0.203865	0.241151	1	-0.00119792	0.598367	0.487858	1
Mpst	Q99J99;Q3UW66	3-mercaptopyruvate sulfurtransferase;Sulfurtransferase	AAPQLFR	2	8	3013	3013	470	496	FALSE	FALSE	FALSE	TRUE	FALSE	FALSE	FALSE	FALSE	FALSE	FALSE	-2.01816	0.876661	0.00590286	0.386881	-2.17683	1.40832	0.00429668	0.245058	-0.0310655	1.19925	0.454124	1	0.0102451	0.217752	0.446231	1	-0.0319517	1.18476	0.408422	1
Afm	O89020;O89020-3;O89020-2	Afamin	AAPQLPMEELVSLSK	438	452	1768	1768	471	497	FALSE	FALSE	FALSE	TRUE	FALSE	FALSE	FALSE	FALSE	TRUE	TRUE	2.8603	0.819951	4.30419e-08	4.99261e-06	3.15775	0.798201	4.76704e-17	5.9175e-15	0.270643	0.319409	0.157264	1	0.0114112	0.375844	0.453831	1	0.207784	0.460186	0.217228	1
Afm	O89020;O89020-3;O89020-2	Afamin	AAPQLPMEELVSLSK	438	452	1768	1768	471	498	FALSE	FALSE	FALSE	TRUE	FALSE	FALSE	FALSE	FALSE	TRUE	FALSE	4.85813	0.406904	2.84675e-203	1.15475e-200	4.96813	0.2561	0	0	0.0840095	0.158011	0.291972	1	-0.000650985	0.33811	0.487034	1	0.0637931	0.347501	0.291428	1
Spon1	Q8VCC9;Q3UYD7	Spondin-1	AAPSAEFSVDR	299	309	4171	4171	472	499	FALSE	FALSE	FALSE	FALSE	FALSE	FALSE	FALSE	FALSE	TRUE	TRUE	2.56735	0.689181	8.92951e-05	0.00866213	2.32304	0.681886	3.77848e-05	0.00317808	-0.44685	0.352828	0.0783398	1	-0.144817	0.357533	0.267028	1	-0.152961	0.386876	0.260896	1
Dnah9	B1AR51		AAPSESVTER	3715	3724	664	664	473	500	FALSE	FALSE	FALSE	TRUE	FALSE	FALSE	FALSE	FALSE	FALSE	FALSE	-0.0343791	0.526162	0.402247	1	-0.0628709	0.711219	0.437962	1	-0.639604	1.32559	0.2243	1	-0.588744	1.31581	0.202637	1	0.00351664	0.509355	0.479444	1
Bag3	Q9JLV1	BAG family molecular chaperone regulator 3	AAPSPAPAEPAAPK	401	414	5046	5046	474	501	FALSE	FALSE	FALSE	FALSE	FALSE	FALSE	FALSE	FALSE	FALSE	FALSE	-0.983641	0.149927	1.52692e-23	2.36661e-21	-1.09369	0.163962	1.99506e-48	3.51153e-46	-0.0487966	0.161338	0.367051	1	0.0356415	0.121961	0.329183	1	-0.0774602	0.182031	0.267996	1
Poc1a	Q8JZX3-2;Q8JZX3;Q8JZX3-3	POC1 centriolar protein homolog A	AAPSQEDPSLER	2	13	4007	4007	475	502	FALSE	FALSE	FALSE	TRUE	FALSE	FALSE	FALSE	FALSE	FALSE	FALSE	-5.65811	8.838	0.00806165	0.508039	-5.70772	8.80484	0.00145161	0.0930561	0.206031	1.42509	0.343636	1	0.184488	0.840597	0.266558	1	-0.0169578	1.24329	0.444566	1
Dak	Q8VC30	Bifunctional ATP-dependent dihydroxyacetone kinase/FAD-AMP lyase (cyclizing);ATP-dependent dihydroxyacetone kinase;FAD-AMP lyase (cyclizing)	AAPTEPPEAPEATAAGGVTSK	352	372	4167	4167	476	503	FALSE	FALSE	FALSE	FALSE	FALSE	FALSE	FALSE	FALSE	FALSE	FALSE	0.172829	0.159488	0.12832	1	0.25225	0.148971	0.0423776	1	0.0999269	0.169444	0.257573	1	0.0255133	0.114003	0.358431	1	0.0430555	0.164435	0.335324	1
Obscn	E9QQ96		AAPVEWR	3577	3583	1274	1274;462	477	504	FALSE	FALSE	TRUE	TRUE	FALSE	FALSE	FALSE	FALSE	FALSE	FALSE	0.0154643	0.264772	0.441274	1	0.0167329	0.340333	0.475322	1	-0.0231733	0.3383	0.469237	1	-0.00170692	0.269429	0.495641	1	-0.00411911	0.256859	0.474131	1
Cryz	P47199;A0A0A6YXR4;A0A0A6YVS7;V9GXY8	Quinone oxidoreductase	AAQAHEDIIHGSGK	310	323	2229	2229	478	505	FALSE	FALSE	FALSE	FALSE	FALSE	FALSE	FALSE	FALSE	FALSE	FALSE	0.515367	0.17112	0.00217921	0.160695	0.243783	0.17942	0.0898111	1	0.390856	0.16778	0.0170272	1	0.65239	0.179346	0.000138507	0.0768463	-0.240272	0.236491	0.134418	1
Psmd5	Q8BJY1	26S proteasome non-ATPase regulatory subunit 5	AAQAVSLLR	2	10	3729	3729	479	506	FALSE	FALSE	FALSE	FALSE	FALSE	FALSE	FALSE	FALSE	FALSE	FALSE	0.794638	0.114872	2.30376e-54	4.77781e-52	0.785389	0.131582	1.28047e-14	1.52258e-12	-0.547981	0.13103	6.5722e-05	0.0408765	-0.547337	0.122067	0.000176198	0.0960934	-0.00014022	0.137001	0.492659	1
Tra2b	P62996;F8WJG3	Transformer-2 protein homolog beta	AAQDRDQIYR	252	261	1373	1373	480	507	FALSE	FALSE	FALSE	TRUE	FALSE	FALSE	TRUE	FALSE	FALSE	FALSE	-0.98699	0.220007	1.02781e-05	0.0010753	-2.6142	0.344273	3.75535e-98	8.86794e-96	-0.633723	0.385408	0.0594584	1	1.00348	0.162425	6.82845e-34	1.10745e-30	-1.62681	0.423761	3.01287e-06	0.00247675
Tor1aip1	Q921T2;Q921T2-2;Q921T2-3;E9PWW2	Torsin-1A-interacting protein 1	AAQDSDLVK	462	470	4348	4348	481	508	FALSE	FALSE	FALSE	TRUE	FALSE	FALSE	FALSE	FALSE	FALSE	FALSE	-1.01339	0.254582	0.00051627	0.0443107	-1.17128	0.295488	3.72044e-08	3.72611e-06	0.506505	0.302686	0.0603958	1	0.666619	0.228433	0.00414724	1	-0.105002	0.314551	0.291361	1
Clip1	Q922J3;D3Z2Z1;F8WIA1;Q922J3-2;D3Z3M7;F6RCU2;Q8C0S5	CAP-Gly domain-containing linker protein 1	AAQEANRDLMQDMEELK	1013	1029	4358	4358	482	509	FALSE	FALSE	FALSE	TRUE	FALSE	FALSE	FALSE	FALSE	FALSE	FALSE	-2.43195	5.69582	0.0827533	1	-2.65218	5.6582	0.0604881	1	0.0629722	0.896114	0.435692	1	0.102468	0.310642	0.295586	1	-0.0325615	0.84205	0.417251	1
Aldoa;Aldoart1	P05064;Q5FWB7;A6ZI44;D3YWI1;Q9CPQ9;A6ZI46;A0A0U1RPN8;A0A0U1RPT5	Fructose-bisphosphate aldolase A;Fructose-bisphosphate aldolase	AAQEEYIK	323	330	1832	1832	483	510	FALSE	FALSE	FALSE	TRUE	FALSE	FALSE	FALSE	FALSE	FALSE	FALSE	0.643568	0.119797	3.02317e-35	5.33106e-33	-3.82243	0.578081	6.68765e-51	1.19922e-48	-4.43636	0.579857	1.5118e-85	7.61732e-82	0.0357957	0.0885826	0.29571	1	-4.47026	0.585047	3.13276e-89	1.05825e-85
Aldoa;Aldoart1	P05064;Q5FWB7;A6ZI44;D3YWI1;Q9CPQ9;A6ZI46;A0A0U1RPN8;A0A0U1RPT5	Fructose-bisphosphate aldolase A;Fructose-bisphosphate aldolase	AAQEEYIKR	323	331	1832	1832	484	511	FALSE	FALSE	FALSE	TRUE	FALSE	FALSE	FALSE	FALSE	FALSE	FALSE	0.758819	0.198359	4.44656e-06	0.000475352	-0.694905	0.178971	1.40764e-05	0.00123074	-1.0413	0.199543	1.43707e-14	1.76404e-11	0.400857	0.166312	0.00664871	1	-1.44651	0.26998	3.54867e-17	4.43888e-14
	REV__E9Q2C0;REV__D6RJ10		AAQEIAMTKADER			5271	5271	485	512	FALSE	TRUE	FALSE	FALSE	FALSE	FALSE	FALSE	FALSE	FALSE	FALSE	0.153298	0.326991	0.241404	1	0.193664	0.377351	0.273261	1	-0.121237	0.358752	0.335019	1	-0.0763856	0.263821	0.306888	1	0.00105723	0.296851	0.493506	1
Ccdc22	Q9JIG7	Coiled-coil domain-containing protein 22	AAQEQELESLR	328	338	4999	4999	486	513	FALSE	FALSE	FALSE	FALSE	FALSE	FALSE	FALSE	FALSE	FALSE	FALSE	0.0271988	0.342843	0.405973	1	-0.376767	2.71895	0.271393	1	-0.749392	2.74265	0.155399	1	-0.113138	0.394618	0.301253	1	-0.387788	2.73809	0.236709	1
Cyfip1	Q7TMB8;Q7TMB8-2;A0A0R4J119;A0A0U1RQ05	Cytoplasmic FMR1-interacting protein 1	AAQFLR	191	196	3547	3547;3208	487	514	FALSE	FALSE	TRUE	TRUE	FALSE	FALSE	FALSE	FALSE	FALSE	FALSE	0.057103	0.253754	0.352873	1	-1.05263	0.440551	0.0249083	1	-0.310484	0.28026	0.151627	1	0.841368	0.420567	0.0415064	1	-1.14823	0.506231	0.0223867	1
Ubr4	A2AN08;A2AN08-3;A2AN08-5	E3 ubiquitin-protein ligase UBR4	AAQFVDLLGYFSLK	3462	3475	533	533	488	515	FALSE	FALSE	FALSE	TRUE	FALSE	FALSE	FALSE	FALSE	FALSE	FALSE	0.00730881	0.414991	0.475569	1	0.253571	0.717249	0.288059	1	0.33496	0.705885	0.252458	1	0.0277031	0.430119	0.424778	1	0.155645	0.648568	0.286066	1
Ran;1700009N14Rik	P62827;Q14AA6	GTP-binding nuclear protein Ran	AAQGEPQVQFK	2	12	2479	2479	489	516	FALSE	FALSE	FALSE	TRUE	FALSE	FALSE	FALSE	FALSE	FALSE	FALSE	0.373585	0.0734906	5.67495e-11	7.11742e-09	-1.47885	0.63538	7.39071e-05	0.00602807	-1.90624	0.641571	2.03664e-07	0.000168505	-0.0261528	0.0652081	0.291842	1	-1.85552	0.643967	3.68744e-06	0.00301334
Mbnl2	Q8C181;Q8C181-4;Q8C181-3;Q8C181-2	Muscleblind-like protein 2	AAQHQANQAAVAAQAAAAAATVMTQSTAK	246	274	3886	3886	490	517	FALSE	FALSE	FALSE	TRUE	FALSE	FALSE	FALSE	FALSE	FALSE	FALSE	-3.20859	6.22311	0.0424719	1	-3.41058	6.16165	0.0256385	1	0.0670238	1.03525	0.435478	1	0.0958992	0.333096	0.296301	1	-0.034489	0.979166	0.413889	1
Cntrl	A2AL36;R4GML3;R4GML6;E9Q9E7	Centriolin	AAQHSEDHHLQVLR	1559	1572	522	522	491	518	FALSE	FALSE	FALSE	TRUE	FALSE	FALSE	FALSE	FALSE	FALSE	FALSE	-0.879521	3.87731	0.192317	1	-1.48002	4.01025	0.128451	1	0.3302	2.06624	0.327433	1	0.457749	1.4866	0.213802	1	-0.0723704	1.56938	0.362518	1
Pnp2	Q9D8C9	Purine nucleoside phosphorylase	AAQIFDYNEIPNFPQSTVQGHAGR	59	82	4803	4803	492	519	FALSE	FALSE	FALSE	FALSE	FALSE	FALSE	FALSE	FALSE	FALSE	TRUE	0.983944	0.163821	5.62464e-27	9.11967e-25	1.49368	0.19251	9.63171e-63	1.87383e-60	-0.170944	0.175365	0.131626	1	-0.676602	0.187454	0.000564328	0.265196	0.487083	0.261955	0.0435714	1
Etfdh	Q921G7;Q6PF96	Electron transfer flavoprotein-ubiquinone oxidoreductase, mitochondrial	AAQIGAHTLSGACLDPAAFK	105	124	4338	4338	493	520	FALSE	FALSE	FALSE	TRUE	FALSE	FALSE	FALSE	FALSE	FALSE	FALSE	-0.611778	1.10217	0.197706	1	-2.38272	4.6867	0.0292786	1	-0.548566	4.74115	0.314458	1	0.336496	0.427516	0.169207	1	-0.866431	4.774	0.204911	1
Mns1	Q61884;V9GXM7;V9GXE0	Meiosis-specific nuclear structural protein 1	AAQIVEK	138	144	3343	3343	494	521	FALSE	FALSE	FALSE	TRUE	FALSE	FALSE	FALSE	FALSE	FALSE	FALSE	-4.3723	6.53625	0.0229754	1	-4.52885	6.494	0.0174479	0.838741	-0.113259	1.02327	0.395431	1	0.00464855	0.367299	0.489745	1	-0.0421705	0.96629	0.402442	1
Rpl32	P62911	60S ribosomal protein L32	AAQLAIR	115	121	2495	2495	495	522	FALSE	FALSE	FALSE	TRUE	FALSE	FALSE	FALSE	FALSE	FALSE	FALSE	-2.02891	0.224476	0.00136952	0.106252	-6.67539	0.97168	2.12968e-163	6.55356e-161	-4.79141	0.990043	1.51447e-44	4.09121e-41	-0.0844918	0.219862	0.286914	1	-4.66196	0.998823	2.85565e-45	5.9217e-42
Eea1	Q8BL66	Early endosome antigen 1	AAQLATEIADIK	165	176	3742	3742	496	523	FALSE	FALSE	FALSE	FALSE	FALSE	FALSE	FALSE	FALSE	FALSE	FALSE	-0.418479	0.200679	0.0166348	0.947732	-0.352325	0.186562	0.0351574	1	0.227112	0.194919	0.113888	1	0.138787	0.164344	0.177397	1	0.0355426	0.195914	0.372082	1
Hk1	P17710-3;P17710;G3UVV4;P17710-4;P17710-2	Hexokinase-1;Hexokinase	AAQLCGAGMAAVVEK	830	844	1995	1995	497	524	FALSE	FALSE	FALSE	TRUE	FALSE	FALSE	FALSE	FALSE	FALSE	FALSE	-1.76221	4.83682	0.127998	1	-2.07446	5.0878	0.0942997	1	0.0576285	1.26967	0.439055	1	0.110121	0.485163	0.289531	1	-0.0400808	1.18729	0.408093	1
Lamb2	Q61292	Laminin subunit beta-2	AAQLDGLEAR	1771	1780	3308	3308	498	525	FALSE	FALSE	FALSE	FALSE	FALSE	FALSE	FALSE	FALSE	FALSE	FALSE	-2.64716	1.54522	0.0287255	1	-2.64483	1.50563	0.0271032	1	-0.241153	0.683856	0.30149	1	-0.203528	0.43417	0.243539	1	0.0034762	0.560387	0.488541	1
Acad8	Q9D7B6;D3YTT4;A0A0R4J0P1	Isobutyryl-CoA dehydrogenase, mitochondrial	AAQLGFGGVYVR	79	90	281	281	499	526	FALSE	FALSE	FALSE	TRUE	FALSE	FALSE	FALSE	FALSE	FALSE	FALSE	-1.73434	0.210571	1.0278e-88	2.63182e-86	-1.82706	0.241103	7.23336e-82	1.5706e-79	-0.107089	0.237861	0.293374	1	-0.0156767	0.120969	0.407321	1	-0.0499618	0.234052	0.347914	1
Ncln	Q8VCM8;D3YU17	Nicalin	AAQLLDK	465	471	876	876	500	527	FALSE	FALSE	FALSE	TRUE	FALSE	FALSE	FALSE	FALSE	FALSE	FALSE	-7.24494	10.349	5.73971e-05	0.00566496	-7.36113	10.4736	2.05808e-05	0.00177653	-0.0233954	0.744539	0.466423	1	-0.0032884	0.144795	0.48301	1	-0.00866287	0.731317	0.469638	1
Mgam	B5THE2		AAQLPYDVQHADIDYMDQK	376	394	775	775	501	528	FALSE	FALSE	FALSE	FALSE	FALSE	FALSE	FALSE	FALSE	TRUE	TRUE	2.98547	0.501607	1.73724e-52	3.55238e-50	3.04216	0.472491	1.06479e-69	2.16769e-67	0.156223	0.263523	0.250752	1	0.0633632	0.2717	0.332548	1	0.0262654	0.260664	0.400016	1
Aldh3b1	Q80VQ0;Q3TX25	Aldehyde dehydrogenase family 3 member B1;Aldehyde dehydrogenase	AAQLQGLSHFLR	27	38	2869	2869	502	529	FALSE	FALSE	FALSE	TRUE	FALSE	FALSE	FALSE	FALSE	FALSE	FALSE	-0.730286	0.517861	0.057451	1	-0.783724	0.704145	0.0877622	1	0.000867351	0.560187	0.489516	1	0.00639795	0.188697	0.468513	1	-0.00855398	0.536031	0.464513	1
Ccdc6	D3YZP9	Coiled-coil domain-containing protein 6	AAQLQHSEK	271	279	937	937	503	530	FALSE	FALSE	FALSE	FALSE	FALSE	FALSE	FALSE	FALSE	FALSE	FALSE	-0.123916	1.52441	0.320296	1	-0.302041	1.78467	0.289154	1	-0.0968511	1.07077	0.398901	1	-0.0149431	0.514662	0.445588	1	-0.0211965	0.929767	0.43332	1
Phb2	O35129;Q3V235;F6QPR1	Prohibitin-2	AAQNISK	256	262	1605	1605	504	531	FALSE	FALSE	FALSE	TRUE	FALSE	FALSE	FALSE	FALSE	FALSE	FALSE	-1.9969	0.289633	1.30275e-54	2.70774e-52	-2.18073	0.42591	5.9785e-55	1.1068e-52	-0.274131	0.427387	0.151645	1	-0.0909891	0.168873	0.240183	1	-0.110911	0.419749	0.283998	1
Lamb1	P02469;E9QN70	Laminin subunit beta-1	AAQNSGEAEYIEK	1662	1674	1254	1254	505	532	FALSE	FALSE	FALSE	TRUE	FALSE	FALSE	FALSE	FALSE	FALSE	FALSE	-0.0351299	0.193257	0.376971	1	-0.226596	0.417829	0.230862	1	-0.256597	0.417929	0.199172	1	-0.0638162	0.189739	0.316135	1	-0.113346	0.408714	0.290595	1
Dpp3	Q99KK7	Dipeptidyl peptidase 3	AAQQRPEEVR	132	141	4418	4418	506	533	FALSE	FALSE	FALSE	FALSE	FALSE	FALSE	FALSE	FALSE	FALSE	FALSE	0.798863	0.236671	0.000523815	0.0448831	-0.671925	0.457726	0.00841739	0.444114	-0.998401	0.462696	0.00017509	0.0997029	0.462586	0.222463	0.0217144	1	-1.48349	0.542017	5.0771e-06	0.00409301
Slk	O54988;O54988-2	STE20-like serine/threonine-protein kinase	AAQSGEGDEALAPTQTLAEKPTEGPEAGGAEEEPPGGER	563	601	1673	1673	507	534	FALSE	FALSE	FALSE	TRUE	FALSE	FALSE	FALSE	FALSE	FALSE	FALSE	0.734266	0.366215	0.0353995	1	0.886163	0.327406	0.00546097	0.302948	-0.00202071	0.275639	0.495807	1	-0.079444	0.261322	0.290264	1	0.0770219	0.307447	0.304847	1
Ddx19a;Ddx19b	Q61655;Q8R3C7;Q8BZY3	ATP-dependent RNA helicase DDX19A	AAQSLLNK	56	63	3325	3325	508	535	FALSE	FALSE	FALSE	TRUE	FALSE	FALSE	FALSE	FALSE	FALSE	FALSE	-1.26334	0.276503	4.54238e-16	6.29514e-14	-1.37325	0.285403	7.81485e-19	1.00098e-16	-0.132175	0.266988	0.275879	1	-0.0155029	0.114062	0.3973	1	-0.0609337	0.264008	0.330718	1
Slc16a1	P53986;Q544N9	Monocarboxylate transporter 1	AAQSPQQHSSGDPTEEESPV	474	493	2326	2326	509	536	FALSE	FALSE	FALSE	TRUE	FALSE	FALSE	FALSE	FALSE	FALSE	FALSE	0.735622	0.271984	0.00758225	0.481401	-0.444361	0.238739	0.0441148	1	-1.06282	0.310076	0.00179788	0.680602	0.0904209	0.171272	0.235193	1	-1.17153	0.367049	0.00201719	0.9965
Ldb3	Q9JKS4-4;E9PYJ9;Q9JKS4-2;Q9JKS4-3;Q9JKS4	LIM domain-binding protein 3	AAQSQLSQGDLVVAIDGVNTDTMTHLEAQNK	38	68	5033	5033	510	537	FALSE	FALSE	FALSE	TRUE	FALSE	FALSE	FALSE	FALSE	FALSE	FALSE	-0.120454	0.577147	0.309996	1	-0.212912	0.72184	0.32225	1	-0.0666172	0.517283	0.424164	1	-0.012747	0.285701	0.448218	1	-0.0143645	0.454555	0.455514	1
Nsf	P46460	Vesicle-fusing ATPase	AAQSTAMNR	447	455	2222	2222	511	538	FALSE	FALSE	FALSE	FALSE	FALSE	FALSE	FALSE	FALSE	TRUE	TRUE	1.0893	0.622294	0.0169299	0.962075	1.11698	0.608377	0.0194318	0.921222	-0.323071	0.308997	0.128016	1	-0.267991	0.38218	0.171228	1	-0.00906434	0.315049	0.471522	1
Agt	Q3UTR7;P11859	Angiotensinogen;Angiotensin-1;Angiotensin-2;Angiotensin-3;Angiotensin-4;Angiotensin 1-9;Angiotensin 1-7;Angiotensin 1-5;Angiotensin 1-4	AAQVAMIANFVGFR	99	112	3006	3006	512	539	FALSE	FALSE	FALSE	TRUE	FALSE	FALSE	FALSE	FALSE	TRUE	TRUE	2.56186	0.885278	0.00217717	0.160597	2.64734	0.897076	0.000799905	0.0544998	0.105599	0.351072	0.352674	1	0.0113425	0.29272	0.451375	1	0.0294682	0.346569	0.392831	1
Epb42;Epb4.2	P49222;Q3UV95	Erythrocyte membrane protein band 4.2	AAQYRPLTVSVR	598	609	2259	2259	513	540	FALSE	FALSE	FALSE	FALSE	FALSE	FALSE	FALSE	FALSE	FALSE	TRUE	0.742231	1.77594	0.188698	1	1.0924	1.65535	0.129777	1	0.0105223	0.910636	0.492136	1	-0.0303748	0.690577	0.414153	1	0.027334	0.627836	0.417159	1
Eif4b	Q8BGD9	Eukaryotic translation initiation factor 4B	AAREPNIDR	79	87	3667	3667	514	541	FALSE	FALSE	FALSE	FALSE	FALSE	FALSE	FALSE	FALSE	FALSE	FALSE	-0.018218	0.24402	0.433811	1	-0.0173597	0.383191	0.478694	1	1.04457	0.493532	0.0319634	1	1.00146	0.474657	0.0304929	1	0.00998457	0.337809	0.456478	1
Trim28	Q62318;Q62318-2	Transcription intermediary factor 1-beta	AASAAATAAASAATAASAASGSPGSGEGSAGGEK	2	35	3364	3364	515	542	FALSE	FALSE	FALSE	TRUE	FALSE	FALSE	FALSE	FALSE	FALSE	FALSE	-0.526061	0.192487	0.00474777	0.319702	-0.695613	0.163961	8.52748e-06	0.000757379	0.419109	0.196839	0.0262902	1	0.597323	0.152879	0.0010766	0.459139	-0.142428	0.220982	0.221991	1
Tbcd	Q8BYA0	Tubulin-specific chaperone D	AASAAFQENVGR	511	522	3850	3850	516	543	FALSE	FALSE	FALSE	FALSE	FALSE	FALSE	FALSE	FALSE	FALSE	FALSE	0.025307	0.235393	0.413327	1	0.00315908	0.309949	0.493628	1	-0.113516	0.250789	0.281778	1	-0.0372902	0.23651	0.36696	1	-0.0208595	0.234962	0.412146	1
Agps	Q8C0I1;A2AL50;H3BKN2	Alkyldihydroxyacetonephosphate synthase, peroxisomal	AASAAGASPAATPAAPESGTIPK	50	72	523	523	517	544	FALSE	FALSE	FALSE	TRUE	FALSE	FALSE	FALSE	FALSE	FALSE	FALSE	-3.97493	7.04667	0.0128664	0.760071	-4.15726	7.0236	0.00698738	0.377276	-0.0232784	0.88475	0.459619	1	0.00609472	0.157529	0.462997	1	-0.0237995	0.875688	0.43178	1
Vti1b	O88384;Q91XH6;F6UHS3	Vesicle transport through interaction with t-SNAREs homolog 1B	AASAASSEHFEK	2	13	1732	1732	518	545	FALSE	FALSE	FALSE	TRUE	FALSE	FALSE	FALSE	FALSE	FALSE	FALSE	-2.00314	0.614146	2.02774e-13	2.67325e-11	-2.04256	0.637159	1.50013e-17	1.88065e-15	0.285481	0.458569	0.187632	1	0.326657	0.181543	0.0364446	1	-0.0202155	0.445361	0.441174	1
H2afy	Q9QZQ8	Core histone macro-H2A.1	AASADSTTEGTPTDGFTVLSTK	168	189	5112	5112;5113	519	546	FALSE	FALSE	TRUE	TRUE	FALSE	FALSE	FALSE	FALSE	FALSE	FALSE	-3.49904	0.207864	0	0	-4.57632	0.347767	0	0	-0.68134	0.400612	0.0405849	1	0.409265	0.110717	0.00104156	0.447576	-1.08654	0.418624	0.00518241	1
Mrps7	Q80X85	28S ribosomal protein S7, mitochondrial	AASAEEQATIER	128	139	3616	3616	520	547	FALSE	FALSE	FALSE	FALSE	FALSE	FALSE	FALSE	FALSE	FALSE	FALSE	-1.18141	1.16526	0.051423	1	-1.83922	2.2404	0.0211781	0.992992	-0.096155	2.11711	0.397148	1	0.114676	0.195227	0.227915	1	-0.184622	2.11642	0.276582	1
Acot7	Q91V12;E9PYH2;Q91V12-2;Q91V12-4;Q91V12-3	Cytosolic acyl coenzyme A thioester hydrolase	AASAFFTYVSLNQEGK	326	341	1081	1081	521	548	FALSE	FALSE	FALSE	TRUE	FALSE	FALSE	FALSE	FALSE	FALSE	FALSE	0.178559	0.227294	0.185742	1	0.709231	0.318397	0.0213043	0.998071	0.568232	0.32038	0.0503326	1	0.0434614	0.184245	0.347047	1	0.462387	0.352117	0.0995681	1
Prkar2b	P31324;H3BK84	cAMP-dependent protein kinase type II-beta regulatory subunit	AASAHAIGTVK	360	370	2125	2125	522	549	FALSE	FALSE	FALSE	TRUE	FALSE	FALSE	FALSE	FALSE	TRUE	FALSE	1.0942	0.273554	1.13405e-06	0.000124858	0.772427	0.22559	0.000615587	0.0430743	-0.0726842	0.216326	0.350773	1	0.192264	0.21316	0.154401	1	-0.278029	0.288962	0.130572	1
Psmd3	P14685	26S proteasome non-ATPase regulatory subunit 3	AASAPLLPEVEAYLQLLMVIFLMNSK	150	175	1953	1953	523	550	FALSE	FALSE	FALSE	FALSE	FALSE	FALSE	FALSE	FALSE	FALSE	FALSE	0.489279	0.460481	0.116259	1	0.385335	0.539337	0.218574	1	-0.334325	0.394005	0.14334	1	-0.170552	0.403926	0.238555	1	-0.0467277	0.335373	0.370404	1
Sclt1	G5E861	Sodium channel and clathrin linker 1	AASASQQLSVITVQR	662	676	1454	1454	524	551	FALSE	FALSE	FALSE	FALSE	FALSE	FALSE	FALSE	FALSE	FALSE	FALSE	-3.02699	5.7419	0.0457067	1	-3.29415	5.9412	0.0300866	1	-0.081131	1.11301	0.387055	1	-0.0180569	0.195187	0.417598	1	-0.0266151	1.09681	0.423735	1
Prkar2a	Q8K1M3;A0A0A6YX73;P12367;A0A0A6YY28	cAMP-dependent protein kinase type II-alpha regulatory subunit	AASAYAVGDVK	346	356	4035	4035	525	552	FALSE	FALSE	FALSE	TRUE	FALSE	FALSE	FALSE	FALSE	FALSE	FALSE	-0.0270443	0.163607	0.384304	1	0.195993	0.166796	0.129982	1	0.331428	0.223916	0.0534353	1	0.0740302	0.127335	0.236916	1	0.227904	0.22541	0.130715	1
Vcl	Q64727	Vinculin	AASDELSK	785	792	3407	3407	526	553	FALSE	FALSE	FALSE	FALSE	FALSE	FALSE	FALSE	FALSE	FALSE	FALSE	0.0128004	0.132949	0.422282	1	-0.00528783	0.190255	0.483148	1	-0.0698433	0.191515	0.342561	1	-0.0227279	0.141245	0.387296	1	-0.016532	0.176904	0.419244	1
Ywhae	P62259;Q5SS40;D6REF3	14-3-3 protein epsilon	AASDIAMTELPPTHPIR	154	170	2449	2449	527	554	FALSE	FALSE	FALSE	TRUE	FALSE	FALSE	FALSE	FALSE	FALSE	FALSE	-0.924126	0.391145	0.0133211	0.783808	-0.768002	0.332316	0.0187453	0.892619	0.839668	0.483177	0.0434878	1	0.650727	0.546613	0.116799	1	0.0656848	0.357037	0.349896	1
Ywhae	P62259;Q5SS40;D6REF3	14-3-3 protein epsilon	AASDIAMTELPPTHPIR	154	170	2449	2449	527	555	FALSE	FALSE	FALSE	TRUE	FALSE	FALSE	FALSE	FALSE	FALSE	FALSE	-1.04644	0.164191	3.44076e-52	7.01659e-50	-0.672425	0.188645	0.000265486	0.0200299	0.601114	0.185048	0.00168742	0.647438	0.229563	0.164011	0.0773051	1	0.362097	0.248557	0.0705073	1
Crot	Q9DC50	Peroxisomal carnitine O-octanoyltransferase	AASDLQIAASTFTSFGK	390	406	4883	4883	528	556	FALSE	FALSE	FALSE	FALSE	FALSE	FALSE	FALSE	FALSE	FALSE	FALSE	-0.306814	0.776052	0.20979	1	-0.415263	0.752153	0.188751	1	0.039598	0.499079	0.446149	1	0.0303515	0.289206	0.393691	1	-0.00545683	0.418634	0.470809	1
Igbp1	Q61249	Immunoglobulin-binding protein 1	AASEDELLLPR	2	12	3305	3305	529	557	FALSE	FALSE	FALSE	FALSE	FALSE	FALSE	FALSE	FALSE	FALSE	FALSE	-0.814435	0.239503	0.000140109	0.0133021	-0.768907	0.231751	0.00164933	0.104395	0.0430006	0.218497	0.399085	1	0.0054195	0.138819	0.460982	1	0.015809	0.210335	0.431244	1
Lmf2	Q8C3X8	Lipase maturation factor 2	AASEQAAANSNSR	681	693	3894	3894	530	558	FALSE	FALSE	FALSE	FALSE	FALSE	FALSE	FALSE	FALSE	FALSE	FALSE	-1.7978	1.2786	0.0545617	1	-1.91147	1.24087	0.0267704	1	-0.202751	0.790819	0.338046	1	-0.0528383	0.562471	0.382949	1	-0.0224397	0.619757	0.428622	1
Slmap	Q3URD3;D3Z7V3;H7BX64;Q3URD3-2;F8WIH0;F6UV57;F6YCM8;Q3URD3-5;Q3URD3-4;Q3URD3-3;D3YV81	Sarcolemmal membrane-associated protein	AASEYENEIR	639	648	1005	1005	531	559	FALSE	FALSE	FALSE	TRUE	FALSE	FALSE	FALSE	FALSE	FALSE	FALSE	-1.58713	0.487365	4.65269e-05	0.00463135	-2.0023	0.620374	3.47232e-07	3.34429e-05	-0.264605	0.607179	0.223874	1	-0.00708117	0.153392	0.450465	1	-0.200025	0.61581	0.246095	1
Ttn	A2ASS6;A2ASS6-2	Titin	AASFECEVSHFNVPSMWLK	2904	2922	564	564;1197;565	532	560	FALSE	FALSE	TRUE	TRUE	FALSE	FALSE	FALSE	FALSE	FALSE	FALSE	0.0155309	0.675809	0.448098	1	0.0139379	1.02776	0.484028	1	-0.091052	1.39305	0.409757	1	-0.0291115	1.16705	0.420417	1	-0.00921995	0.775861	0.465331	1
Akr7a2	Q8CG76	Aflatoxin B1 aldehyde reductase member 2	AASGAPLRPATVLGTMEMGR	38	57	3962	3962	533	561	FALSE	FALSE	FALSE	FALSE	FALSE	FALSE	FALSE	FALSE	FALSE	FALSE	0.0238627	0.14018	0.380656	1	-0.141339	0.242337	0.234034	1	-0.0019527	0.216748	0.493969	1	0.174058	0.2028	0.151363	1	-0.15307	0.285877	0.210813	1
Akr7a2	Q8CG76	Aflatoxin B1 aldehyde reductase member 2	AASGAPLRPATVLGTMEMGR	38	57	3962	3962	533	562	FALSE	FALSE	FALSE	FALSE	FALSE	FALSE	FALSE	FALSE	FALSE	FALSE	0.0223849	0.190872	0.407556	1	0.0308283	0.245255	0.43661	1	-0.0951911	0.268095	0.345927	1	-0.0526546	0.200221	0.338908	1	-0.00152153	0.217812	0.481594	1
Adsl	P54822;E9Q242;E9Q3T7	Adenylosuccinate lyase	AASGDPGSAESYR	2	14	2339	2339	534	563	FALSE	FALSE	FALSE	TRUE	FALSE	FALSE	FALSE	FALSE	FALSE	FALSE	0.317305	0.163196	0.0144359	0.839464	0.156545	0.133107	0.109344	1	-0.104623	0.130311	0.197473	1	0.0261634	0.124451	0.363127	1	-0.133699	0.172895	0.175477	1
Anxa4	P97429;A0A0N4SW89;A0A0N4SV57;D3Z0S1;F7ANV6;S4R1F2	Annexin A4;Annexin	AASGFNATEDAQTLR	10	24	2625	2625	535	564	FALSE	FALSE	FALSE	TRUE	FALSE	FALSE	FALSE	FALSE	FALSE	FALSE	-2.93268	0.14835	0	0	-2.90588	0.18931	0	0	-0.202152	0.180782	0.118255	1	-0.22877	0.114669	0.0405723	1	0.00576295	0.171574	0.45988	1
Anxa4	P97429;A0A0N4SW89;A0A0N4SV57;D3Z0S1;F7ANV6;S4R1F2	Annexin A4;Annexin	AASGFNATEDAQTLRK	10	25	2625	2625	536	565	FALSE	FALSE	FALSE	TRUE	FALSE	FALSE	FALSE	FALSE	FALSE	FALSE	-5.14541	0.988924	8.89916e-30	1.48975e-27	-5.27939	0.957854	9.90501e-46	1.70426e-43	-0.114705	0.641232	0.343025	1	-0.0378707	0.121466	0.335262	1	-0.0365019	0.629231	0.402712	1
Acsf2	Q8VCW8	Acyl-CoA synthetase family member 2, mitochondrial	AASGLLSIGLR	112	122	4187	4187	537	566	FALSE	FALSE	FALSE	FALSE	FALSE	FALSE	FALSE	FALSE	FALSE	FALSE	-2.12488	0.204266	2.55365e-299	1.36978e-296	-3.545	0.33463	2.76599e-242	1.08589e-239	-1.19921	0.381595	0.00300758	1	0.218481	0.124055	0.0436998	1	-1.40648	0.410918	0.00094017	0.528325
Scly	Q9JLI6;A0A0R4J069;F7D651;F6ZFP8;Q9JLI6-2	Selenocysteine lyase	AASGLPR	209	215	244	244	538	567	FALSE	FALSE	FALSE	TRUE	FALSE	FALSE	FALSE	FALSE	FALSE	FALSE	-0.0928043	0.208299	0.266686	1	-0.151793	0.315411	0.289873	1	0.0654133	0.313481	0.401448	1	0.0685158	0.193639	0.291445	1	-0.00917591	0.271206	0.450433	1
Iah1	Q9DB29	Isoamyl acetate-hydrolyzing esterase 1 homolog	AASGSALLWPR	7	17	4839	4839	539	568	FALSE	FALSE	FALSE	FALSE	FALSE	FALSE	FALSE	FALSE	FALSE	FALSE	-0.188523	0.286938	0.201786	1	-0.229212	0.352705	0.243189	1	-0.0926314	0.339077	0.363123	1	-0.0698896	0.207925	0.302312	1	-0.000905911	0.291557	0.499624	1
Cox5b	P19536;Q9D881	Cytochrome c oxidase subunit 5B, mitochondrial	AASGTKEDPNLVPSISNK	68	85	2014	2014	540	569	FALSE	FALSE	FALSE	TRUE	FALSE	FALSE	FALSE	FALSE	FALSE	FALSE	-0.214061	0.98825	0.240062	1	-3.05127	6.46424	0.0176454	0.847078	-2.30298	6.66294	0.137379	1	0.0526521	0.173839	0.319692	1	-2.38138	6.69238	0.124208	1
Dlg1	Q811D0-2;Q811D0-3;Q811D0;H7BWY4;E9Q9H0;D3Z3B8;F6UDT8;S4R2T8	Disks large homolog 1	AASHEQAAAALK	489	500	3644	3644	541	570	FALSE	FALSE	FALSE	TRUE	FALSE	FALSE	FALSE	FALSE	FALSE	FALSE	0.187019	0.160358	0.113123	1	0.261754	0.174349	0.0616408	1	0.224168	0.179072	0.0948067	1	0.143941	0.153251	0.144854	1	0.0405607	0.176379	0.354361	1
Atxn2	O70305;O70305-2;F6U2C2;E9QM77;O70305-3;F7B6X4	Ataxin-2	AASHTSDFNPNAGSDQR	497	513	1239	1239	542	571	FALSE	FALSE	FALSE	TRUE	FALSE	FALSE	FALSE	FALSE	FALSE	FALSE	-4.21538	7.90397	0.0119881	0.715252	-4.41389	7.89411	0.00615313	0.337174	0.265591	1.20198	0.303132	1	0.316856	0.3497	0.145592	1	-0.027852	1.15833	0.430003	1
Eif4b	Q8BGD9	Eukaryotic translation initiation factor 4B	AASIFGGAK	357	365	3667	3667	543	572	FALSE	FALSE	FALSE	FALSE	FALSE	FALSE	FALSE	FALSE	FALSE	FALSE	-0.059575	0.199357	0.320613	1	-2.35373	0.584658	0.000125116	0.00990183	-2.19721	0.60788	0.000570422	0.271979	0.040446	0.161125	0.350674	1	-2.26866	0.626975	0.000676886	0.399655
Eif4b	Q8BGD9	Eukaryotic translation initiation factor 4B	AASIFGGAKPVDTAAR	357	372	3667	3667	544	573	FALSE	FALSE	FALSE	FALSE	FALSE	FALSE	FALSE	FALSE	FALSE	FALSE	0.0843466	0.298063	0.283426	1	-0.18033	0.260768	0.246206	1	-0.017727	0.231476	0.461979	1	0.298481	0.304559	0.111316	1	-0.296624	0.367702	0.146522	1
Hspg2	E9PZ16;B1B0C7;Q05793	Basement membrane-specific heparan sulfate proteoglycan core protein;Endorepellin;LG3 peptide	AASISAVSLEVAQPGPSSGPR	1503	1523	1088	1088	545	574	FALSE	FALSE	FALSE	TRUE	FALSE	FALSE	FALSE	FALSE	FALSE	FALSE	-0.0200008	0.169979	0.404657	1	-0.0432915	0.198748	0.398335	1	-0.209231	0.236468	0.170467	1	-0.187462	0.214795	0.160417	1	-0.0015425	0.186353	0.490036	1
Supt16h;Supt16	Q920B9;G3X956	FACT complex subunit SPT16	AASITSEVFNK	186	196	1425	1425	546	575	FALSE	FALSE	FALSE	TRUE	FALSE	FALSE	FALSE	FALSE	FALSE	FALSE	0.0254612	0.10948	0.362015	1	0.0132207	0.15392	0.460641	1	0.0648692	0.15076	0.329399	1	0.0749678	0.126039	0.234538	1	-0.0120763	0.14774	0.43459	1
Ca2	P00920	Carbonic anhydrase 2	AASKSIVNNGHSFNVEFDDSQDNAVLK	54	80	1786	1786	547	576	FALSE	FALSE	FALSE	TRUE	FALSE	FALSE	FALSE	FALSE	FALSE	FALSE	0.251582	0.262732	0.152925	1	0.485368	0.302502	0.0365928	1	-0.129867	0.280134	0.309035	1	-0.32063	0.309832	0.113574	1	0.145774	0.327579	0.249483	1
Cast	P51125;Q8CE80;P51125-3;P51125-2;P51125-6;P51125-7;P51125-5;P51125-4	Calpastatin	AASLGSSQPSRPHVGEAATATK	49	70	2292	2292	548	577	FALSE	FALSE	FALSE	TRUE	FALSE	FALSE	FALSE	FALSE	TRUE	TRUE	1.05427	0.578633	0.0341946	1	1.25523	0.676928	0.0348096	1	0.153007	0.551733	0.364182	1	0.0061511	0.388049	0.479478	1	0.0694281	0.471567	0.36	1
Sdhd	Q9CXV1	Succinate dehydrogenase [ubiquinone] cytochrome b small subunit, mitochondrial	AASLHWTSER	61	70	4623	4623	549	578	FALSE	FALSE	FALSE	FALSE	FALSE	FALSE	FALSE	FALSE	FALSE	FALSE	-2.31214	0.352108	4.46491e-62	9.76332e-60	-2.89334	2.9951	4.62973e-07	4.43403e-05	-0.895577	2.98284	0.0617282	1	-0.377898	0.204894	0.0356795	1	-0.485381	2.94983	0.219923	1
Eif4g1	E9PVC5		AASLTEDR	1203	1210	1042	1042	550	579	FALSE	FALSE	FALSE	FALSE	FALSE	FALSE	FALSE	FALSE	FALSE	FALSE	0.533577	0.271077	0.0331863	1	0.603561	0.191954	0.00197901	0.122869	0.517556	0.252847	0.0256464	1	0.438484	0.21373	0.0232903	1	0.0321981	0.253691	0.399387	1
Itpa	Q9D892;Q60I30	Inosine triphosphate pyrophosphatase	AASLVGK	2	8	3281	3281	551	580	FALSE	FALSE	FALSE	TRUE	FALSE	FALSE	FALSE	FALSE	FALSE	FALSE	0.290232	0.198545	0.0799626	1	0.287957	0.211333	0.0969382	1	-0.113986	0.185725	0.260312	1	-0.0915866	0.173541	0.257992	1	-0.00177134	0.189254	0.489091	1
Itpa	Q9D892;Q60I30	Inosine triphosphate pyrophosphatase	AASLVGKK	2	9	3281	3281	552	581	FALSE	FALSE	FALSE	TRUE	FALSE	FALSE	FALSE	FALSE	FALSE	FALSE	-0.0575405	0.233767	0.332813	1	-0.289483	0.352731	0.191167	1	-0.251066	0.325207	0.208341	1	-0.0365002	0.197244	0.373478	1	-0.123093	0.313907	0.271168	1
Pdia3	P27773	Protein disulfide-isomerase A3	AASNLR	174	179	2086	2086	553	582	FALSE	FALSE	FALSE	FALSE	FALSE	FALSE	TRUE	FALSE	FALSE	FALSE	-1.58702	1.09724	0.0896705	1	-2.54608	1.40438	0.0622116	1	3.37428	1.32576	0.0191963	1	4.05873	0.691938	2.96647e-42	5.54854e-39	-0.269882	1.32999	0.273787	1
Pdia3	P27773	Protein disulfide-isomerase A3	AASNLRDNYR	174	183	2086	2086	554	583	FALSE	FALSE	FALSE	FALSE	FALSE	FALSE	TRUE	FALSE	FALSE	FALSE	-0.673255	0.438824	0.0347264	1	-4.03412	0.398439	4.59262e-278	1.95582e-275	-2.0296	0.53574	0.000183727	0.103928	1.28932	0.230506	3.22125e-13	3.1835e-10	-3.32645	0.596989	7.16472e-22	1.00955e-18
Ppp5c	Q60676;F7BX26	Serine/threonine-protein phosphatase 5;Serine/threonine-protein phosphatase	AASNMALGK	103	111	3256	3256	555	584	FALSE	FALSE	FALSE	TRUE	FALSE	FALSE	FALSE	FALSE	FALSE	FALSE	0.550812	0.325583	0.0460629	1	0.756035	0.323467	0.00962799	0.49922	0.338198	0.271448	0.0963333	1	0.0972244	0.240686	0.282552	1	0.145444	0.295861	0.249403	1
Sel1l	J3QJX3;Q9Z2G6-2;Q9Z2G6	Protein sel-1 homolog 1	AASQGYTVAR	567	576	1520	1520	556	585	FALSE	FALSE	FALSE	TRUE	FALSE	FALSE	FALSE	FALSE	FALSE	FALSE	-3.21163	1.37822	0.000401459	0.0353428	-3.55972	1.72237	1.2346e-05	0.00108333	-0.0937916	1.33405	0.37107	1	0.00456015	0.113693	0.462502	1	-0.0787456	1.32481	0.351058	1
Eml3	Q8VC03	Echinoderm microtubule-associated protein-like 3	AASSANLLLR	175	184	4165	4165	557	586	FALSE	FALSE	FALSE	FALSE	FALSE	FALSE	FALSE	FALSE	FALSE	FALSE	-0.398206	3.68912	0.251695	1	-0.706286	3.7294	0.216104	1	-0.0111313	1.00377	0.477524	1	0.0149961	0.551182	0.456866	1	-0.0275401	0.821002	0.420556	1
Capn5	O08688;Q3TPL4	Calpain-5	AASSIYINSR	446	455	1558	1558	558	587	FALSE	FALSE	FALSE	TRUE	FALSE	FALSE	FALSE	FALSE	FALSE	FALSE	-0.0225763	0.203291	0.414547	1	-0.0947132	0.315537	0.351369	1	-0.179194	0.32028	0.230491	1	-0.0979423	0.234252	0.266042	1	-0.0272105	0.272909	0.398319	1
Abhd16a	Q9Z1Q2	Abhydrolase domain-containing protein 16A	AASSVPETPTAVPAASSSSWDTYYQPR	25	51	5214	5214	559	588	FALSE	FALSE	FALSE	TRUE	FALSE	FALSE	FALSE	FALSE	FALSE	FALSE	-5.57119	10.2513	0.00130563	0.101917	-5.72688	10.265	0.00020421	0.0156819	0.0727282	0.960092	0.414072	1	0.0970511	0.190021	0.247286	1	-0.01679	0.944435	0.453473	1
Vars	Q9Z1Q9;Q790I0;G3UY93	Valine--tRNA ligase	AASSYSAK	1222	1229	3540	3540	560	589	FALSE	FALSE	FALSE	TRUE	FALSE	FALSE	FALSE	FALSE	FALSE	FALSE	-3.04369	1.05625	0.0223848	1	-3.18469	0.578121	6.8032e-20	8.85245e-18	2.69174	1.22433	0.00848153	1	2.94359	1.22204	0.000145997	0.0807772	-0.0371892	0.893169	0.409441	1
Tppp3	Q9CRB6	Tubulin polymerization-promoting protein family member 3	AASTDIAGLEESFR	2	15	4582	4582	561	590	FALSE	FALSE	FALSE	FALSE	FALSE	FALSE	FALSE	FALSE	FALSE	FALSE	-0.928408	0.155956	1.74619e-36	3.11693e-34	-0.581349	0.140296	0.000267056	0.0201407	0.510999	0.164664	0.00125308	0.514797	0.155876	0.125146	0.10763	1	0.351454	0.212623	0.0530434	1
Tppp3	Q9CRB6	Tubulin polymerization-promoting protein family member 3	AASTDIAGLEESFRK	2	16	4582	4582	562	591	FALSE	FALSE	FALSE	FALSE	FALSE	FALSE	FALSE	FALSE	FALSE	FALSE	-1.16178	0.105121	1.6285e-263	7.93128e-261	-1.2202	0.109767	1.6675e-267	6.95269e-265	0.910469	0.11367	6.85554e-63	2.51988e-59	0.969552	0.102131	1.69933e-154	8.1501e-151	-0.0354538	0.132125	0.342654	1
Golgb1	E9PVZ8;E9QAH1		AASVEAQAHTELLK	1347	1360	1050	1050	563	592	FALSE	FALSE	FALSE	TRUE	FALSE	FALSE	FALSE	FALSE	FALSE	FALSE	-2.52477	5.93549	0.0790464	1	-2.7473	6.15582	0.0610324	1	-0.297651	1.01603	0.246888	1	-0.16799	0.343119	0.231455	1	-0.0241469	0.936889	0.42475	1
Ccdc170	D3YXL0;F6ST92		AASWAEEK	249	256	917	917	564	593	FALSE	FALSE	FALSE	TRUE	FALSE	FALSE	FALSE	FALSE	FALSE	FALSE	-0.990878	0.411606	0.014585	0.846816	-1.18776	0.38885	2.1703e-05	0.00186936	0.215211	0.403843	0.286491	1	0.387456	0.250168	0.048148	1	-0.106582	0.412385	0.30295	1
C4b	P01029	Complement C4-B;Complement C4 beta chain;Complement C4 alpha chain;C4a anaphylatoxin;Complement C4 gamma chain	AASWLTHQGSFHGAFR	1281	1296	1789	1789	565	594	FALSE	FALSE	FALSE	FALSE	FALSE	FALSE	FALSE	FALSE	TRUE	TRUE	4.64842	0.813671	2.02249e-61	4.40107e-59	4.18423	0.999376	4.13876e-09	4.2838e-07	-1.29944	0.536691	0.000210083	0.117065	-0.793114	0.774022	0.142531	1	-0.321291	0.699896	0.247342	1
Lama4	P97927	Laminin subunit alpha-4	AASYFFDGSSYAVVR	1042	1056	2644	2644	566	595	FALSE	FALSE	FALSE	FALSE	FALSE	FALSE	FALSE	FALSE	FALSE	FALSE	-4.24682	6.1889	0.0115699	0.693694	-4.3627	6.22672	0.00636196	0.347143	0.049749	1.17393	0.452322	1	0.0616269	0.282824	0.341392	1	-0.0163814	1.1198	0.44764	1
Strap	Q9Z1Z2;B2RUC7	Serine-threonine kinase receptor-associated protein	AATAAADFTAK	74	84	742	742	567	596	FALSE	FALSE	FALSE	TRUE	FALSE	FALSE	FALSE	FALSE	TRUE	FALSE	1.69213	0.165998	1.47615e-207	6.06324e-205	0.996141	0.170614	2.20326e-26	3.13208e-24	-0.447901	0.14456	0.00084438	0.374158	0.241635	0.177474	0.100065	1	-0.684501	0.238393	0.000349381	0.225593
Eif2b5	Q8CHW4	Translation initiation factor eIF-2B subunit epsilon	AATAAVPGAAAGR	2	14	3981	3981	568	597	FALSE	FALSE	FALSE	FALSE	FALSE	FALSE	FALSE	FALSE	FALSE	FALSE	-0.0188905	0.121521	0.387681	1	0.095473	0.178532	0.285508	1	0.0594785	0.177656	0.354399	1	-0.0601664	0.123169	0.277781	1	0.114958	0.18947	0.215821	1
Nucb2	P81117;Q3UKN6	Nucleobindin-2;Nesfatin-1	AATADLEQYDR	161	171	2590	2590	569	598	FALSE	FALSE	FALSE	TRUE	FALSE	FALSE	FALSE	FALSE	FALSE	FALSE	-3.81797	0.427592	1.52754e-198	6.08887e-196	-3.77285	0.385483	1.31174e-209	4.68709e-207	0.638132	0.382788	0.0305503	1	0.597535	0.188236	0.00151696	0.610779	0.0140521	0.357983	0.442296	1
Nucb2	P81117;Q3UKN6	Nucleobindin-2;Nesfatin-1	AATADLEQYDRTRHEEFK	161	178	2590	2590	570	599	FALSE	FALSE	FALSE	TRUE	FALSE	FALSE	FALSE	FALSE	FALSE	FALSE	-0.437852	0.556987	0.138569	1	-0.89673	0.555112	0.034492	1	-0.125189	0.536337	0.367181	1	0.0864634	0.188051	0.26349	1	-0.200359	0.534617	0.253491	1
Smarcc1	P97496;Q3UNN4;P97496-2	SWI/SNF complex subunit SMARCC1	AATAGGGPGAAAGAVGAGGAAAASGLAVYR	2	31	2632	2632	571	600	FALSE	FALSE	FALSE	TRUE	FALSE	FALSE	FALSE	FALSE	FALSE	FALSE	-4.12932	6.33316	0.0170787	0.969234	-4.26358	6.68131	0.0115139	0.583413	-0.0523838	1.1004	0.434261	1	-0.0112238	0.272497	0.459907	1	-0.016515	1.06906	0.449247	1
Unc119b	Q8C4B4;Q8C4B4-2	Protein unc-119 homolog B	AATAGSQAGPGGLVAGK	8	24	3895	3895	572	601	FALSE	FALSE	FALSE	TRUE	FALSE	FALSE	FALSE	FALSE	FALSE	FALSE	-0.17494	0.501814	0.245211	1	-0.306459	0.507837	0.17702	1	0.0250006	0.377479	0.463754	1	0.049306	0.155423	0.317601	1	-0.0206038	0.347514	0.420446	1
Unc119b	Q8C4B4;Q8C4B4-2	Protein unc-119 homolog B	AATAGSQAGPGGLVAGKEEK	8	27	3895	3895	573	602	FALSE	FALSE	FALSE	TRUE	FALSE	FALSE	FALSE	FALSE	FALSE	FALSE	-0.108302	0.338654	0.282047	1	-0.356405	0.613548	0.207487	1	0.280048	0.560533	0.270802	1	0.426517	0.495375	0.156901	1	-0.0843727	0.564337	0.339097	1
Tln1	P26039	Talin-1	AATAPLLEAVDNLSAFASNPEFSSVPAQISPEGR	1560	1593	2066	2066	574	603	FALSE	FALSE	FALSE	FALSE	FALSE	FALSE	FALSE	FALSE	FALSE	FALSE	-0.0241972	0.10388	0.359322	1	0.0107481	0.106058	0.456307	1	0.598385	0.127591	1.45696e-08	1.32592e-05	0.541394	0.126908	1.87175e-07	0.000139139	0.0304446	0.12873	0.353314	1
Slc25a11	Q9CR62;Q5SX53;Q5SX46	Mitochondrial 2-oxoglutarate/malate carrier protein	AATASPGAGR	2	11	3234	3234	575	604	FALSE	FALSE	FALSE	TRUE	FALSE	FALSE	FALSE	FALSE	FALSE	FALSE	-2.94287	0.45477	6.61179e-88	1.68439e-85	-3.05189	0.555363	3.55626e-54	6.53718e-52	0.0529234	0.481574	0.426624	1	0.114416	0.265613	0.225045	1	-0.0530053	0.467135	0.377968	1
Slc25a11	Q9CR62;Q5SX53;Q5SX46	Mitochondrial 2-oxoglutarate/malate carrier protein	AATASPGAGRMDGKPR	2	17	3234	3234	576	605	FALSE	FALSE	FALSE	TRUE	FALSE	FALSE	FALSE	FALSE	FALSE	FALSE	-6.04069	9.95248	0.000443026	0.0386137	-6.16103	10.0338	0.000333954	0.0247623	0.0047699	0.851025	0.495635	1	0.0202729	0.345298	0.434447	1	-0.0169992	0.782787	0.447748	1
2017-09-08	Q8CHH9;B1AQZ0;B7ZC46;B1AQY9;Q8CHH9-2	Septin-8	AATDLER	2	8	659	659	577	606	FALSE	FALSE	FALSE	TRUE	FALSE	FALSE	FALSE	FALSE	FALSE	FALSE	0.202256	0.247427	0.153508	1	0.0685252	0.274372	0.377711	1	-0.0613927	0.294483	0.388002	1	0.0441619	0.15918	0.326447	1	-0.102355	0.304207	0.278322	1
2017-09-08	Q8CHH9;B1AQZ0;B7ZC46;B1AQY9;Q8CHH9-2	Septin-8	AATDLERVSNAEPEPR	2	17	659	659	578	607	FALSE	FALSE	FALSE	TRUE	FALSE	FALSE	FALSE	FALSE	FALSE	FALSE	-0.336958	0.525423	0.200345	1	0.228967	0.427639	0.273448	1	1.32291	0.549655	0.00845775	1	0.526579	0.524639	0.113501	1	0.571483	0.669435	0.138425	1
Mprip	P97434;Q5SWZ5;F6S5I0;F6RND9;P97434-4;P97434-3;P97434-5;P97434-2	Myosin phosphatase Rho-interacting protein	AATEALGEK	967	975	1291	1291	579	608	FALSE	FALSE	FALSE	TRUE	FALSE	FALSE	FALSE	FALSE	FALSE	FALSE	-1.29336	0.720605	0.0276071	1	-1.65332	1.48938	0.0200082	0.945499	-0.153104	1.45772	0.338172	1	0.00168611	0.269274	0.482802	1	-0.113137	1.45464	0.31551	1
Osbp	Q3B7Z2;Q3B7Z2-2	Oxysterol-binding protein 1	AATELR	2	7	2784	2784	580	609	FALSE	FALSE	FALSE	FALSE	FALSE	FALSE	FALSE	FALSE	FALSE	FALSE	0.172891	0.280609	0.21555	1	0.101316	0.359841	0.367784	1	-0.4676	0.390602	0.0703633	1	-0.337241	0.314164	0.130423	1	-0.0594496	0.341208	0.34809	1
Bbs4	Q8C1Z7;A6H669	Bardet-Biedl syndrome 4 protein homolog	AATEVYNEAAK	119	129	638	638	581	610	FALSE	FALSE	FALSE	TRUE	FALSE	FALSE	FALSE	FALSE	FALSE	FALSE	-3.32459	6.69378	0.038803	1	-3.51048	6.82815	0.02784	1	0.0107217	1.08073	0.490162	1	0.0331877	0.30982	0.395761	1	-0.0249139	1.05045	0.422014	1
Adk	P55264	Adenosine kinase	AATFFGCIGIDK	99	110	2347	2347;2348	582	611	FALSE	FALSE	TRUE	TRUE	FALSE	FALSE	FALSE	FALSE	FALSE	FALSE	0.448462	0.34122	0.0855215	1	0.45109	0.349841	0.101929	1	-0.0359953	0.298656	0.434789	1	-0.0193867	0.238781	0.422489	1	1.81031e-05	0.252309	0.49908	1
Psmg1	Q9JK23;D3Z795;D6RG59	Proteasome assembly chaperone 1	AATFFGEVVK	2	11	997	997	583	612	FALSE	FALSE	FALSE	TRUE	FALSE	FALSE	FALSE	FALSE	FALSE	FALSE	-0.0344033	0.477281	0.39772	1	-0.0330928	0.564063	0.457982	1	0.113743	0.441457	0.349962	1	0.0482699	0.244544	0.341864	1	0.0143991	0.37767	0.449703	1
Phb	P67778;Q5SQG5	Prohibitin	AATFGLILDDVSLTHLTFGK	158	177	2526	2526	584	613	FALSE	FALSE	FALSE	TRUE	FALSE	FALSE	FALSE	FALSE	FALSE	FALSE	-6.44705	1.47379	6.13869e-22	9.31964e-20	-6.66322	1.91022	2.40679e-20	3.15511e-18	-0.03078	1.15773	0.460681	1	0.0124168	0.232453	0.437371	1	-0.0380389	1.09139	0.407	1
Ogt	Q8CGY8-2;Q8CGY8	UDP-N-acetylglucosamine--peptide N-acetylglucosaminyltransferase 110 kDa subunit	AATGEEVPR	807	815	3972	3972	585	614	FALSE	FALSE	FALSE	TRUE	FALSE	FALSE	FALSE	FALSE	FALSE	FALSE	-0.0140352	0.196124	0.43517	1	-0.480686	0.42035	0.042886	1	-0.409417	0.443894	0.0977282	1	0.0143708	0.146274	0.41512	1	-0.432906	0.456635	0.0870344	1
Mccc2	Q3ULD5;B2RUK5	Methylcrotonoyl-CoA carboxylase beta chain, mitochondrial	AATGEEVSAEDLGGADLHCR	249	268	744	744	586	615	FALSE	FALSE	FALSE	TRUE	FALSE	FALSE	TRUE	FALSE	FALSE	FALSE	0.193629	0.269443	0.192231	1	-2.75296	0.298092	7.38811e-184	2.43385e-181	-0.724591	0.315012	0.00675317	1	2.24587	0.280783	4.21167e-134	1.79871e-130	-2.98354	0.411845	1.76657e-97	6.45366e-94
Dis3l2	Q8CI75;Q8CI75-2	DIS3-like exonuclease 2	AATGILK	244	250	3988	3988	587	616	FALSE	FALSE	FALSE	TRUE	FALSE	FALSE	FALSE	FALSE	FALSE	FALSE	0.166665	0.189257	0.16484	1	0.150637	0.240448	0.241718	1	-0.175098	0.232241	0.189717	1	-0.13912	0.157404	0.166473	1	-0.0149044	0.212474	0.437758	1
Ttc26	Q8BS45	Intraflagellar transport protein 56	AATGNTSEGEEVFLLIQSEK	404	423	3788	3788	588	617	FALSE	FALSE	FALSE	FALSE	FALSE	FALSE	FALSE	FALSE	FALSE	FALSE	-5.52231	9.6385	0.00229251	0.168255	-5.69045	9.63953	0.000785758	0.05365	0.258623	1.0931	0.291127	1	0.305279	0.465175	0.158456	1	-0.0226356	0.987628	0.432273	1
	A0A0R4J0B5;Q91W34	RUS1 family protein C16orf58 homolog	AATHGLILGALQEDGPLPGELAQLR	379	403	259	259	589	618	FALSE	FALSE	FALSE	FALSE	FALSE	FALSE	FALSE	FALSE	FALSE	FALSE	-1.72755	4.54232	0.113696	1	-1.97175	4.59561	0.0873306	1	-0.0623666	1.02699	0.411271	1	-0.00215376	0.189379	0.488719	1	-0.0287209	0.997263	0.417306	1
Epb41l5	Q8BGS1;Q8BGS1-2;Q8BGS1-3	Band 4.1-like protein 5	AATHIPAAGDAK	29	40	3675	3675	590	619	FALSE	FALSE	FALSE	TRUE	FALSE	FALSE	FALSE	FALSE	FALSE	FALSE	-1.14168	0.811284	0.0310144	1	-2.11122	3.12804	0.00821961	0.434883	-0.42234	3.25966	0.280106	1	0.10412	0.257295	0.268896	1	-0.574424	3.26707	0.222548	1
Prkar2a	Q8K1M3;A0A0A6YX73;P12367;A0A0A6YY28	cAMP-dependent protein kinase type II-alpha regulatory subunit	AATIIATSEGSLWGLDR	216	232	4035	4035	591	620	FALSE	FALSE	FALSE	TRUE	FALSE	FALSE	FALSE	FALSE	FALSE	FALSE	-0.301508	0.397145	0.154361	1	0.309789	0.25063	0.119138	1	0.694917	0.452113	0.0217773	1	0.0351106	0.160757	0.368186	1	0.61555	0.501626	0.0621748	1
Prkar2b	P31324;H3BK84	cAMP-dependent protein kinase type II-beta regulatory subunit	AATITATSPGALWGLDR	231	247	2125	2125	592	621	FALSE	FALSE	FALSE	TRUE	FALSE	FALSE	FALSE	FALSE	FALSE	FALSE	0.351451	0.129251	0.00290875	0.207762	0.0971354	0.145651	0.268193	1	-0.421995	0.130918	0.000136975	0.0800574	-0.152439	0.136661	0.144702	1	-0.266827	0.191985	0.078356	1
Smc1a	Q9CU62	Structural maintenance of chromosomes protein 1A	AATLAQELEK	386	395	4592	4592	593	622	FALSE	FALSE	FALSE	FALSE	FALSE	FALSE	FALSE	FALSE	FALSE	FALSE	-1.14895	0.259295	2.34335e-15	3.20328e-13	-1.25646	0.299176	9.77592e-09	9.99679e-07	-0.0632001	0.268499	0.386803	1	0.00935043	0.144325	0.441709	1	-0.0487964	0.261197	0.357943	1
Pycrl	Q9DCC4	Pyrroline-5-carboxylate reductase 3	AATMSEPR	2	9	4890	4890	594	623	FALSE	FALSE	FALSE	FALSE	FALSE	FALSE	FALSE	FALSE	FALSE	FALSE	-0.205337	0.345982	0.207838	1	-0.363772	0.409337	0.155319	1	-0.0402629	0.279954	0.417892	1	0.0120356	0.200777	0.437684	1	-0.0438667	0.273693	0.358775	1
Ccdc92	Q8VDN4;D6RJ58;D3YUR9	Coiled-coil domain-containing protein 92	AATNLENQLHSAQK	2	15	886	886	595	624	FALSE	FALSE	FALSE	TRUE	FALSE	FALSE	FALSE	FALSE	FALSE	FALSE	-1.65219	4.18551	0.123505	1	-1.91617	4.12079	0.0949952	1	0.0134717	0.990678	0.488277	1	0.0536714	0.281863	0.358014	1	-0.0334996	0.956687	0.411746	1
Mylk	Q6PDN3;B1B1A8;Q6PDN3-3;Q6PDN3-2	Myosin light chain kinase, smooth muscle;Myosin light chain kinase, smooth muscle, deglutamylated form	AATPDFR	963	969	704	704	596	625	FALSE	FALSE	FALSE	TRUE	FALSE	FALSE	FALSE	FALSE	FALSE	FALSE	3.47134	0.281657	0	0	3.54651	0.303189	0	0	-0.0165274	0.149537	0.449759	1	-0.0452761	0.203629	0.336364	1	0.024051	0.208928	0.393791	1
Bag3	Q9JLV1	BAG family molecular chaperone regulator 3	AATPPNPSNPADSAGNLVAP	558	577	5046	5046	597	626	FALSE	FALSE	FALSE	FALSE	FALSE	FALSE	FALSE	FALSE	FALSE	FALSE	-0.526761	0.302466	0.0406457	1	-0.427314	0.293635	0.0870346	1	0.264677	0.286897	0.151973	1	0.151434	0.184735	0.18237	1	0.0465731	0.27007	0.360303	1
Evpl	Q9D952	Envoplakin	AATQELALLISR	34	45	4818	4818	598	627	FALSE	FALSE	FALSE	FALSE	FALSE	FALSE	FALSE	FALSE	FALSE	FALSE	-4.10308	6.37292	0.0148704	0.861129	-4.25181	6.39334	0.00634532	0.346351	0.157888	1.12888	0.355925	1	0.195886	0.31777	0.190067	1	-0.0274052	1.09379	0.425106	1
Pdia4	P08003;A0A0R4J0Z1	Protein disulfide-isomerase A4	AATQFWR	422	428	302	302	599	628	FALSE	FALSE	FALSE	TRUE	FALSE	FALSE	FALSE	FALSE	FALSE	FALSE	-0.599069	0.277711	0.0155702	0.895152	-0.702849	0.349958	0.0260221	1	-0.160359	0.325462	0.298629	1	-0.0460171	0.216196	0.355158	1	-0.0316466	0.309662	0.406524	1
Galk2	Q68FH4;Q3U3H5;Q8BUU7	N-acetylgalactosamine kinase	AATSHFNVR	235	243	2897	2897	600	629	FALSE	FALSE	FALSE	TRUE	FALSE	FALSE	FALSE	FALSE	FALSE	TRUE	0.0448087	0.915163	0.401707	1	3.8583	2.67581	0.0817032	1	3.73596	2.68905	0.0876228	1	0.0187788	0.689004	0.438242	1	3.53717	2.76331	0.109051	1
Dync1h1	Q9JHU4	Cytoplasmic dynein 1 heavy chain 1	AATSPALFNR	3077	3086	4986	4986	601	630	FALSE	FALSE	FALSE	FALSE	FALSE	FALSE	FALSE	FALSE	FALSE	FALSE	-0.459052	0.162845	0.0058796	0.385596	-0.46472	0.137433	0.00141449	0.0909298	-0.102352	0.150378	0.223271	1	-0.0824952	0.122729	0.206726	1	-0.00335168	0.156837	0.475834	1
Ube2v1;Gm20431	Q9CZY3;B7ZBY7;E9PY39;Q9CZY3-2	Ubiquitin-conjugating enzyme E2 variant 1	AATTGSGVK	2	10	4667	4667	602	631	FALSE	FALSE	FALSE	TRUE	FALSE	FALSE	FALSE	FALSE	FALSE	FALSE	0.000775792	0.174226	0.49425	1	-0.0688818	0.234793	0.369636	1	-0.111358	0.233426	0.29047	1	-0.0245026	0.186515	0.395505	1	-0.0405191	0.217325	0.369844	1
Ube2v1;Gm20431	Q9CZY3;B7ZBY7;E9PY39;Q9CZY3-2	Ubiquitin-conjugating enzyme E2 variant 1	AATTGSGVKVPR	2	13	4667	4667	603	632	FALSE	FALSE	FALSE	TRUE	FALSE	FALSE	FALSE	FALSE	FALSE	FALSE	-0.218018	0.276037	0.171465	1	-0.477468	0.359479	0.0671689	1	0.0545177	0.353384	0.43056	1	0.244323	0.269716	0.167888	1	-0.141767	0.355876	0.264455	1
Prkar1a	Q9DBC7	cAMP-dependent protein kinase type I-alpha regulatory subunit;cAMP-dependent protein kinase type I-alpha regulatory subunit, N-terminally processed	AATVVAR	336	342	4850	4850	604	633	FALSE	FALSE	FALSE	TRUE	FALSE	FALSE	FALSE	FALSE	FALSE	FALSE	-0.0169045	0.321197	0.440464	1	-0.567248	0.44616	0.0888936	1	0.305397	0.609243	0.308667	1	0.839362	0.504963	0.0469499	1	-0.450952	0.531879	0.143764	1
Hnrnpc	Q9Z204;Q9Z204-2;Q9Z204-3;Q9Z204-4;Q9Z204-5	Heterogeneous nuclear ribonucleoproteins C1/C2	AAVAGEDGR	65	73	5220	5220	605	634	FALSE	FALSE	FALSE	TRUE	FALSE	FALSE	FALSE	FALSE	FALSE	FALSE	-0.494804	0.292218	0.045901	1	-0.569477	0.274423	0.0239891	1	0.237305	0.251005	0.165003	1	0.278932	0.273669	0.127413	1	-0.0189226	0.254485	0.42222	1
Hnrnpc	Q9Z204;Q9Z204-2;Q9Z204-3;Q9Z204-4;Q9Z204-5	Heterogeneous nuclear ribonucleoproteins C1/C2	AAVAGEDGRMIAGQVLDINLAAEPK	65	89	5220	5220	606	635	FALSE	FALSE	FALSE	TRUE	FALSE	FALSE	FALSE	FALSE	FALSE	FALSE	-1.41463	1.27856	0.0486992	1	-2.09882	2.23975	0.0184631	0.880927	-0.13253	2.14634	0.362936	1	0.0435999	0.216878	0.360012	1	-0.145335	2.13229	0.300212	1
Gart	Q64737;Q64737-2	Trifunctional purine biosynthetic protein adenosine-3;Phosphoribosylamine--glycine ligase;Phosphoribosylformylglycinamidine cyclo-ligase;Phosphoribosylglycinamide formyltransferase	AAVAGLDR	845	852	3409	3409	607	636	FALSE	FALSE	FALSE	FALSE	FALSE	FALSE	FALSE	FALSE	FALSE	FALSE	0.00919672	0.168445	0.445435	1	-0.0807315	0.182481	0.292984	1	-0.0914012	0.230482	0.318144	1	0.00697592	0.128334	0.457857	1	-0.0876804	0.213908	0.266474	1
Uba1	Q02053;B9EHN0	Ubiquitin-like modifier-activating enzyme 1	AAVASLLQSVQVPEFTPK	785	802	795	795	608	637	FALSE	FALSE	FALSE	TRUE	FALSE	FALSE	FALSE	FALSE	FALSE	FALSE	-0.346514	0.0969867	0.00176663	0.133296	-0.222861	0.127295	0.0441144	1	-0.256495	0.116908	0.0129603	1	-0.380253	0.101968	0.000554659	0.261337	0.0948145	0.138122	0.217237	1
Hsd17b4	P51660	Peroxisomal multifunctional enzyme type 2;(3R)-hydroxyacyl-CoA dehydrogenase;Enoyl-CoA hydratase 2	AAVAVPNRPPDAVLR	479	493	2300	2300	609	638	FALSE	FALSE	FALSE	FALSE	FALSE	FALSE	FALSE	FALSE	FALSE	FALSE	-1.49546	0.26182	1.1696e-30	1.97844e-28	-2.6787	0.351121	6.21023e-85	1.37e-82	-1.09972	0.420343	0.00928452	1	0.0527375	0.138252	0.270863	1	-1.17914	0.453222	0.00635745	1
Adh5	P28474;Q6P5I3	Alcohol dehydrogenase class-3;S-(hydroxymethyl)glutathione dehydrogenase	AAVAWEAGK	10	18	2092	2092	610	639	FALSE	FALSE	FALSE	TRUE	TRUE	TRUE	FALSE	TRUE	FALSE	TRUE	-0.35959	0.372918	0.120564	1	2.02048	0.234597	1.09869e-108	2.72807e-106	2.83174	0.224111	0	0	0.389022	0.292982	0.10565	1	2.41862	0.370547	1.52456e-52	3.46159e-49
Adh5	P28474;Q6P5I3	Alcohol dehydrogenase class-3;S-(hydroxymethyl)glutathione dehydrogenase	AAVAWEAGKPLSIEEIEVAPPK	10	31	2092	2092	611	640	FALSE	FALSE	FALSE	TRUE	FALSE	FALSE	FALSE	FALSE	FALSE	FALSE	0.348241	0.286205	0.0819965	1	-0.729381	0.227428	0.00111536	0.0734942	-1.08834	0.323103	0.000694805	0.320218	-0.00254516	0.188536	0.483226	1	-1.08127	0.358991	0.000807791	0.464261
Etfa	Q99LC5	Electron transfer flavoprotein subunit alpha, mitochondrial	AAVDAGFVPNDMQVGQTGK	250	268	4441	4441	612	641	FALSE	FALSE	FALSE	FALSE	FALSE	FALSE	FALSE	FALSE	FALSE	FALSE	-1.20392	0.134692	1.18563e-125	3.63353e-123	-2.9986	0.178347	0	0	-1.14601	0.190783	6.02426e-36	1.36957e-32	0.651583	0.111083	2.79567e-29	4.21048e-26	-1.7892	0.221342	7.64265e-91	2.62622e-87
Etfa	Q99LC5	Electron transfer flavoprotein subunit alpha, mitochondrial	AAVDAGFVPNDMQVGQTGK	250	268	4441	4441	612	642	FALSE	FALSE	FALSE	FALSE	FALSE	FALSE	FALSE	FALSE	FALSE	FALSE	-1.81178	0.376056	2.53277e-42	4.76167e-40	-2.7517	0.226421	0	0	-0.833647	0.402761	0.0514547	1	0.0658452	0.136825	0.270289	1	-0.913541	0.435108	0.0391787	1
Aimp2	Q8R010;Q8R3V2	Aminoacyl tRNA synthase complex-interacting multifunctional protein 2	AAVDGLSK	71	78	4085	4085	613	643	FALSE	FALSE	FALSE	TRUE	FALSE	FALSE	FALSE	FALSE	FALSE	FALSE	-0.977035	0.244702	0.00032275	0.0289175	-0.743251	0.3007	0.0123354	0.619786	0.709444	0.31214	0.00315013	1	0.531567	0.174448	0.0072949	1	0.158049	0.327804	0.247603	1
Hsdl1	Q8BTX9	Inactive hydroxysteroid dehydrogenase-like protein 1	AAVDSFYLLYR	2	12	3803	3803	614	644	FALSE	FALSE	FALSE	FALSE	FALSE	FALSE	FALSE	FALSE	FALSE	FALSE	-0.413299	2.49123	0.220281	1	-0.977418	2.99953	0.147916	1	1.85042	1.99369	0.0988298	1	2.14475	0.857271	0.0046995	1	-0.0848176	1.80387	0.34892	1
Dlst	Q9D2G2;Q9D2G2-2	Dihydrolipoyllysine-residue succinyltransferase component of 2-oxoglutarate dehydrogenase complex, mitochondrial	AAVEDPR	442	448	4728	4728	615	645	FALSE	FALSE	FALSE	TRUE	FALSE	FALSE	FALSE	FALSE	FALSE	FALSE	-5.48412	0.548998	3.35643e-184	1.27608e-181	-4.89815	0.935806	8.9704e-28	1.29814e-25	0.181442	0.966024	0.370791	1	-0.19044	0.155859	0.107092	1	0.348779	0.965714	0.239283	1
Dlst	Q9D2G2;Q9D2G2-2	Dihydrolipoyllysine-residue succinyltransferase component of 2-oxoglutarate dehydrogenase complex, mitochondrial	AAVEDPRVLLLDL	442	454	4728	4728	616	646	FALSE	FALSE	FALSE	TRUE	FALSE	FALSE	FALSE	FALSE	FALSE	FALSE	-4.35916	9.26587	0.0618776	1	-5.02726	9.21026	0.00641658	0.349698	2.17955	2.62018	0.119535	1	2.48609	0.752085	0.000443229	0.217104	-0.090493	2.64167	0.351108	1
Hspd1	P63038	60 kDa heat shock protein, mitochondrial	AAVEEGIVLGGGCALLR	430	446	2507	2507	617	647	FALSE	FALSE	FALSE	TRUE	FALSE	FALSE	TRUE	FALSE	FALSE	FALSE	-5.67119	1.49971	8.44044e-05	0.00820679	-6.2165	2.58515	4.07281e-23	5.54837e-21	1.85148	2.79596	0.120108	1	2.03672	0.187679	7.84728e-252	6.06721e-248	-0.115619	2.80977	0.328009	1
Tbcc	Q8VCN9;A0A0R4J0M1	Tubulin-specific chaperone C	AAVEELLR	68	75	278	278	618	648	FALSE	FALSE	FALSE	TRUE	FALSE	FALSE	FALSE	FALSE	FALSE	FALSE	-0.0521887	0.607663	0.380854	1	-0.0654266	0.825829	0.439848	1	-0.10246	0.905753	0.400287	1	-0.0815815	0.752417	0.340022	1	0.0154359	0.587938	0.451527	1
Prpf6	Q91YR7;Q91YR7-2	Pre-mRNA-processing factor 6	AAVELEEPEDAR	409	420	4321	4321	619	649	FALSE	FALSE	FALSE	TRUE	FALSE	FALSE	FALSE	FALSE	FALSE	FALSE	-5.57521	8.69335	0.00437182	0.297457	-5.67572	8.627	0.00285452	0.170544	0.020274	0.994286	0.478452	1	0.0303912	0.196874	0.384095	1	-0.0148594	0.963616	0.453808	1
Mthfd1l	Q3V3R1	Monofunctional C1-tetrahydrofolate synthase, mitochondrial	AAVELVEK	205	212	3038	3038	620	650	FALSE	FALSE	FALSE	FALSE	FALSE	FALSE	FALSE	FALSE	FALSE	FALSE	-4.50715	7.39569	0.0351492	1	-4.62929	7.36557	0.0278887	1	-0.18697	0.974993	0.339076	1	-0.0845666	0.555398	0.336401	1	-0.0136779	0.829852	0.456036	1
Kpnb1	P70168	Importin subunit beta-1	AAVENLPTFLVELSR	28	42	2540	2540	621	651	FALSE	FALSE	FALSE	FALSE	FALSE	FALSE	FALSE	FALSE	FALSE	FALSE	-1.10249	0.196181	5.30331e-18	7.58953e-16	-0.955584	0.193743	9.95138e-10	1.05087e-07	-0.0429791	0.207044	0.422459	1	-0.163762	0.162493	0.142358	1	0.100449	0.227713	0.27152	1
Sympk	Q80X82;F8WJD4	Symplekin	AAVEQLLK	234	241	1372	1372	622	652	FALSE	FALSE	FALSE	TRUE	FALSE	FALSE	FALSE	FALSE	FALSE	FALSE	-2.83368	5.55728	0.0750564	1	-3.02815	5.68623	0.0555335	1	-0.417389	1.4815	0.246856	1	-0.203013	0.64325	0.259916	1	-0.0315954	1.33217	0.417097	1
Tnnc1	P19123;E9Q8P0	Troponin C, slow skeletal and cardiac muscles	AAVEQLTEEQK	7	17	1199	1199	623	653	FALSE	FALSE	FALSE	TRUE	FALSE	FALSE	FALSE	FALSE	FALSE	FALSE	-0.0459301	1.28201	0.386465	1	-0.162958	1.80975	0.358221	1	0.0482474	1.30928	0.447017	1	0.0606351	0.86002	0.377775	1	-0.0158721	0.946348	0.447762	1
Bckdhb	Q6P3A8;Q6P3A8-2	2-oxoisovalerate dehydrogenase subunit beta, mitochondrial	AAVEQVPVEPYK	244	255	3451	3451	624	654	FALSE	FALSE	FALSE	TRUE	FALSE	FALSE	FALSE	FALSE	FALSE	FALSE	-1.57461	0.204885	4.70054e-84	1.17578e-81	-1.74783	0.482517	3.13386e-13	3.60919e-11	-0.0817493	0.472433	0.378267	1	0.0441922	0.139761	0.327899	1	-0.116777	0.472126	0.288995	1
Psmd1	Q3TXS7	26S proteasome non-ATPase regulatory subunit 1	AAVESLGFILFR	617	628	2870	2870	625	655	FALSE	FALSE	FALSE	FALSE	FALSE	FALSE	FALSE	FALSE	FALSE	FALSE	-1.11771	0.245996	4.74665e-10	5.82208e-08	-1.11574	0.277302	8.57431e-05	0.00693542	-0.131499	0.194183	0.231812	1	-0.093411	0.187042	0.244052	1	-0.00578427	0.191232	0.470797	1
Ewsr1	Q61545;Q5SUT0;Q5SUS9	RNA-binding protein EWS	AAVEWFDGK	424	432	3221	3221	626	656	FALSE	FALSE	FALSE	TRUE	FALSE	FALSE	FALSE	FALSE	FALSE	FALSE	-1.02684	0.225667	2.80035e-08	3.26959e-06	-1.34561	0.230686	1.96168e-44	3.34416e-42	0.098511	0.244067	0.347848	1	0.422338	0.225274	0.0204612	1	-0.290369	0.320924	0.138009	1
Dhrs7c	Q8CHS7	Dehydrogenase/reductase SDR family member 7C	AAVFIR	281	286	3978	3978	627	657	FALSE	FALSE	FALSE	FALSE	FALSE	FALSE	FALSE	FALSE	FALSE	FALSE	0.00793192	0.346601	0.466255	1	0.0456558	0.411205	0.430686	1	-0.0152602	0.258044	0.464241	1	-0.018379	0.250623	0.414178	1	0.0133999	0.250446	0.442577	1
C3	P01027	Complement C3;Complement C3 beta chain;C3-beta-c;Complement C3 alpha chain;C3a anaphylatoxin;Acylation stimulating protein;Complement C3b alpha chain;Complement C3c alpha chain fragment 1;Complement C3dg fragment;Complement C3g fragment;Complement C3d fragment;Complement C3f fragment;Complement C3c alpha chain fragment 2	AAVFNHFISDGVK	914	926	1787	1787	628	658	FALSE	FALSE	FALSE	FALSE	FALSE	FALSE	FALSE	TRUE	FALSE	FALSE	2.49917	0.10758	0	0	3.77036	0.114927	0	0	0.448197	0.12175	0.000252597	0.137676	-0.817704	0.0900245	6.76368e-96	2.30651e-92	1.26291	0.153132	1.53567e-97	5.6331e-94
C3	P01027	Complement C3;Complement C3 beta chain;C3-beta-c;Complement C3 alpha chain;C3a anaphylatoxin;Acylation stimulating protein;Complement C3b alpha chain;Complement C3c alpha chain fragment 1;Complement C3dg fragment;Complement C3g fragment;Complement C3d fragment;Complement C3f fragment;Complement C3c alpha chain fragment 2	AAVFNHFISDGVKK	914	927	1787	1787	629	659	FALSE	FALSE	FALSE	FALSE	FALSE	FALSE	FALSE	FALSE	FALSE	TRUE	2.37149	0.203756	0	0	1.88434	0.423775	7.26893e-20	9.45367e-18	-0.97401	0.294918	0.000847714	0.37528	-0.39873	0.384842	0.117328	1	-0.465025	0.447518	0.141399	1
Selo	Q9DBC0	Selenoprotein O	AAVGASLAVAR	6	16	4848	4848	630	660	FALSE	FALSE	FALSE	TRUE	FALSE	FALSE	FALSE	FALSE	TRUE	TRUE	4.87311	0.721816	2.07283e-118	6.1375e-116	4.76842	0.703495	3.08899e-83	6.75626e-81	-0.892021	0.23747	0.000490813	0.241865	-0.772975	0.478763	0.0743927	1	-0.0670217	0.437363	0.360602	1
Lrrc48	F6Q537;Q9D5E4;Q5SX99;Q8BWX4	Leucine-rich repeat-containing protein 48	AAVGEQGPQEEAGQLAK	20	36	1279	1279	631	661	FALSE	FALSE	FALSE	TRUE	FALSE	FALSE	FALSE	FALSE	FALSE	FALSE	-1.31175	0.979154	0.038449	1	-1.38616	0.897983	0.010929	0.557332	-0.0740183	0.568902	0.403422	1	-0.0138058	0.245373	0.436975	1	-0.0156804	0.517837	0.439029	1
Spta1	P08032	Spectrin alpha chain, erythrocytic 1	AAVGKEEIQER	1781	1791	1864	1864	632	662	FALSE	FALSE	FALSE	FALSE	FALSE	FALSE	FALSE	FALSE	FALSE	FALSE	-1.05815	0.259313	0.00035117	0.0312685	-1.95672	0.431223	4.76425e-16	5.80951e-14	-0.95558	0.47325	0.0191564	1	-0.0277974	0.134246	0.369758	1	-0.906811	0.505301	0.0407675	1
Qtrt1	Q9JMA2	Queuine tRNA-ribosyltransferase	AAVGSPGSLESAPR	2	15	5056	5056	633	663	FALSE	FALSE	FALSE	FALSE	FALSE	FALSE	FALSE	FALSE	FALSE	FALSE	-0.172139	0.350477	0.250638	1	-0.32659	0.480451	0.195905	1	-0.0337735	0.415525	0.444218	1	0.0212181	0.271077	0.414859	1	-0.0459124	0.383515	0.370696	1
Map4	P27546;A0A0B4J1F2;A0A0B4J1M9;P27546-2;P27546-3	Microtubule-associated protein 4;Microtubule-associated protein	AAVGVTGNDITTPPNK	647	662	132	132;168	634	664	FALSE	FALSE	TRUE	TRUE	FALSE	FALSE	FALSE	FALSE	FALSE	FALSE	0.28771	0.196241	0.0618099	1	0.75885	0.167061	9.15953e-12	1.02023e-09	0.348204	0.187796	0.0402186	1	-0.0935272	0.160184	0.240818	1	0.456664	0.253022	0.0351629	1
Map4	P27546;A0A0B4J1F2;A0A0B4J1M9;P27546-2;P27546-3	Microtubule-associated protein 4;Microtubule-associated protein	AAVGVTGNDITTPPNKEPPPSPEK	647	670	132	132;168	635	665	FALSE	FALSE	TRUE	TRUE	FALSE	FALSE	FALSE	FALSE	FALSE	FALSE	0.0281706	0.146433	0.369623	1	0.0297479	0.195686	0.426174	1	-0.0302806	0.193197	0.433335	1	-0.00683436	0.124838	0.452612	1	-0.00357722	0.176404	0.466027	1
Vcl	Q64727	Vinculin	AAVHLEGK	489	496	3407	3407	636	666	FALSE	FALSE	FALSE	FALSE	FALSE	FALSE	TRUE	FALSE	TRUE	FALSE	1.90742	0.562474	0.00352533	0.24605	-0.256378	0.31063	0.209961	1	0.254925	0.311352	0.189254	1	2.40933	0.536702	3.84254e-11	3.48987e-08	-2.18372	0.647093	0.00178818	0.899724
Pklr	G3X925;E9Q509;P53657	Pyruvate kinase;Pyruvate kinase PKLR	AAVIAVTR	491	498	1423	1423	637	667	FALSE	FALSE	FALSE	TRUE	FALSE	FALSE	FALSE	FALSE	TRUE	TRUE	1.72756	0.243739	2.52808e-74	5.9793e-72	2.0666	0.202063	4.87691e-234	1.86601e-231	-0.445148	0.226414	0.0232862	1	-0.788491	0.222337	5.71454e-07	0.000411826	0.31919	0.306551	0.130734	1
Ddx19a;Ddx19b	Q61655;Q8R3C7;Q8BZY3	ATP-dependent RNA helicase DDX19A	AAVIER	372	377	3325	3325	638	668	FALSE	FALSE	FALSE	TRUE	TRUE	TRUE	FALSE	TRUE	FALSE	TRUE	0.0600389	0.340189	0.354555	1	2.40817	0.363433	8.51355e-78	1.8128e-75	2.08068	0.392302	9.8342e-14	1.17365e-10	-0.185686	0.348697	0.217519	1	2.32264	0.510078	1.77663e-07	0.000158705
Ddx21	Q9JIK5	Nucleolar RNA helicase 2	AAVIGDVIR	496	504	5002	5002	639	669	FALSE	FALSE	FALSE	FALSE	FALSE	FALSE	FALSE	FALSE	FALSE	FALSE	-1.47947	0.631877	0.00909521	0.563205	-1.46928	0.65319	0.00679815	0.368122	0.0440672	0.456136	0.43436	1	0.0266968	0.224251	0.388109	1	-0.0029185	0.417643	0.492702	1
Btk	P35991;A2BDW0	Tyrosine-protein kinase BTK	AAVILESIFLK	2	12	584	584	640	670	FALSE	FALSE	FALSE	TRUE	FALSE	FALSE	FALSE	FALSE	FALSE	FALSE	-0.152581	1.49145	0.295094	1	-0.391155	1.66045	0.242808	1	0.0647835	1.12891	0.431219	1	0.122599	0.845585	0.309941	1	-0.0519814	0.784408	0.388095	1
Col6a3	E9PWQ3;D3YWD1		AAVLDAVK	302	309	1057	1057	641	671	FALSE	FALSE	FALSE	TRUE	FALSE	FALSE	FALSE	FALSE	FALSE	FALSE	-0.000532593	0.247768	0.497994	1	0.0418448	0.340489	0.432934	1	0.0769854	0.291604	0.368698	1	0.010897	0.241509	0.44349	1	0.0234386	0.26795	0.413648	1
Eea1	Q8BL66	Early endosome antigen 1	AAVLDLEK	885	892	3742	3742	642	672	FALSE	FALSE	FALSE	FALSE	FALSE	FALSE	FALSE	FALSE	FALSE	FALSE	-0.148117	0.238229	0.193732	1	-0.101161	0.218068	0.30522	1	-0.0372968	0.202765	0.409865	1	-0.0737129	0.237265	0.285446	1	0.0242507	0.274851	0.395839	1
Hhatl	Q9D1G3	Protein-cysteine N-palmitoyltransferase HHAT-like protein	AAVLFGVVNTVAR	302	314	4709	4709	643	673	FALSE	FALSE	FALSE	FALSE	FALSE	FALSE	FALSE	FALSE	FALSE	FALSE	-0.196788	0.649268	0.254262	1	-0.418199	1.27362	0.219238	1	-0.0958286	1.16356	0.408957	1	0.00563631	0.363892	0.480047	1	-0.0482877	1.11833	0.383423	1
Raly	Q64012;Q64012-2;A2AU61;A2AU62;A2AU60	RNA-binding protein Raly	AAVLGENGR	70	78	570	570	644	674	FALSE	FALSE	FALSE	TRUE	FALSE	FALSE	FALSE	FALSE	FALSE	FALSE	-0.793043	1.18255	0.156921	1	-1.52756	2.22299	0.0814664	1	-0.0276263	2.12207	0.478347	1	0.208813	0.535068	0.254881	1	-0.170611	2.1484	0.293632	1
Itih1	Q61702	Inter-alpha-trypsin inhibitor heavy chain H1	AAVLGESAGLVR	123	134	3330	3330;1370	645	675	FALSE	FALSE	TRUE	TRUE	FALSE	FALSE	FALSE	FALSE	FALSE	FALSE	3.29812	0.170493	0	0	-1.09313	0.489468	0.0103059	0.529945	-4.53454	0.490106	1.735e-176	1.64663e-172	-0.156177	0.157967	0.154324	1	-4.39039	0.513059	3.94129e-127	1.85069e-123
Fam84b	D3YXJ5		AAVLQELATHLHPAEPDEGDSDATR	263	287	915	915	646	676	FALSE	FALSE	FALSE	FALSE	FALSE	FALSE	FALSE	FALSE	FALSE	FALSE	-0.459678	0.465827	0.110981	1	-0.391624	0.431367	0.145417	1	0.329542	0.373786	0.139826	1	0.268224	0.238712	0.113002	1	0.0264188	0.334551	0.416904	1
Tpr	Q7M739;F6ZDS4	Nucleoprotein TPR	AAVLQQVLERPELNK	2	16	3546	3546	647	677	FALSE	FALSE	FALSE	FALSE	FALSE	FALSE	FALSE	FALSE	FALSE	FALSE	-5.18489	7.09457	0.00747575	0.475632	-5.21543	7.17906	0.0103813	0.533408	-6.42631	8.1996	0.00429622	1	-6.36759	8.14822	0.00245479	0.894948	0.00173306	0.795835	0.49822	1
Adh1	P00329;Q3UKA4	Alcohol dehydrogenase 1	AAVLWELHK	12	20	1775	1775	648	678	FALSE	FALSE	FALSE	TRUE	FALSE	FALSE	FALSE	FALSE	FALSE	TRUE	0.965696	0.189729	1.1469e-23	1.78023e-21	1.02287	0.159335	1.73166e-34	2.69233e-32	-0.0503149	0.183489	0.378338	1	-0.0921513	0.127998	0.203729	1	0.0226802	0.186515	0.408866	1
Adh1	P00329;Q3UKA4	Alcohol dehydrogenase 1	AAVLWELHKPFTIEDIEVAPPK	12	33	1775	1775	649	679	FALSE	FALSE	FALSE	TRUE	FALSE	FALSE	FALSE	FALSE	FALSE	FALSE	0.935555	0.245986	0.00040659	0.0357419	-0.148859	0.358693	0.345369	1	-0.739945	0.405212	0.0348283	1	0.3289	0.166441	0.0264383	1	-1.07629	0.4597	0.00924584	1
Adh7	Q64437;Q9D748	Alcohol dehydrogenase class 4 mu/sigma chain	AAVLWGVNQPFSIEEIEVAPPK	12	33	3391	3391	650	680	FALSE	FALSE	FALSE	TRUE	FALSE	FALSE	FALSE	FALSE	FALSE	FALSE	-2.78886	0.144435	0	0	-2.77162	0.207268	0	0	-0.0675021	0.197325	0.335016	1	-0.0860181	0.0899902	0.148062	1	0.00823832	0.188287	0.460434	1
Apip	Q9WVQ5	Methylthioribulose-1-phosphate dehydratase	AAVMATLLFPGQEFK	119	133	5186	5186	651	681	FALSE	FALSE	FALSE	FALSE	FALSE	FALSE	FALSE	FALSE	FALSE	FALSE	-0.1183	0.743966	0.307609	1	-0.374836	1.27313	0.249469	1	-0.217583	1.2025	0.307417	1	-0.0460852	0.591349	0.386211	1	-0.0525402	1.08974	0.371538	1
Prpf8	Q99PV0	Pre-mRNA-processing-splicing factor 8	AAVMHDILDMMPEGIK	687	702	4486	4486	652	682	FALSE	FALSE	FALSE	TRUE	FALSE	FALSE	FALSE	FALSE	FALSE	FALSE	-4.51685	8.80645	0.00678067	0.436753	-4.67362	8.83617	0.00308644	0.18292	0.161788	1.12981	0.343127	1	0.202173	0.231344	0.171903	1	-0.0174276	1.10147	0.441355	1
Ctnnb1	Q02248;E9Q6A9	Catenin beta-1	AAVMVHQLSK	171	180	2675	2675	653	683	FALSE	FALSE	FALSE	TRUE	FALSE	FALSE	FALSE	FALSE	FALSE	FALSE	-2.43091	0.397615	4.21328e-06	0.000450898	-2.57984	0.337071	7.66126e-131	2.09677e-128	0.168488	0.353705	0.283916	1	0.300551	0.346848	0.0835503	1	-0.0925639	0.434571	0.302007	1
Enah	Q03173;Q03173-3;Q03173-4;A0A0A6YXC8;E9QKR1;A0A0A6YW06;J3QNM3;E9QKQ9;E9QLZ9;Q03173-6;Q03173-5	Protein enabled homolog	AAVMVYDDANK	11	21	112	112	654	684	FALSE	FALSE	FALSE	TRUE	FALSE	FALSE	FALSE	FALSE	FALSE	FALSE	-0.400234	0.292882	0.0769149	1	-0.407204	0.346738	0.0862485	1	0.22136	0.310579	0.204165	1	0.214282	0.22031	0.13816	1	-0.00180761	0.286095	0.48826	1
Atp1a1	Q8VDN2	Sodium/potassium-transporting ATPase subunit alpha-1	AAVPDAVGK	597	605	4203	4203;924;181	655	685	FALSE	FALSE	TRUE	TRUE	FALSE	FALSE	FALSE	FALSE	FALSE	FALSE	-1.8882	0.236751	8.43902e-92	2.19033e-89	-1.99772	0.298047	7.66167e-102	1.84494e-99	-0.246158	0.308599	0.128411	1	-0.124583	0.125356	0.140067	1	-0.0761973	0.311122	0.311427	1
Snx5	Q9D8U8	Sorting nexin-5	AAVPELLEQQEEDR	2	15	4809	4809	656	686	FALSE	FALSE	FALSE	FALSE	FALSE	FALSE	FALSE	FALSE	FALSE	FALSE	0.775517	0.182203	5.32615e-09	6.35514e-07	0.762972	0.162535	7.64282e-13	8.72862e-11	0.32309	0.166139	0.0393152	1	0.327911	0.189801	0.0423422	1	-0.00436427	0.183463	0.475138	1
Snx5	Q9D8U8	Sorting nexin-5	AAVPELLEQQEEDRSK	2	17	4809	4809	657	687	FALSE	FALSE	FALSE	FALSE	FALSE	FALSE	FALSE	FALSE	FALSE	FALSE	-0.0691642	0.11415	0.234291	1	-0.113042	0.15202	0.208591	1	0.322625	0.15521	0.0226744	1	0.356854	0.151176	0.00875995	1	-0.01852	0.157372	0.415287	1
Lyplal1	Q3UFF7;E9QLB2	Lysophospholipase-like protein 1	AAVPSAVHLPR	2	12	1234	1234	658	688	FALSE	FALSE	FALSE	TRUE	FALSE	FALSE	FALSE	FALSE	FALSE	FALSE	-1.29219	0.324421	0.000269073	0.0244563	-1.38362	0.408019	0.000475453	0.0342078	-0.0286877	0.350367	0.453142	1	0.0215752	0.166365	0.403022	1	-0.0330081	0.342675	0.397905	1
Eno1;EG433182	P17182;Q5FW97;Q6PHC1	Alpha-enolase	AAVPSGASTGIYEALELR	33	50	1988	1988;2033;651;1989	659	689	FALSE	FALSE	TRUE	TRUE	FALSE	FALSE	FALSE	FALSE	FALSE	FALSE	2.32113	0.157356	0	0	1.57669	0.10197	0	0	-0.135589	0.117504	0.145417	1	0.624088	0.144613	9.18981e-15	9.51186e-12	-0.760837	0.184534	6.95087e-06	0.00553887
Eno3	P21550	Beta-enolase	AAVPSGASTGIYEALELRDGDK	33	54	2033	2033;1989	660	690	FALSE	FALSE	TRUE	TRUE	FALSE	FALSE	FALSE	FALSE	TRUE	TRUE	1.5126	0.198695	1.80134e-84	4.51463e-82	1.42983	0.159898	9.43559e-125	2.51597e-122	-0.19073	0.181306	0.139886	1	-0.0841832	0.156117	0.248363	1	-0.0502287	0.189085	0.337527	1
Eno1;EG433182	P17182;Q5FW97;Q6PHC1	Alpha-enolase	AAVPSGASTGIYEALELRDNDK	33	54	1988	1988;651	661	691	FALSE	FALSE	TRUE	TRUE	FALSE	FALSE	TRUE	FALSE	FALSE	FALSE	0.40112	0.224695	0.0169699	0.964036	-0.761521	0.12598	2.74349e-41	4.5515e-39	0.292116	0.135189	0.0150471	1	1.45923	0.213747	7.59634e-74	2.04592e-70	-1.17675	0.264014	2.81944e-21	3.90527e-18
Pgk1	P09411;S4R2M7	Phosphoglycerate kinase 1;Phosphoglycerate kinase	AAVPSIK	42	48	1880	1880	662	692	FALSE	FALSE	FALSE	TRUE	FALSE	FALSE	FALSE	FALSE	TRUE	FALSE	1.11195	0.0958584	1.51691e-266	7.46484e-264	0.813064	0.114757	3.58694e-66	7.14732e-64	-0.263639	0.126322	0.0292354	1	0.0210679	0.0618724	0.321416	1	-0.291831	0.141034	0.0235564	1
Ncl	P09405	Nucleolin	AAVPTPAK	72	79	1879	1879	663	693	FALSE	FALSE	FALSE	TRUE	FALSE	FALSE	TRUE	FALSE	FALSE	FALSE	-1.03877	0.220919	1.00771e-11	1.28615e-09	-1.22167	0.205141	3.20289e-48	5.63027e-46	0.949335	0.22921	0.00049867	0.243881	1.1157	0.180746	1.50222e-38	2.64175e-35	-0.127562	0.259986	0.248113	1
Alas1	Q8VC19;A0A0R4J0X2;Q3V0B2	5-aminolevulinate synthase, nonspecific, mitochondrial;5-aminolevulinate synthase	AAVQQAPDESQMAQTPDGTQLPSGHPSPATSQGSGSK	73	109	299	299	664	694	FALSE	FALSE	FALSE	TRUE	FALSE	FALSE	FALSE	FALSE	FALSE	FALSE	-2.68705	6.1015	0.0699676	1	-2.91344	6.11543	0.0439911	1	0.101348	1.13224	0.405197	1	0.116849	0.571512	0.28922	1	-0.0246614	1.03225	0.424989	1
Cbr3	Q8K354	Carbonyl reductase [NADPH] 3	AAVQQLQAEGLSPR	45	58	4062	4062	665	695	FALSE	FALSE	FALSE	FALSE	FALSE	FALSE	FALSE	FALSE	FALSE	FALSE	-1.40368	0.180479	6.26594e-99	1.68811e-96	-1.26415	0.126983	8.26278e-131	2.26105e-128	0.0742908	0.178598	0.325507	1	-0.0395334	0.108096	0.297427	1	0.119533	0.198366	0.228744	1
Mut	P16332	Methylmalonyl-CoA mutase, mitochondrial	AAVQVLDDIEK	729	739	1980	1980	666	696	FALSE	FALSE	FALSE	FALSE	FALSE	FALSE	FALSE	FALSE	FALSE	FALSE	-2.62682	0.176741	0	0	-2.7207	0.199348	0	0	-0.156593	0.218028	0.192887	1	-0.0417093	0.101142	0.287684	1	-0.062551	0.220457	0.309203	1
Hrc	G5E8J6		AAVSAPLSHHRK	588	599	1470	1470	667	697	FALSE	FALSE	FALSE	FALSE	FALSE	FALSE	FALSE	FALSE	FALSE	FALSE	-4.77056	7.5702	0.0285989	1	-4.9732	7.50532	0.00955852	0.496034	0.307753	1.58953	0.307893	1	0.359063	1.05787	0.224596	1	-0.0285763	1.46265	0.424257	1
Wdr63	B2RY71		AAVSDFHPVK	85	94	774	774	668	698	FALSE	FALSE	FALSE	FALSE	FALSE	FALSE	FALSE	FALSE	FALSE	FALSE	-0.992591	0.449402	0.0123646	0.734541	-1.45955	0.339543	3.50866e-10	3.75647e-08	-0.528166	0.452364	0.107035	1	-0.0670071	0.224201	0.314918	1	-0.363988	0.472815	0.18301	1
Naglu	O88325		AAVSEAEAQFYEQNSR	626	641	1728	1728	669	699	FALSE	FALSE	FALSE	FALSE	FALSE	FALSE	FALSE	FALSE	FALSE	FALSE	-1.07657	0.630459	0.0231759	1	-1.32907	0.637367	0.00418353	0.239153	0.0659312	0.564628	0.43536	1	0.217234	0.29932	0.179701	1	-0.0927674	0.556957	0.318478	1
Hbbt1	A8DUK4		AAVSGLWGK	10	18	648	648;1121	670	700	FALSE	FALSE	TRUE	TRUE	FALSE	FALSE	FALSE	FALSE	FALSE	FALSE	0.284869	0.165789	0.0426692	1	0.0570567	0.0969347	0.298554	1	0.20377	0.0901036	0.0285441	1	0.425659	0.171118	0.0016072	0.638656	-0.215502	0.192245	0.128962	1
Hbbt1	A8DUK4		AAVSGLWGKVNADEVGGEALGR	10	31	648	648;1121	671	701	FALSE	FALSE	TRUE	TRUE	FALSE	FALSE	FALSE	FALSE	FALSE	FALSE	0.0276518	0.131731	0.377466	1	0.250135	0.149918	0.0626356	1	0.315669	0.156369	0.0209166	1	0.089713	0.146545	0.243102	1	0.180152	0.181346	0.141473	1
Hbbt1	A8DUK4		AAVSGLWGKVNADEVGGEALGRLLVVYPWTQR	10	41	648	648;1121	672	702	FALSE	FALSE	TRUE	TRUE	FALSE	FALSE	FALSE	FALSE	TRUE	TRUE	1.06095	0.161562	2.01661e-14	2.70793e-12	1.84572	0.192427	3.59096e-152	1.06256e-149	0.769987	0.16492	3.5892e-09	3.38845e-06	-0.00879899	0.140063	0.449401	1	0.784013	0.233687	0.00314835	1
Iqcb1	Q8BP00;Q8BP00-2	IQ calmodulin-binding motif-containing protein 1	AAVTLQR	419	425	3767	3767	673	703	FALSE	FALSE	FALSE	TRUE	FALSE	FALSE	FALSE	FALSE	FALSE	FALSE	-0.0275999	1.16051	0.419374	1	-0.09359	1.29113	0.411358	1	-0.0729027	0.958573	0.427824	1	-0.0211467	0.738541	0.436227	1	-0.00421455	0.615141	0.482462	1
Myh14	Q6URW6;K3W4R2;A0A140LI60	Myosin-14	AAVTMSVSGR	2	11	3499	3499;3500	674	704	FALSE	FALSE	TRUE	TRUE	FALSE	FALSE	FALSE	FALSE	FALSE	FALSE	0.0395817	0.369045	0.399533	1	0.22076	0.477354	0.287511	1	0.108204	0.485421	0.37411	1	0.00286505	0.306526	0.486745	1	0.0603311	0.414	0.361036	1
Myh14	Q6URW6;K3W4R2;A0A140LI60	Myosin-14	AAVTMSVSGR	2	11	3499	3499;3500	674	705	FALSE	FALSE	TRUE	TRUE	FALSE	FALSE	FALSE	FALSE	FALSE	FALSE	-6.23038	10.6857	0.00152549	0.116967	-6.32839	10.7273	0.000447691	0.0323858	0.421542	0.982737	0.218974	1	0.457927	0.446944	0.0891244	1	-0.014843	0.884238	0.444546	1
Myh14	Q6URW6;K3W4R2;A0A140LI60	Myosin-14	AAVTMSVSGRK	2	12	3499	3499;3500	675	706	FALSE	FALSE	TRUE	TRUE	FALSE	FALSE	FALSE	FALSE	FALSE	FALSE	-0.416004	2.63571	0.225062	1	-0.789041	2.76524	0.18296	1	0.155239	1.55683	0.391101	1	0.18772	1.18775	0.277327	1	-0.0505407	1.02751	0.383195	1
Ncl	P09405	Nucleolin	AAVTPGK	81	87	1879	1879	676	707	FALSE	FALSE	FALSE	TRUE	FALSE	FALSE	FALSE	FALSE	FALSE	FALSE	-1.9244	0.623575	0.0033679	0.236359	-2.00327	0.590573	0.000761628	0.0521733	0.65723	0.529951	0.112336	1	0.716515	0.415146	0.0339171	1	-0.017243	0.444266	0.442388	1
Mthfsl;Mthfs	L7N466;Q9D110;B2KF83	5-formyltetrahydrofolate cyclo-ligase	AAVTVNSAK	2	10	1538	1538	677	708	FALSE	FALSE	FALSE	TRUE	FALSE	FALSE	FALSE	FALSE	FALSE	FALSE	-2.26205	0.402106	1.24762e-40	2.31282e-38	-2.31403	0.451684	6.03579e-25	8.42143e-23	-0.13564	0.371794	0.301936	1	-0.0792988	0.192081	0.289745	1	-0.0142033	0.34275	0.438927	1
Dpf2	Q61103;D3Z5N6;F8WIP7	Zinc finger protein ubi-d4	AAVVENVVK	2	10	981	981	678	709	FALSE	FALSE	FALSE	TRUE	FALSE	FALSE	FALSE	FALSE	FALSE	FALSE	-5.33357	7.44222	0.00184832	0.138778	-5.48442	7.4326	0.000616254	0.0431121	0.05289	0.931092	0.429338	1	0.0637157	0.170371	0.285935	1	-0.013296	0.911845	0.457456	1
Gsr	P47791;P47791-2	Glutathione reductase, mitochondrial	AAVVESHK	68	75	2236	2236	679	710	FALSE	FALSE	FALSE	TRUE	FALSE	FALSE	TRUE	FALSE	FALSE	FALSE	0.736992	0.37766	0.0213729	1	-2.15347	0.536387	1.48276e-17	1.859e-15	-0.825379	0.587321	0.0332255	1	2.04351	0.407532	6.36132e-15	6.63787e-12	-2.89684	0.649125	8.22816e-20	1.10307e-16
Add1	Q9QYC0;Q9QYC0-2;F8WHZ9;F8WGR0;E9Q1K3	Alpha-adducin	AAVVTSPPPTTAPHK	7	21	5091	5091	680	711	FALSE	FALSE	FALSE	TRUE	FALSE	FALSE	FALSE	FALSE	TRUE	TRUE	1.87233	0.304216	9.77845e-30	1.63619e-27	1.32435	0.375332	0.000168702	0.0131248	-0.483029	0.289332	0.0458681	1	0.0104143	0.255169	0.453246	1	-0.498384	0.392506	0.07962	1
Hsd17b4	P51660	Peroxisomal multifunctional enzyme type 2;(3R)-hydroxyacyl-CoA dehydrogenase;Enoyl-CoA hydratase 2	AAWDHMK	133	139	2300	2300	681	712	FALSE	FALSE	FALSE	FALSE	FALSE	FALSE	FALSE	FALSE	FALSE	FALSE	-2.01145	0.585555	0.000466279	0.0404546	-2.51066	2.8426	5.04354e-05	0.00418909	-0.136515	2.86989	0.372174	1	0.0979281	0.239687	0.260297	1	-0.219014	2.844	0.275158	1
Acadm	P45952	Medium-chain specific acyl-CoA dehydrogenase, mitochondrial	AAWEVDSGR	340	348	2218	2218	682	713	FALSE	FALSE	FALSE	FALSE	FALSE	FALSE	FALSE	FALSE	FALSE	FALSE	-1.55527	0.208485	1.02584e-68	2.34436e-66	-2.86259	0.376901	4.20416e-134	1.167e-131	-1.22192	0.410655	0.000128776	0.0756846	0.0924177	0.144755	0.238919	1	-1.32875	0.437182	0.000108647	0.076305
Acadm	P45952	Medium-chain specific acyl-CoA dehydrogenase, mitochondrial	AAWEVDSGRR	340	349	2218	2218	683	714	FALSE	FALSE	FALSE	FALSE	FALSE	FALSE	FALSE	FALSE	FALSE	FALSE	-1.84219	0.228501	3.22111e-51	6.5124e-49	-1.99509	0.298757	4.38542e-82	9.53371e-80	0.156991	0.281888	0.280963	1	0.3214	0.235501	0.0756464	1	-0.106272	0.340113	0.284215	1
haemaglobin alpha 2	Q91VB8		AAWGKIGGHGAEYGAEALER	13	32	4250	4250;1808	684	715	FALSE	FALSE	TRUE	TRUE	FALSE	FALSE	TRUE	FALSE	FALSE	FALSE	0.0561704	0.183387	0.329497	1	-0.268313	0.224493	0.13494	1	0.669819	0.227456	0.000300903	0.160581	1.03929	0.223388	1.54262e-12	1.4805e-09	-0.336439	0.292939	0.117034	1
haemaglobin alpha 2	Q91VB8		AAWGKIGGHGAEYGAEALERMFASFPTTK	13	41	4250	4250;1808	685	716	FALSE	FALSE	TRUE	TRUE	FALSE	FALSE	FALSE	FALSE	FALSE	FALSE	-0.0262844	0.247301	0.40308	1	-0.16716	0.362002	0.291109	1	0.010166	0.381779	0.489228	1	0.0757395	0.288471	0.319639	1	-0.0724172	0.320766	0.345553	1
	CON__P01966		AAWGKVGGHAAEYGAEALER	13	32	814	814	686	717	TRUE	FALSE	FALSE	FALSE	FALSE	FALSE	FALSE	FALSE	FALSE	FALSE	-0.0440043	0.154944	0.329221	1	0.492929	0.756558	0.200901	1	-0.777752	0.529607	0.0869929	1	-1.48152	0.497298	1.08837e-05	0.00702623	0.538503	0.76568	0.162843	1
Opa3	Q505D7	Optic atrophy 3 protein homolog	AAWNALQDEVGR	117	128	3087	3087	687	718	FALSE	FALSE	FALSE	FALSE	FALSE	FALSE	FALSE	FALSE	FALSE	FALSE	-2.93864	0.687948	1.63018e-22	2.49072e-20	-3.23015	1.98312	5.1812e-14	6.0644e-12	-0.240279	1.95355	0.242786	1	-0.058556	0.135602	0.273887	1	-0.116585	1.95274	0.319174	1
Galk1	Q9R0N0	Galactokinase	AAWRPPRVEELLAEAR	2	17	5129	5129	688	719	FALSE	FALSE	FALSE	FALSE	FALSE	FALSE	FALSE	FALSE	FALSE	FALSE	-0.0968115	0.266545	0.302514	1	-0.433289	0.37535	0.0891247	1	0.638089	0.427646	0.0890086	1	0.935849	0.365205	0.00750772	1	-0.242447	0.392769	0.207131	1
Bpifb9b	A2AJD1		AAWSNFNGTYK	551	561	507	507	689	720	FALSE	FALSE	FALSE	FALSE	FALSE	FALSE	FALSE	FALSE	FALSE	FALSE	0.0880757	0.615586	0.339803	1	0.44562	0.998574	0.233808	1	0.190592	0.917625	0.339879	1	0.000726399	0.352509	0.495485	1	0.125684	0.868293	0.32017	1
Aldh5a1	Q8BWF0;B2RS41	Succinate-semialdehyde dehydrogenase, mitochondrial	AAYDAFNSWK	92	101	728	728	690	721	FALSE	FALSE	FALSE	TRUE	FALSE	FALSE	FALSE	FALSE	FALSE	FALSE	-3.20029	0.72839	1.02469e-20	1.52875e-18	-3.48654	1.5111	1.84451e-14	2.18632e-12	-0.0211631	1.44188	0.465327	1	0.0902023	0.173658	0.246741	1	-0.0956469	1.43299	0.332847	1
Ralbp1	Q62172	RalA-binding protein 1	AAYDREESPNLEEYEPNTVASLLK	245	268	3356	3356	691	722	FALSE	FALSE	FALSE	FALSE	FALSE	FALSE	FALSE	FALSE	FALSE	FALSE	-0.0693386	0.28888	0.324824	1	-0.169701	0.355525	0.282083	1	0.0763237	0.314693	0.379891	1	0.0953095	0.248911	0.263025	1	-0.0251004	0.273394	0.408217	1
Ykt6	Q9CQW1	Synaptobrevin homolog YKT6	AAYDVSSFSFFQR	21	33	4560	4560	692	723	FALSE	FALSE	FALSE	FALSE	FALSE	FALSE	FALSE	FALSE	FALSE	FALSE	-0.0107796	0.169123	0.440672	1	-0.0156683	0.191145	0.459198	1	0.146638	0.212974	0.234977	1	0.116924	0.196619	0.23267	1	5.91424e-06	0.175849	0.495988	1
Lmna	P48678;P48678-2;P48678-3	Prelamin-A/C;Lamin-A/C	AAYEAELGDAR	79	89	2250	2250	693	724	FALSE	FALSE	FALSE	TRUE	FALSE	FALSE	FALSE	FALSE	FALSE	FALSE	-2.84961	0.20283	0	0	-3.129	0.176549	0	0	-0.0884053	0.246775	0.36695	1	0.185243	0.109065	0.0449603	1	-0.265854	0.262866	0.131368	1
Lmna	P48678;P48678-2;P48678-3	Prelamin-A/C;Lamin-A/C	AAYEAELGDARK	79	90	2250	2250	694	725	FALSE	FALSE	FALSE	TRUE	FALSE	FALSE	FALSE	FALSE	FALSE	FALSE	-6.35491	1.49526	3.29184e-21	4.9428e-19	-6.61525	1.84735	1.78474e-29	2.63529e-27	0.71861	1.32127	0.153255	1	0.832666	0.238587	0.00079296	0.355464	-0.0612122	1.29799	0.373889	1
Slc25a5	P51881;Q545A2	ADP/ATP translocase 2;ADP/ATP translocase 2, N-terminally processed	AAYFGIYDTAK	189	199	2305	2305	695	726	FALSE	FALSE	FALSE	TRUE	FALSE	FALSE	FALSE	FALSE	FALSE	FALSE	-8.99504	2.49003	7.71838e-56	1.61851e-53	-8.36522	2.16474	1.51076e-41	2.51312e-39	0.0844947	0.63894	0.422985	1	-0.186589	0.150353	0.106497	1	0.253861	0.68014	0.277042	1
Slc25a4	P48962	ADP/ATP translocase 1	AAYFGVYDTAK	189	199	2255	2255	696	727	FALSE	FALSE	FALSE	FALSE	FALSE	FALSE	TRUE	FALSE	FALSE	FALSE	-0.970919	0.34071	0.0113323	0.681798	-3.23937	0.424573	1.13767e-100	2.72454e-98	-1.25477	0.437306	0.00014738	0.0855284	1.00889	0.275313	2.81903e-11	2.57463e-08	-2.28755	0.528923	4.21674e-19	5.55337e-16
Pcx;Pc	G5E8R3;E9QPD7;Q05920	Pyruvate carboxylase;Pyruvate carboxylase, mitochondrial	AAYGGGGR	195	202	1266	1266	697	728	FALSE	FALSE	FALSE	TRUE	FALSE	FALSE	TRUE	FALSE	FALSE	FALSE	-0.0546961	0.753453	0.367919	1	-3.52585	0.895479	1.85276e-05	0.00160471	-0.121685	1.24461	0.454897	1	3.1853	0.553951	3.22637e-26	4.54258e-23	-3.37102	1.24468	0.0164724	1
Ndufv1	Q91YT0;D3YUM1;D3Z1U9	NADH dehydrogenase [ubiquinone] flavoprotein 1, mitochondrial	AAYIYIR	153	159	883	883	698	729	FALSE	FALSE	FALSE	TRUE	FALSE	FALSE	FALSE	FALSE	FALSE	FALSE	-2.29542	0.442636	7.65086e-12	9.79137e-10	-2.55032	1.91757	2.17234e-07	2.11095e-05	-0.207436	1.93393	0.281628	1	-0.020909	0.204441	0.415231	1	-0.118643	1.93731	0.308544	1
Rabggta	Q9JHK4;Q9JHK4-2	Geranylgeranyl transferase type-2 subunit alpha	AAYLDDLR	419	426	4983	4983	699	730	FALSE	FALSE	FALSE	FALSE	FALSE	FALSE	FALSE	FALSE	FALSE	FALSE	-0.0675652	0.270813	0.324997	1	0.161435	0.331756	0.293027	1	0.277354	0.351238	0.201122	1	-0.00663724	0.241178	0.473654	1	0.244569	0.36845	0.194883	1
Chd4	Q6PDQ2;E9QAS5;E9QAS4	Chromodomain-helicase-DNA-binding protein 4	AAYLNMSEDPSHPSMALNTR	1805	1824	1220	1220	700	731	FALSE	FALSE	FALSE	TRUE	FALSE	FALSE	FALSE	FALSE	FALSE	FALSE	-0.615451	0.369718	0.0358113	1	-0.640473	0.486092	0.04363	1	-0.0193109	0.400574	0.464531	1	0.000704848	0.202246	0.498747	1	-0.0151621	0.368284	0.443738	1
Anxa1	P10107;Q4FJV4	Annexin A1;Annexin	AAYLQENGK	82	90	1890	1890	701	732	FALSE	FALSE	FALSE	TRUE	FALSE	FALSE	FALSE	FALSE	FALSE	FALSE	-6.77131	1.13613	8.54962e-44	1.62765e-41	-6.8154	0.767251	1.99814e-133	5.52934e-131	1.82451	0.884018	0.00600097	1	1.92693	1.16313	0.0250196	1	-0.000941628	0.665168	0.494198	1
Anxa1	P10107;Q4FJV4	Annexin A1;Annexin	AAYLQENGKPLDEVLR	82	97	1890	1890	702	733	FALSE	FALSE	FALSE	TRUE	FALSE	FALSE	FALSE	FALSE	FALSE	FALSE	-3.60945	0.181494	0	0	-4.07191	0.268937	0	0	-0.392329	0.308487	0.0957036	1	0.0550471	0.0891299	0.21899	1	-0.456817	0.324513	0.0670922	1
Anxa1	P10107;Q4FJV4	Annexin A1;Annexin	AAYLQENGKPLDEVLRK	82	98	1890	1890	703	734	FALSE	FALSE	FALSE	TRUE	FALSE	FALSE	FALSE	FALSE	FALSE	FALSE	-3.4045	0.158821	0	0	-3.62361	0.201186	0	0	-0.257594	0.216835	0.0814216	1	-0.0389205	0.112689	0.314775	1	-0.176757	0.232827	0.169676	1
Myh2	G3UW82		AAYLQGLNSADLLK	387	400	1377	1377	704	735	FALSE	FALSE	FALSE	FALSE	FALSE	FALSE	FALSE	FALSE	FALSE	FALSE	-0.981223	0.617183	0.0437608	1	-0.882149	0.60535	0.0707871	1	-0.121084	0.445294	0.367311	1	-0.14229	0.376706	0.265674	1	0.0221619	0.414709	0.419322	1
Myh1	Q5SX40	Myosin-1	AAYLQNLNSADLLK	387	400	3233	3233	705	736	FALSE	FALSE	FALSE	FALSE	FALSE	FALSE	FALSE	FALSE	FALSE	FALSE	-0.0884973	0.290888	0.289464	1	-0.274143	0.70752	0.224546	1	-0.670709	0.7134	0.0628669	1	-0.510763	0.350372	0.0673428	1	-0.0774022	0.678148	0.342751	1
Myh4	Q5SX39	Myosin-4	AAYLTSLNSADLLK	387	400	3232	3232	706	737	FALSE	FALSE	FALSE	FALSE	FALSE	FALSE	TRUE	FALSE	FALSE	FALSE	-10.7186	16.6053	0.105302	1	-12.6336	17.6956	2.2457e-07	2.18116e-05	7.12734	10.3608	0.177619	1	8.0818	1.58268	2.37343e-36	4.02771e-33	-0.0968993	10.7341	0.362276	1
Cotl1	Q9CQI6;Q544F6	Coactosin-like protein	AAYNLVR	12	18	3123	3123	707	738	FALSE	FALSE	FALSE	TRUE	FALSE	FALSE	FALSE	FALSE	FALSE	FALSE	-0.237687	0.109913	0.00981016	0.601456	-0.244487	0.104829	0.0126917	0.63566	-0.170953	0.114215	0.0739546	1	-0.171005	0.0939316	0.0376933	1	7.40996e-05	0.118331	0.49041	1
Ccar2	Q8VDP4	Cell cycle and apoptosis regulator protein 2	AAYNPGQAVPWNAVK	98	112	4204	4204	708	739	FALSE	FALSE	FALSE	FALSE	FALSE	FALSE	FALSE	FALSE	FALSE	FALSE	-0.245048	0.211645	0.13231	1	-0.321537	0.253973	0.0935085	1	-0.190313	0.240613	0.187373	1	-0.0987197	0.183903	0.240424	1	-0.034923	0.225359	0.37785	1
Rars	Q9D0I9	Arginine--tRNA ligase, cytoplasmic	AAYPDLENPPLIVTPSQQPK	90	109	4682	4682	709	740	FALSE	FALSE	FALSE	FALSE	FALSE	FALSE	FALSE	FALSE	FALSE	FALSE	-0.00468639	0.120225	0.470025	1	-0.288845	0.141301	0.0277908	1	-0.515353	0.150991	0.00044004	0.221655	-0.232078	0.138532	0.0479483	1	-0.274134	0.188565	0.0763062	1
Hrsp12	P52760	Ribonuclease UK114	AAYQVAALPR	108	117	2317	2317	710	741	FALSE	FALSE	FALSE	FALSE	FALSE	FALSE	FALSE	FALSE	FALSE	FALSE	0.631275	0.382759	0.040894	1	0.73031	0.419123	0.0378977	1	0.12254	0.320295	0.32562	1	0.0158621	0.238241	0.431365	1	0.0413415	0.292841	0.381876	1
Usp15	Q8R5H1;Q8R5H1-5;Q8R5H1-2	Ubiquitin carboxyl-terminal hydrolase 15	AAYVLFYQR	924	932	4157	4157;113	711	742	FALSE	FALSE	TRUE	TRUE	FALSE	FALSE	FALSE	FALSE	FALSE	FALSE	0.111232	0.405236	0.302495	1	0.168022	0.410261	0.292408	1	0.0161558	0.404241	0.477192	1	0.00394336	0.310182	0.485365	1	0.00284856	0.305739	0.485892	1
Cyp4b1	Q64462;Q3TNA0;F6X6A4	Cytochrome P450 4B1	AAYVYDFFLQWIGK	111	124	2841	2841	712	743	FALSE	FALSE	FALSE	TRUE	FALSE	FALSE	FALSE	FALSE	FALSE	FALSE	-2.47515	1.68964	0.0628828	1	-2.79303	1.45447	0.00984732	0.509327	2.58369	1.19024	0.033669	1	2.90603	0.88504	0.00110646	0.46864	-0.0749701	1.02033	0.367238	1
Gnb1	P62874;Q3TQ70;H3BKR2;H3BLF7	Guanine nucleotide-binding protein G(I)/G(S)/G(T) subunit beta-1	ACADATLSQITNNIDPVGR	24	42	2488	2488	713	744	FALSE	FALSE	FALSE	TRUE	FALSE	FALSE	FALSE	FALSE	TRUE	FALSE	1.9671	0.466347	6.25579e-06	0.000663702	0.122682	0.215863	0.294933	1	-0.0521701	0.250377	0.41643	1	1.79117	0.451553	0.000493072	0.237051	-1.84932	0.536518	0.00203521	1
Vps35	Q9EQH3;Q3TRJ1	Vacuolar protein sorting-associated protein 35	ACAELHQNVNVK	285	296	2848	2848	714	745	FALSE	FALSE	FALSE	TRUE	FALSE	FALSE	FALSE	FALSE	FALSE	FALSE	0.0410636	0.267421	0.382596	1	-0.494046	0.440166	0.10891	1	-0.607863	0.507851	0.091728	1	-0.0100882	0.189208	0.446357	1	-0.566679	0.514829	0.103233	1
Rpl4	Q9D8E6;Q564E8	60S ribosomal protein L4	ACARPLISVYSEK	2	14	3150	3150	715	746	FALSE	FALSE	FALSE	TRUE	FALSE	FALSE	FALSE	FALSE	FALSE	FALSE	-0.0208493	0.337097	0.422039	1	-0.779067	3.08149	0.162741	1	-0.50413	3.14126	0.268212	1	0.0785057	0.399984	0.318748	1	-0.611883	3.16827	0.199893	1
Col6a3	E9PWQ3;D3YWD1		ACCGVPCK	2025	2032	1057	1057;91	716	747	FALSE	FALSE	TRUE	TRUE	FALSE	FALSE	FALSE	FALSE	FALSE	FALSE	-0.0788919	1.81869	0.350714	1	-0.232961	2.042	0.322688	1	0.0521872	1.13891	0.448706	1	0.0545968	0.796013	0.383538	1	-0.0129995	0.846896	0.447826	1
Ivd	Q9JHI5	Isovaleryl-CoA dehydrogenase, mitochondrial	ACDEGHIIPK	347	356	4981	4981	717	748	FALSE	FALSE	FALSE	FALSE	FALSE	FALSE	FALSE	FALSE	FALSE	FALSE	-0.284412	2.31615	0.241986	1	-0.590109	2.68723	0.203544	1	0.131028	1.72694	0.397733	1	0.176349	1.09085	0.275462	1	-0.0402322	1.28706	0.398559	1
C3	P01027	Complement C3;Complement C3 beta chain;C3-beta-c;Complement C3 alpha chain;C3a anaphylatoxin;Acylation stimulating protein;Complement C3b alpha chain;Complement C3c alpha chain fragment 1;Complement C3dg fragment;Complement C3g fragment;Complement C3d fragment;Complement C3f fragment;Complement C3c alpha chain fragment 2	ACEPGVDYVYK	1536	1546	1787	1787;1788	718	749	FALSE	FALSE	TRUE	TRUE	FALSE	FALSE	TRUE	FALSE	FALSE	FALSE	7.48664	0.237932	0	0	0.575758	0.659808	0.208993	1	-3.92638	0.637816	1.94168e-42	5.01131e-39	2.99454	0.256494	2.22149e-267	1.90658e-263	-6.92375	0.696806	1.89121e-173	1.21588e-169
Lasp1	Q61792;Q543N3;A2A6H0;A2A6G9;A2A6G7;A2A6G8	LIM and SH3 domain protein 1	ACFHCETCK	28	36	3116	3116	719	750	FALSE	FALSE	FALSE	TRUE	FALSE	FALSE	FALSE	FALSE	FALSE	FALSE	0.00958323	0.369914	0.465425	1	0.0291559	0.539877	0.466611	1	0.164995	0.730593	0.356018	1	0.0862443	0.600083	0.337524	1	0.00868901	0.417963	0.473127	1
Gnb2	P62880;Q3U9V4;D3Z1M1;D3Z1T4;E9QKR0;D3YZX3	Guanine nucleotide-binding protein G(I)/G(S)/G(T) subunit beta-2	ACGDSTLTQITAGLDPVGR	24	42	2490	2490	720	751	FALSE	FALSE	FALSE	TRUE	FALSE	FALSE	TRUE	FALSE	TRUE	FALSE	1.92762	0.230111	2.83968e-94	7.46864e-92	-0.160326	0.2278	0.252989	1	-0.482692	0.227455	0.0237054	1	1.60334	0.231864	9.84559e-55	2.14585e-51	-2.08779	0.334995	1.56773e-32	2.72489e-29
Vwa5a	Q99KC8	von Willebrand factor A domain-containing protein 5A	ACGEFVFLMDR	278	288	4411	4411	721	752	FALSE	FALSE	FALSE	FALSE	FALSE	FALSE	FALSE	FALSE	FALSE	FALSE	0.0397675	0.283523	0.377137	1	0.0304573	0.487561	0.456496	1	-0.0102924	0.487889	0.490302	1	0.0111084	0.273282	0.45342	1	-0.01174	0.418459	0.451778	1
Akr1b10	G5E895;D3Z494		ACGLFAASHNEDFPFHAEY	298	316	1460	1460	722	753	FALSE	FALSE	FALSE	TRUE	FALSE	FALSE	FALSE	FALSE	FALSE	FALSE	-1.20379	3.45233	0.153692	1	-1.61679	3.55394	0.127312	1	0.0431486	1.16825	0.457204	1	0.0896966	0.337161	0.314236	1	-0.0330037	1.13222	0.408928	1
Vat1	Q62465;Q499X4	Synaptic vesicle membrane protein VAT-1 homolog	ACGLNFADLMGR	98	109	3049	3049	723	754	FALSE	FALSE	FALSE	TRUE	FALSE	FALSE	FALSE	FALSE	FALSE	FALSE	0.0800122	0.860955	0.350876	1	0.239517	1.04219	0.322966	1	0.00916869	0.81216	0.48224	1	-0.012736	0.542939	0.469301	1	0.0192026	0.62977	0.44036	1
Lgals1	P16045	Galectin-1	ACGLVASNLNLK	2	13	1973	1973	724	755	FALSE	FALSE	FALSE	FALSE	FALSE	FALSE	TRUE	FALSE	TRUE	TRUE	2.93609	0.851959	2.81523e-05	0.00285524	1.46867	0.174851	1.94789e-124	5.18628e-122	0.923843	0.833537	0.00501231	1	2.46607	0.393028	2.98329e-34	4.8736e-31	-1.38404	0.819347	0.106105	1
Lgals1	P16045	Galectin-1	ACGLVASNLNLKPGECLK	2	19	1973	1973	725	756	FALSE	FALSE	FALSE	FALSE	FALSE	FALSE	FALSE	FALSE	TRUE	FALSE	1.60276	1.18229	0.000746763	0.0618275	0.680412	0.173601	1.14652e-09	1.20846e-07	-0.540452	0.121748	4.17155e-05	0.026858	0.335283	1.18294	0.268244	1	-0.871013	1.20861	0.0456963	1
Egfr	Q01279;Q9WVF5	Epidermal growth factor receptor	ACGPDYYEVEEDGIR	310	324	2668	2668	726	757	FALSE	FALSE	FALSE	TRUE	FALSE	FALSE	FALSE	FALSE	TRUE	TRUE	5.52593	2.02311	3.82611e-08	4.44582e-06	5.40895	2.01859	5.34243e-07	5.09945e-05	-0.242658	0.185846	0.0854865	1	-0.103724	0.240757	0.264893	1	-0.066605	0.232512	0.314175	1
Egfr	Q01279;Q9WVF5	Epidermal growth factor receptor	ACGPDYYEVEEDGIRK	310	325	2668	2668	727	758	FALSE	FALSE	FALSE	TRUE	FALSE	FALSE	FALSE	FALSE	TRUE	TRUE	4.20432	0.529769	3.45235e-144	1.13667e-141	4.14923	0.525537	8.97033e-147	2.61207e-144	-0.015175	0.155381	0.454046	1	0.00767577	0.234629	0.449547	1	-0.0244004	0.241719	0.406383	1
Arrb1	Q8BWG8-2;Q8BWG8;J3QNU6	Beta-arrestin-1	ACGVDYEVK	139	147	3826	3826	728	759	FALSE	FALSE	FALSE	TRUE	FALSE	FALSE	FALSE	FALSE	FALSE	FALSE	0.155749	0.314297	0.249323	1	0.274539	0.332505	0.187211	1	0.110979	0.281462	0.33136	1	0.0150489	0.240089	0.435831	1	0.0369989	0.249105	0.382068	1
C5	P06684	Complement C5;Complement C5 beta chain;Complement C5 alpha chain;C5a anaphylatoxin;Complement C5 alpha chain	ACKPETAYAYK	1556	1566	1846	1846	729	760	FALSE	FALSE	FALSE	TRUE	FALSE	FALSE	FALSE	FALSE	TRUE	TRUE	3.44885	0.405139	7.75936e-155	2.66072e-152	3.37659	0.294119	4.4273e-284	1.92332e-281	-0.0841654	0.23922	0.34905	1	-0.000451065	0.297645	0.49413	1	-0.033044	0.311576	0.379791	1
Adh7	Q64437;Q9D748	Alcohol dehydrogenase class 4 mu/sigma chain	ACLIGCGFSTGYGAAVK	169	185	3391	3391	730	761	FALSE	FALSE	FALSE	TRUE	FALSE	FALSE	TRUE	FALSE	TRUE	FALSE	1.96293	0.407713	3.06904e-06	0.000331329	-1.58571	0.231463	1.73188e-54	3.19174e-52	-0.388217	0.326121	0.127342	1	3.17915	0.324813	3.16572e-167	1.63644e-163	-3.5599	0.475929	2.32159e-46	4.87624e-43
Actn4	P57780;Q3ULT2;E9Q2W9	Alpha-actinin-4	ACLISLGYDVENDRQGDAEFNR	793	814	2374	2374	731	762	FALSE	FALSE	FALSE	TRUE	FALSE	FALSE	FALSE	FALSE	FALSE	FALSE	-0.0561468	0.198296	0.31624	1	-0.150337	0.274053	0.236822	1	0.13741	0.302236	0.289666	1	0.200268	0.228846	0.145126	1	-0.0352358	0.259531	0.380215	1
Actn2	Q9JI91	Alpha-actinin-2	ACLISMGYDLGEAEFAR	780	796	4996	4996	732	763	FALSE	FALSE	FALSE	FALSE	FALSE	FALSE	FALSE	FALSE	FALSE	FALSE	0.00781761	0.518186	0.47186	1	-0.0528919	1.26881	0.450091	1	-0.496458	2.23535	0.233411	1	-0.226212	1.96613	0.269741	1	-0.0359269	1.14688	0.409249	1
Eno3	P21550	Beta-enolase	ACNCLLLK	336	343	2033	2033;1989	733	764	FALSE	FALSE	TRUE	TRUE	FALSE	FALSE	FALSE	FALSE	TRUE	TRUE	3.46348	0.60713	2.56431e-61	5.57469e-59	3.38648	0.625601	4.6118e-51	8.28226e-49	-0.01473	0.1469	0.453122	1	0.011997	0.207025	0.429128	1	-0.0240174	0.211049	0.393693	1
Cfi	Q61129	Complement factor I;Complement factor I heavy chain;Complement factor I light chain	ACNGVNDCGDQSDELCCK	245	262	3294	3294	734	765	FALSE	FALSE	FALSE	FALSE	FALSE	FALSE	FALSE	FALSE	TRUE	TRUE	8.92743	2.54301	5.92583e-24	9.23969e-22	8.53649	2.53823	1.49856e-20	1.97053e-18	-0.891913	0.185083	5.63631e-12	6.19866e-09	-0.482227	0.472867	0.199077	1	-0.333485	0.460539	0.214333	1
S100a6	P14069;Q545I9	Protein S100-A6;Protein S100	ACPLDQAIGLLVAIFHK	2	18	1940	1940	735	766	FALSE	FALSE	FALSE	TRUE	FALSE	FALSE	TRUE	FALSE	FALSE	FALSE	-0.0231627	0.235884	0.41323	1	-0.551671	0.480707	0.0749052	1	1.026	0.502706	0.041642	1	1.53867	0.34835	5.96782e-17	6.64473e-14	-0.458346	0.52604	0.1253	1
Cyp4b1	Q64462;Q3TNA0;F6X6A4	Cytochrome P450 4B1	ACQIAHDHTDHVIR	249	262	2841	2841	736	767	FALSE	FALSE	FALSE	TRUE	FALSE	FALSE	FALSE	FALSE	FALSE	FALSE	-3.76387	1.54598	0.00374294	0.259462	-4.23126	2.78015	1.86048e-07	1.81321e-05	0.398795	2.92137	0.289446	1	0.625468	0.32094	0.0233223	1	-0.0921551	2.86539	0.341631	1
Tg	O08710	Thyroglobulin	ACQRPQLWQTMQTQAHFQLLLPPGK	1280	1304	1562	1562	737	768	FALSE	FALSE	FALSE	FALSE	FALSE	FALSE	FALSE	FALSE	TRUE	TRUE	1.66258	0.298887	7.52871e-48	1.4814e-45	1.60339	0.23961	3.19557e-51	5.74464e-49	0.0354153	0.167272	0.411261	1	0.0568123	0.241168	0.304786	1	-0.0230926	0.249875	0.400414	1
Tg	O08710	Thyroglobulin	ACQRPQLWQTMQTQAHFQLLLPPGK	1280	1304	1562	1562	737	769	FALSE	FALSE	FALSE	FALSE	FALSE	FALSE	FALSE	FALSE	FALSE	FALSE	0.302212	0.423421	0.178122	1	0.452349	0.396627	0.106693	1	0.0869055	0.507387	0.38838	1	0.0138534	0.402425	0.451441	1	0.0343167	0.327961	0.400108	1
Rps3a;Rps3a1	P97351;Q564F3	40S ribosomal protein S3a	ACQSIYPLHDVFVR	200	213	2613	2613	738	770	FALSE	FALSE	FALSE	TRUE	FALSE	FALSE	FALSE	FALSE	FALSE	FALSE	-0.281044	0.347451	0.149723	1	-1.81904	0.476154	5.68112e-05	0.00469344	-0.528916	0.530232	0.178509	1	0.970751	0.295443	0.00153101	0.615608	-1.50069	0.623868	0.0168931	1
Pcx;Pc	G5E8R3;E9QPD7;Q05920	Pyruvate carboxylase;Pyruvate carboxylase, mitochondrial	ACTELGIR	55	62	1266	1266	739	771	FALSE	FALSE	FALSE	TRUE	FALSE	FALSE	FALSE	FALSE	FALSE	FALSE	-1.63926	0.986939	0.000548891	0.0467948	-3.86681	0.868271	3.2697e-39	5.31729e-37	-1.51338	1.37388	0.195574	1	0.680639	0.155455	0.0014106	0.576102	-2.18568	1.39378	0.0777377	1
Cct3	P80318;Q3U4U6;E9Q133;Q3U0I3	T-complex protein 1 subunit gamma	ACTILLR	371	377	2589	2589	740	772	FALSE	FALSE	FALSE	TRUE	FALSE	FALSE	FALSE	FALSE	FALSE	FALSE	-1.66044	4.73202	0.133549	1	-2.11228	5.16842	0.088825	1	0.143626	1.85728	0.391566	1	0.210836	0.458725	0.220835	1	-0.0578459	1.73554	0.387887	1
Tpp2	Q64514;A0A087WRC0	Tripeptidyl-peptidase 2	ACVDSNENGDLSK	208	220	3399	3399;3400	741	773	FALSE	FALSE	TRUE	TRUE	FALSE	FALSE	FALSE	FALSE	FALSE	FALSE	0.7722	0.33808	0.0178541	1	0.677678	0.268723	0.0147124	0.723611	-0.237928	0.263383	0.163917	1	-0.0961413	0.287753	0.284388	1	-0.0469613	0.274429	0.3681	1
Fasn	P19096;A0A0U1RNJ1	Fatty acid synthase;[Acyl-carrier-protein] S-acetyltransferase;[Acyl-carrier-protein] S-malonyltransferase;3-oxoacyl-[acyl-carrier-protein] synthase;3-oxoacyl-[acyl-carrier-protein] reductase;3-hydroxyacyl-[acyl-carrier-protein] dehydratase;Enoyl-[acyl-carrier-protein] reductase;Oleoyl-[acyl-carrier-protein] hydrolase	ACVDTALENLSTLK	1221	1234	2008	2008	742	774	FALSE	FALSE	FALSE	TRUE	FALSE	FALSE	FALSE	FALSE	TRUE	FALSE	1.57516	0.228265	1.33349e-42	2.51173e-40	-1.02971	0.269981	0.000183197	0.0141732	-2.79675	0.2837	9.19626e-193	1.03746e-188	-0.168481	0.197223	0.16978	1	-2.6176	0.343651	5.52546e-84	1.76985e-80
Atp1a1	Q8VDN2	Sodium/potassium-transporting ATPase subunit alpha-1	ACVVHGSDLK	662	671	4203	4203;924	743	775	FALSE	FALSE	TRUE	TRUE	FALSE	FALSE	TRUE	FALSE	FALSE	FALSE	0.693243	0.303509	0.0160848	0.92105	-2.92545	0.374238	7.8468e-103	1.89716e-100	-1.583	0.38076	1.63499e-05	0.0111469	2.03072	0.273332	1.79769e-77	5.0071e-74	-3.58918	0.478448	1.12107e-64	2.97469e-61
Jph1	Q9ET80	Junctophilin-1	ADAADQAALAAR	388	399	4977	4977	744	776	FALSE	FALSE	FALSE	FALSE	FALSE	FALSE	FALSE	FALSE	FALSE	FALSE	0.0259388	0.483526	0.4169	1	-0.098986	2.18701	0.401892	1	-0.732013	2.26893	0.181012	1	-0.240573	1.02259	0.253208	1	-0.102001	2.06195	0.337491	1
Igkc	P01837;A0A075B5P2	Ig kappa chain C region	ADAAPTVSIFPPSSEQLTSGGASVVCFLNNFYPK	1	34	1802	1802	745	777	FALSE	FALSE	FALSE	FALSE	FALSE	FALSE	FALSE	FALSE	TRUE	TRUE	2.99207	0.623139	1.0114e-35	1.79285e-33	2.75977	0.611403	1.1054e-42	1.85637e-40	-0.197112	0.150247	0.0772889	1	-0.0169976	0.295804	0.434145	1	-0.144582	0.316344	0.204817	1
Mtch2	Q791V5;A2AFW6;Q9D050	Mitochondrial carrier homolog 2	ADAASQVLLGSGLTILSQPLMYVK	2	25	3543	3543	746	778	FALSE	FALSE	FALSE	TRUE	FALSE	FALSE	FALSE	FALSE	FALSE	FALSE	-2.18324	0.526806	0.000263776	0.0240284	-4.01452	5.47768	2.78147e-05	0.00236995	-1.03236	5.51183	0.284006	1	0.743683	0.291563	0.00651822	1	-1.74057	5.58558	0.136558	1
Mtch2	Q791V5;A2AFW6;Q9D050	Mitochondrial carrier homolog 2	ADAASQVLLGSGLTILSQPLMYVK	2	25	3543	3543	746	779	FALSE	FALSE	FALSE	TRUE	FALSE	FALSE	FALSE	FALSE	FALSE	FALSE	-5.65471	0.580697	3.09638e-191	1.20531e-188	-5.71421	0.423775	0	0	0.383743	0.481485	0.172445	1	0.444457	0.165448	0.00594679	1	-0.0275381	0.464817	0.423086	1
Ank1	Q02357;E9QNT8;Q0VGY9;A0A0R4J1N7;Q02357-4;Q02357-6;D3YTV8;D3Z5M4;Q02357-2;G5E8J2;B7ZW98;Q02357-5;F7D1P5;G3UY11	Ankyrin-1	ADAATSFLR	6	14	335	335;1489	747	780	FALSE	FALSE	TRUE	TRUE	FALSE	FALSE	FALSE	FALSE	FALSE	FALSE	0.32573	0.230519	0.0651134	1	0.197274	0.197709	0.178428	1	-0.799799	0.234167	6.42606e-06	0.0046125	-0.656707	0.181576	0.00153433	0.616663	-0.0926442	0.25407	0.287358	1
Erlin2	Q8BFZ9	Erlin-2	ADAECYTALK	258	267	3655	3655	748	781	FALSE	FALSE	FALSE	FALSE	FALSE	FALSE	FALSE	FALSE	FALSE	FALSE	-1.03879	0.69719	0.0500072	1	-1.14826	0.699928	0.0238816	1	0.626416	0.558806	0.124977	1	0.706526	0.39998	0.0302601	1	-0.03325	0.463194	0.402334	1
Dync1i2	O88487;A2BFF7;A2BFF8;Q3TPJ8;A2BFF9;A2BFF5	Cytoplasmic dynein 1 intermediate chain 2	ADAEEEAATR	600	609	587	587	749	782	FALSE	FALSE	FALSE	TRUE	FALSE	FALSE	FALSE	FALSE	FALSE	FALSE	-0.0115807	0.135585	0.425224	1	-0.151068	0.25493	0.235679	1	-0.0843164	0.247131	0.335131	1	0.01753	0.116673	0.393213	1	-0.0860064	0.245182	0.276663	1
Tln1	P26039	Talin-1	ADAEGESDLENSR	842	854	2066	2066	750	783	FALSE	FALSE	FALSE	FALSE	FALSE	FALSE	FALSE	FALSE	FALSE	FALSE	0.400525	0.176992	0.0160689	0.920285	0.421765	0.153485	0.00381194	0.220312	0.258531	0.151367	0.0479154	1	0.221078	0.164901	0.0890258	1	0.0110092	0.175785	0.43596	1
Tln1	P26039	Talin-1	ADAEGESDLENSRK	842	855	2066	2066	751	784	FALSE	FALSE	FALSE	FALSE	FALSE	FALSE	FALSE	FALSE	FALSE	FALSE	0.298671	0.180469	0.0523154	1	0.599019	0.190161	0.000922079	0.0619322	0.464539	0.179315	0.0076116	1	0.116781	0.171867	0.206726	1	0.306115	0.233158	0.107113	1
Lamc1	F8VQJ3;P02468	Laminin subunit gamma-1	ADAERTFGEVTDLDNEVNGMLRQLEEAENELK	1443	1474	1345	1345	752	785	FALSE	FALSE	FALSE	TRUE	FALSE	FALSE	FALSE	FALSE	FALSE	FALSE	-0.0232547	1.04785	0.441039	1	-0.077563	1.38812	0.42348	1	0.00157899	1.07611	0.497847	1	0.0142521	0.621511	0.456691	1	-0.0106822	0.857456	0.463316	1
Dkc1	Q9ESX5;B7ZCL7;F6YUI5	H/ACA ribonucleoprotein complex subunit 4	ADAEVITFPK	2	11	4971	4971	753	786	FALSE	FALSE	FALSE	TRUE	FALSE	FALSE	FALSE	FALSE	FALSE	FALSE	-0.111571	0.646446	0.305712	1	-0.236005	0.716387	0.290247	1	1.61772	1.926	0.132333	1	1.65015	1.92947	0.117522	1	-0.0208305	0.471738	0.439445	1
Anxa5	P48036	Annexin A5	ADAEVLR	17	23	2247	2247	754	787	FALSE	FALSE	FALSE	TRUE	FALSE	FALSE	FALSE	FALSE	FALSE	FALSE	-2.11207	0.132834	0	0	-3.35156	0.145815	0	0	-0.991043	0.160031	9.91303e-24	1.70156e-20	0.246798	0.10865	0.0157011	1	-1.22967	0.195064	1.82958e-23	2.65302e-20
Anxa5	P48036	Annexin A5	ADAEVLRK	17	24	2247	2247	755	788	FALSE	FALSE	FALSE	TRUE	FALSE	FALSE	FALSE	FALSE	TRUE	TRUE	1.48168	0.476752	7.03451e-05	0.00688719	1.17689	0.446545	1.53119e-05	0.0013347	-0.315184	0.249594	0.0998977	1	-0.0257822	0.268278	0.409251	1	-0.199414	0.323486	0.200188	1
Fabp3	P11404;Q5EBJ0;A0A140T8V1	Fatty acid-binding protein, heart	ADAFVGTWK	2	10	1908	1908	756	789	FALSE	FALSE	FALSE	TRUE	FALSE	FALSE	FALSE	FALSE	FALSE	FALSE	3.32026	0.149321	0	0	2.6414	0.168147	0	0	-0.981945	0.141223	2.3594e-54	7.45094e-51	-0.289959	0.166341	0.036959	1	-0.683715	0.228583	0.00689005	1
Obscn	E9QQ96		ADAGEYSCEAEGQK	1321	1334	1274	1274;462	757	790	FALSE	FALSE	TRUE	TRUE	FALSE	FALSE	FALSE	FALSE	FALSE	FALSE	0.0155773	0.657491	0.445297	1	0.0218839	0.896422	0.472784	1	-0.0960475	1.36414	0.405938	1	-0.039972	1.1368	0.398757	1	-0.00603731	0.618198	0.478347	1
Obscn	E9QQ96		ADAGEYSCEAGGQK	861	874	1274	1274;462	758	791	FALSE	FALSE	TRUE	TRUE	FALSE	FALSE	FALSE	FALSE	FALSE	FALSE	-0.0189671	0.224622	0.42788	1	0.0244166	0.290145	0.460197	1	0.156735	0.311672	0.288938	1	0.0430571	0.244987	0.364678	1	0.0351486	0.251089	0.393961	1
Cask	O70589;O70589-3;O70589-4;O70589-5;A0A067XG53;O70589-2	Peripheral plasma membrane protein CASK	ADAGFVYSEAVASHYMR	107	123	1719	1719	759	792	FALSE	FALSE	FALSE	TRUE	FALSE	FALSE	FALSE	FALSE	FALSE	FALSE	0.026059	0.227874	0.393071	1	0.200312	0.34302	0.232064	1	0.0933399	0.345362	0.357182	1	-0.0190077	0.219968	0.418486	1	0.0930442	0.323652	0.292992	1
Atg3	Q9CPX6	Ubiquitin-like-conjugating enzyme ATG3	ADAGGEDAILQTR	186	198	4503	4503	760	793	FALSE	FALSE	FALSE	FALSE	FALSE	FALSE	FALSE	FALSE	FALSE	FALSE	-0.0222551	0.181192	0.40551	1	-0.48087	0.313944	0.0388617	1	-0.192895	0.304087	0.232975	1	0.219735	0.212851	0.139174	1	-0.432547	0.352684	0.0821234	1
Acot2	Q9QYR9	Acyl-coenzyme A thioesterase 2, mitochondrial	ADAGGELNLAR	95	105	5098	5098	761	794	FALSE	FALSE	FALSE	FALSE	FALSE	FALSE	FALSE	FALSE	FALSE	FALSE	-1.73606	0.358242	6.37984e-21	9.54359e-19	-4.26546	5.62008	0.000310558	0.023151	-2.28856	5.65835	0.114191	1	0.229675	0.167308	0.0830494	1	-2.52785	5.67532	0.0887226	1
Snta1	A2AKD7;Q61234	Alpha-1-syntrophin	ADAGGLGISIK	87	97	514	514	762	795	FALSE	FALSE	FALSE	TRUE	FALSE	FALSE	FALSE	FALSE	FALSE	FALSE	0.0588322	0.244266	0.328651	1	0.15603	0.337347	0.29401	1	0.07518	0.325358	0.378852	1	0.0105673	0.229403	0.446157	1	0.0314318	0.272402	0.401549	1
Neb	A2AQB2		ADAIGIQHAK	212	221	549	549	763	796	FALSE	FALSE	FALSE	FALSE	FALSE	FALSE	FALSE	FALSE	FALSE	FALSE	-4.37226	7.14016	0.0155824	0.895624	-4.58094	7.20966	0.00736308	0.395159	0.177483	1.40875	0.35742	1	0.207773	0.533214	0.250441	1	-0.0200623	1.27591	0.435197	1
Sptb	Q3UGX2;P15508;E9Q397	Spectrin beta chain, erythrocytic	ADAIQSK	1871	1877	2953	2953	764	797	FALSE	FALSE	FALSE	TRUE	FALSE	FALSE	FALSE	FALSE	FALSE	FALSE	0.0597448	0.65944	0.371515	1	0.370561	1.00298	0.268331	1	0.337384	0.942763	0.277633	1	0.0402393	0.60131	0.397405	1	0.106083	0.805378	0.328068	1
Mfi2	Q544J8;Q9R0R1	Melanotransferrin	ADAITLDGGAIYEAGK	72	87	3127	3127	765	798	FALSE	FALSE	FALSE	TRUE	FALSE	FALSE	FALSE	FALSE	FALSE	FALSE	-0.444976	3.38423	0.228979	1	-0.795161	3.95039	0.190434	1	0.238614	1.97385	0.345549	1	0.286537	1.37476	0.256815	1	-0.0389907	1.23114	0.400739	1
Vamp3;Vamp2	P63024;P63044;Q8CHR4;B0QZN5	Vesicle-associated membrane protein 3;Vesicle-associated membrane protein 2	ADALQAGASQFETSAAK	54	70	2503	2503	766	799	FALSE	FALSE	FALSE	TRUE	FALSE	FALSE	FALSE	FALSE	FALSE	FALSE	-1.66167	0.345733	1.16403e-15	1.6001e-13	-2.19488	0.356472	3.43885e-52	6.22691e-50	-0.391718	0.432539	0.160404	1	0.0943568	0.156654	0.226037	1	-0.513581	0.465681	0.102866	1
Ltf	P08071	Lactotransferrin	ADAMTLDGGTMFDAGKPPYK	72	91	1865	1865	767	800	FALSE	FALSE	FALSE	TRUE	FALSE	FALSE	FALSE	FALSE	FALSE	FALSE	0.457778	0.240886	0.0306402	1	0.532875	0.188724	0.00844623	0.445413	0.805751	0.198114	0.000184981	0.104506	0.741224	0.226153	0.000856808	0.378823	0.0336821	0.225766	0.394471	1
Ltf	P08071	Lactotransferrin	ADAMTLDGGTMFDAGKPPYK	72	91	1865	1865	767	801	FALSE	FALSE	FALSE	TRUE	FALSE	FALSE	FALSE	FALSE	FALSE	FALSE	0.739293	0.17511	0.000497524	0.0428535	0.958178	0.141443	9.18703e-53	1.67266e-50	0.581943	0.109274	1.05498e-16	1.42068e-13	0.362784	0.19466	0.0559107	1	0.218439	0.221884	0.140585	1
Ltf	P08071	Lactotransferrin	ADAMTLDGGTMFDAGKPPYK	72	91	1865	1865	767	802	FALSE	FALSE	FALSE	TRUE	FALSE	FALSE	FALSE	FALSE	FALSE	FALSE	0.0165	0.228829	0.435211	1	0.461024	0.335641	0.0705201	1	0.607882	0.353207	0.0434352	1	0.106969	0.270378	0.281668	1	0.40263	0.366721	0.117413	1
Gorasp2	Q99JX3;A2ATI9;Q99JX3-2;A2ATI8;A2ATI6	Golgi reassembly-stacking protein 2	ADASSLTVDVTSPASK	407	422	567	567	768	803	FALSE	FALSE	FALSE	TRUE	FALSE	FALSE	FALSE	FALSE	FALSE	FALSE	-0.00215904	0.148234	0.47836	1	0.0746926	0.159815	0.309251	1	0.297364	0.182486	0.0508607	1	0.189077	0.199743	0.139104	1	0.0537485	0.174628	0.315964	1
Ahsa1	Q8BK64	Activator of 90 kDa heat shock protein ATPase homolog 1	ADATNVNNWHWTER	17	30	3732	3732	769	804	FALSE	FALSE	FALSE	FALSE	FALSE	FALSE	FALSE	FALSE	FALSE	FALSE	0.241201	0.131609	0.0376309	1	0.198053	0.120002	0.0486452	1	0.00337155	0.12625	0.487635	1	0.0269911	0.0910099	0.337272	1	-0.0199752	0.129721	0.393146	1
Tufm;Gm9755	Q8BFR5;D3YVN7;Q8BFR5-2	Elongation factor Tu, mitochondrial;Elongation factor Tu	ADAVQDSEMVELVELEIR	183	200	893	893	770	805	FALSE	FALSE	FALSE	TRUE	FALSE	FALSE	FALSE	FALSE	FALSE	FALSE	-6.91624	12.401	0.00113174	0.0897649	-7.02827	12.3902	0.000945431	0.0633512	0.0710421	0.95916	0.431773	1	0.0507262	0.352596	0.372368	1	-0.0129555	0.885442	0.462305	1
Itih4	A6X935;E9Q5L2;A6X935-2	Inter alpha-trypsin inhibitor, heavy chain 4	ADAVQEATFQVELPR	61	75	643	643;1043	771	806	FALSE	FALSE	TRUE	TRUE	FALSE	FALSE	FALSE	FALSE	FALSE	TRUE	4.1052	0.16111	0	0	2.24095	0.512745	0.00140693	0.0904823	-1.88712	0.519695	7.39656e-12	8.07022e-09	-0.0162904	0.147555	0.416865	1	-1.86318	0.540721	2.28654e-09	2.22904e-06
Itih4	A6X935;E9Q5L2;A6X935-2	Inter alpha-trypsin inhibitor, heavy chain 4	ADAVQEATFQVELPRK	61	76	643	643;1043	772	807	FALSE	FALSE	TRUE	TRUE	FALSE	FALSE	FALSE	FALSE	FALSE	TRUE	2.65491	0.217613	0	0	2.60122	0.264331	9.26573e-177	2.98818e-174	-0.716745	0.160921	2.80977e-11	2.98223e-08	-0.658842	0.261629	0.0120277	1	-0.0299961	0.252785	0.397114	1
Adsl	P54822;E9Q242;E9Q3T7	Adenylosuccinate lyase	ADAYFSPIHSQLEHLLDPSSFTGR	429	452	2339	2339	773	808	FALSE	FALSE	FALSE	TRUE	FALSE	FALSE	FALSE	FALSE	FALSE	TRUE	-0.021491	0.196233	0.409888	1	1.08361	0.382004	0.00154674	0.098468	0.638102	0.223998	0.00386075	1	-0.498743	0.28424	0.0519546	1	1.14102	0.373886	0.00181407	0.91137
Ahnak	E9Q616		ADCDVSVPK	1588	1596	1167	1167	774	809	FALSE	FALSE	FALSE	FALSE	FALSE	FALSE	FALSE	FALSE	FALSE	FALSE	-0.271891	0.627917	0.226021	1	-0.912883	0.783038	0.0456861	1	1.24789	0.975544	0.109349	1	1.69417	0.643424	0.00233143	0.861548	-0.29074	0.814324	0.221998	1
Akap12	Q9WTQ5;Q9WTQ5-2	A-kinase anchor protein 12	ADCIEVQVQSSDTPVTQTTEAVK	1364	1386	5151	5151	775	810	FALSE	FALSE	FALSE	TRUE	FALSE	FALSE	FALSE	FALSE	FALSE	TRUE	0.916649	0.554905	0.0510775	1	1.0124	0.518054	0.0236265	1	0.0390842	0.303939	0.431844	1	-0.0149097	0.265411	0.440786	1	0.0344737	0.304639	0.385426	1
Snd1	Q78PY7;Q3TJ56	Staphylococcal nuclease domain-containing protein 1	ADDADEFGYSR	900	910	3536	3536	776	811	FALSE	FALSE	FALSE	FALSE	FALSE	FALSE	FALSE	FALSE	FALSE	FALSE	-6.08652	8.87626	0.000830507	0.0680449	-6.21989	8.88061	0.000250989	0.019019	0.386943	0.915813	0.224404	1	0.439237	0.309089	0.0778505	1	-0.0124654	0.867559	0.455718	1
Lrrfip1	Q3UZ39;Q3UZ39-3	Leucine-rich repeat flightless-interacting protein 1	ADDAEGRDEKPIQAEAQASPGAPINQSGHQDTTGPGSTDAQR	483	524	3022	3022	777	812	FALSE	FALSE	FALSE	TRUE	FALSE	FALSE	FALSE	FALSE	FALSE	FALSE	-0.869139	0.454203	0.03082	1	-0.994768	0.330482	0.000602034	0.0422227	0.0864504	0.417565	0.402419	1	0.153698	0.313413	0.219674	1	-0.0678268	0.380533	0.35571	1
Col1a1	P11087;P11087-2	Collagen alpha-1(I) chain	ADDANVVR	1207	1214	1905	1905	778	813	FALSE	FALSE	FALSE	TRUE	FALSE	FALSE	FALSE	FALSE	FALSE	TRUE	0.422415	1.74158	0.241774	1	1.5984	1.85411	0.125255	1	0.360869	1.28991	0.268718	1	0.00854439	0.518179	0.467273	1	0.209792	1.24371	0.277577	1
Aldoa;Aldoart1	P05064;Q5FWB7;A6ZI44;D3YWI1;Q9CPQ9;A6ZI46;A0A0U1RPN8;A0A0U1RPT5	Fructose-bisphosphate aldolase A;Fructose-bisphosphate aldolase	ADDGRPFPQVIK	88	99	1832	1832	779	814	FALSE	FALSE	FALSE	TRUE	FALSE	FALSE	FALSE	FALSE	FALSE	FALSE	-0.276201	0.538393	0.256683	1	0.216855	3.45537	0.423465	1	0.2551	0.338544	0.269812	1	-0.867898	2.79208	0.231956	1	1.16976	3.00135	0.230728	1
Col18a1	E9QPX1;P39061-2;P39061-1;P39061	Collagen alpha-1(XVIII) chain;Endostatin	ADDILANPPR	1551	1560	1270	1270	780	815	FALSE	FALSE	FALSE	TRUE	FALSE	FALSE	FALSE	FALSE	FALSE	FALSE	-0.108386	1.72462	0.325419	1	-0.261854	1.86958	0.307454	1	-0.0434913	0.955977	0.455407	1	-0.00295343	0.53057	0.490302	1	-0.0207313	0.797331	0.44278	1
Eif5a	P63242;A0A0A0MQM0	Eukaryotic translation initiation factor 5A-1;Eukaryotic translation initiation factor 5A	ADDLDFETGDAGASATFPMQCSALR	2	26	2517	2517	781	816	FALSE	FALSE	FALSE	TRUE	FALSE	FALSE	FALSE	FALSE	FALSE	FALSE	0.909625	0.392041	0.00757267	0.480843	0.815642	0.378122	0.0252794	1	0.0258138	0.29804	0.458519	1	0.0667981	0.30141	0.33535	1	-0.0382627	0.334126	0.380634	1
Eif5a	P63242;A0A0A0MQM0	Eukaryotic translation initiation factor 5A-1;Eukaryotic translation initiation factor 5A	ADDLDFETGDAGASATFPMQCSALRK	2	27	2517	2517	782	817	FALSE	FALSE	FALSE	TRUE	FALSE	FALSE	FALSE	FALSE	FALSE	FALSE	-0.191899	0.403548	0.245735	1	-0.614499	0.412994	0.040804	1	0.297673	0.555646	0.268525	1	0.643206	0.56314	0.0963458	1	-0.23265	0.476298	0.215294	1
Map2k6	P70236;A2AGS2;Q543Z5	Dual specificity mitogen-activated protein kinase kinase 6	ADDLEPIVELGR	50	61	498	498	783	818	FALSE	FALSE	FALSE	TRUE	FALSE	FALSE	FALSE	FALSE	TRUE	TRUE	2.08905	1.95333	0.0738269	1	2.30519	1.94876	0.0544946	1	0.147799	0.435053	0.335336	1	0.000965579	0.358472	0.490185	1	0.06128	0.383759	0.348575	1
Eif3g	Q9Z1D1;Q544H0	Eukaryotic translation initiation factor 3 subunit G	ADDNATIR	235	242	3125	3125	784	819	FALSE	FALSE	FALSE	TRUE	FALSE	FALSE	FALSE	FALSE	FALSE	FALSE	-0.00154957	0.761852	0.485147	1	-0.000936029	1.3441	0.4997	1	-0.00397138	1.32368	0.499406	1	0.000706064	0.820267	0.496831	1	0.00232688	0.971521	0.489272	1
Etf1	Q8BWY3	Eukaryotic peptide chain release factor subunit 1	ADDPSAADRNVEIWK	2	16	3833	3833	785	820	FALSE	FALSE	FALSE	FALSE	FALSE	FALSE	FALSE	FALSE	FALSE	FALSE	-0.0473744	0.19785	0.338931	1	-0.661392	0.258894	0.00846303	0.446168	-0.258099	0.25993	0.188786	1	0.315808	0.234759	0.0696797	1	-0.576124	0.325558	0.0449086	1
Cltc	Q68FD5;Q5SXR6	Clathrin heavy chain 1;Clathrin heavy chain	ADDPSSYMEVVQAANASGNWEELVK	1131	1155	3235	3235	786	821	FALSE	FALSE	FALSE	TRUE	FALSE	FALSE	FALSE	FALSE	FALSE	FALSE	-5.26695	7.27742	0.0016522	0.125709	-5.36625	7.21226	0.00108605	0.071774	-0.108102	0.990658	0.369523	1	-0.0506063	0.288419	0.351173	1	-0.0154223	0.950327	0.448854	1
Cltc	Q68FD5;Q5SXR6	Clathrin heavy chain 1;Clathrin heavy chain	ADDPSSYMEVVQAANASGNWEELVK	1131	1155	3235	3235	786	822	FALSE	FALSE	FALSE	TRUE	FALSE	FALSE	FALSE	FALSE	FALSE	FALSE	-0.844938	0.247071	2.42093e-05	0.00246789	-0.97684	0.23295	1.32464e-09	1.39309e-07	0.159411	0.261331	0.261183	1	0.277544	0.159275	0.0439	1	-0.0747019	0.253983	0.324162	1
Ttc12	Q8BW49	Tetratricopeptide repeat protein 12	ADDQERDLQR	2	11	3823	3823	787	823	FALSE	FALSE	FALSE	FALSE	FALSE	FALSE	FALSE	FALSE	FALSE	FALSE	-1.70917	4.5926	0.11915	1	-1.9488	4.58558	0.0992982	1	-0.0674759	0.944222	0.418227	1	-0.00151746	0.235421	0.480273	1	-0.0311336	0.92199	0.422577	1
Tceb2	P62869	Transcription elongation factor B polypeptide 2	ADDTFEALR	81	89	2487	2487	788	824	FALSE	FALSE	FALSE	FALSE	FALSE	FALSE	FALSE	FALSE	FALSE	FALSE	-0.00981889	0.187862	0.449269	1	0.799405	0.245485	0.00097345	0.0650126	0.929808	0.226971	1.52798e-11	1.64316e-08	0.0548619	0.220568	0.319378	1	0.837563	0.296293	0.0087455	1
Lsm3	P62311	U6 snRNA-associated Sm-like protein LSm3	ADDVDQQQTTNTVEEPLDLIR	2	22	2457	2457	789	825	FALSE	FALSE	FALSE	FALSE	FALSE	FALSE	FALSE	FALSE	FALSE	FALSE	-1.8418	5.70938	0.127785	1	-2.13319	6.1124	0.0947788	1	-0.0258999	1.3094	0.472445	1	0.0274817	0.412754	0.41922	1	-0.0388218	1.19669	0.401859	1
Dars	Q922B2	Aspartate--tRNA ligase, cytoplasmic	ADDVVWVR	56	63	4354	4354	790	826	FALSE	FALSE	FALSE	TRUE	FALSE	FALSE	FALSE	FALSE	FALSE	FALSE	0.453925	0.17027	0.00393865	0.271299	0.210128	0.137877	0.0705191	1	-0.12152	0.168292	0.253009	1	0.113629	0.120881	0.156459	1	-0.225383	0.200831	0.107234	1
Atp6v0d1	P51863	V-type proton ATPase subunit d 1	ADDYEQVK	258	265	2304	2304	791	827	FALSE	FALSE	FALSE	FALSE	FALSE	FALSE	FALSE	FALSE	FALSE	FALSE	-2.2201	5.17947	0.092668	1	-2.48534	5.27599	0.0675728	1	-0.0634215	1.21149	0.436182	1	0.00179028	0.479496	0.489579	1	-0.0340848	1.11079	0.412789	1
Sec14l4	Q8R0F9	SEC14-like protein 4	ADDYFLLR	33	40	4093	4093	792	828	FALSE	FALSE	FALSE	FALSE	FALSE	FALSE	FALSE	FALSE	FALSE	FALSE	-1.1015	0.158921	2.78123e-74	6.5763e-72	-1.06413	0.170632	1.75551e-15	2.11905e-13	0.00690844	0.165871	0.47507	1	-0.0122945	0.108467	0.42767	1	0.0109163	0.165762	0.434489	1
Nphp1	Q9QY53;Q3TWM5;A2APS1	Nephrocystin-1	ADEAAPVGNYEQR	69	81	543	543	793	829	FALSE	FALSE	FALSE	TRUE	FALSE	FALSE	FALSE	FALSE	FALSE	FALSE	-0.582216	0.367757	0.0531368	1	-0.58597	0.373061	0.0501587	1	0.217285	0.320513	0.229266	1	0.206245	0.215094	0.13623	1	-0.00162795	0.285384	0.489098	1
Ufc1	Q9CR09;M0QWS4	Ubiquitin-fold modifier-conjugating enzyme 1	ADEATRR	2	8	1542	1542	794	830	FALSE	FALSE	FALSE	TRUE	FALSE	FALSE	FALSE	FALSE	FALSE	FALSE	-0.0271807	0.412636	0.425171	1	-0.0892899	0.509259	0.398039	1	0.0811496	0.416723	0.38217	1	0.0649003	0.398184	0.345659	1	-0.0046748	0.343873	0.470254	1
Pcx;Pc	G5E8R3;E9QPD7;Q05920	Pyruvate carboxylase;Pyruvate carboxylase, mitochondrial	ADEAYLIGR	80	88	1266	1266	795	831	FALSE	FALSE	FALSE	TRUE	FALSE	FALSE	FALSE	FALSE	FALSE	FALSE	-1.44237	0.231031	3.16865e-49	6.30123e-47	-0.638412	0.967446	0.357588	1	-1.05765	0.334285	0.000889887	0.391134	-1.948	1.12713	0.00353231	1	0.843085	0.976807	0.145939	1
Snx27	Q3UHD6;Q3UHD6-2;A0A0G2JF85	Sorting nexin-27	ADEDGEGIHPSAPHR	2	16	2958	2958	796	832	FALSE	FALSE	FALSE	TRUE	FALSE	FALSE	FALSE	FALSE	FALSE	FALSE	0.311652	0.229602	0.0783904	1	0.307434	0.1738	0.0479861	1	0.128607	0.209156	0.235578	1	0.112456	0.198371	0.21462	1	0.00165249	0.209121	0.494004	1
Pitpnb	P53811;Q8JZZ5	Phosphatidylinositol transfer protein beta isoform	ADEDPALFHSVK	156	167	2325	2325	797	833	FALSE	FALSE	FALSE	TRUE	FALSE	FALSE	FALSE	FALSE	FALSE	FALSE	-0.0260504	0.124799	0.372568	1	-0.118435	0.190305	0.238233	1	-0.127578	0.18259	0.210604	1	-0.0291496	0.115889	0.348533	1	-0.0595447	0.182078	0.308634	1
Nutf2	P61971	Nuclear transport factor 2	ADEDPIMGFHQMFLLK	91	106	2437	2437	798	834	FALSE	FALSE	FALSE	FALSE	FALSE	FALSE	FALSE	FALSE	FALSE	FALSE	0.00558194	0.195633	0.469137	1	0.0934175	0.292147	0.336551	1	0.0383823	0.259123	0.436174	1	-0.0247323	0.20356	0.397569	1	0.0553317	0.248264	0.340452	1
Nutf2	P61971	Nuclear transport factor 2	ADEDPIMGFHQMFLLK	91	106	2437	2437	798	835	FALSE	FALSE	FALSE	FALSE	FALSE	FALSE	FALSE	FALSE	FALSE	FALSE	0.425479	1.31558	0.214511	1	0.702534	1.31589	0.130102	1	0.250766	0.274002	0.158502	1	0.0353287	0.276256	0.390914	1	0.122703	0.317093	0.253228	1
Ttn	A2ASS6;A2ASS6-2	Titin	ADEEEWQIVTPQTGLR	25750	25765	564	564;1197	799	836	FALSE	FALSE	TRUE	TRUE	FALSE	FALSE	FALSE	FALSE	FALSE	FALSE	-0.0840705	1.62121	0.343446	1	-0.208081	1.85664	0.335849	1	-0.217683	2.23452	0.331896	1	-0.100511	1.939	0.337245	1	-0.0148117	0.89011	0.452968	1
Pdcd5	P56812;Q564F6	Programmed cell death protein 5	ADEELEALRK	2	11	2369	2369	800	837	FALSE	FALSE	FALSE	TRUE	FALSE	FALSE	FALSE	FALSE	FALSE	FALSE	-3.32409	6.32925	0.0818821	1	-3.53266	6.31912	0.0607802	1	0.119963	1.17692	0.399871	1	0.139904	0.637435	0.292571	1	-0.0300307	1.03364	0.426337	1
Prdx1	P35700;B1AXW5;B1AXW6;B1AXW4	Peroxiredoxin-1	ADEGISFR	121	128	2166	2166	801	838	FALSE	FALSE	FALSE	TRUE	FALSE	FALSE	FALSE	FALSE	FALSE	FALSE	-0.530844	0.125457	9.21591e-29	1.52569e-26	-0.422381	0.0773935	2.10314e-12	2.37816e-10	0.0166534	0.12008	0.420215	1	-0.0846304	0.0662393	0.11079	1	0.0955485	0.139076	0.178393	1
Prdx1	P35700;B1AXW5;B1AXW6;B1AXW4	Peroxiredoxin-1	ADEGISFRGLFIIDDK	121	136	2166	2166	802	839	FALSE	FALSE	FALSE	TRUE	FALSE	FALSE	FALSE	FALSE	FALSE	FALSE	-2.68308	1.29045	0.000816808	0.0670309	-2.28498	1.06504	7.8694e-05	0.00639539	0.0206218	1.0374	0.481438	1	-0.111879	0.467565	0.324393	1	0.0884745	1.01993	0.34185	1
Exoc3l2	D3YUP5		ADEHILELEAEAPTAEAEAGAGR	189	211	885	885	803	840	FALSE	FALSE	FALSE	FALSE	FALSE	FALSE	FALSE	FALSE	FALSE	FALSE	-0.00604243	0.709272	0.473822	1	-0.0199838	1.09368	0.476403	1	-0.0187229	1.08884	0.48214	1	-0.00305785	0.717682	0.487481	1	-0.00336362	0.742682	0.487892	1
Hint1	P70349;B0R1E3	Histidine triad nucleotide-binding protein 1	ADEIAK	2	7	2560	2560	804	841	FALSE	FALSE	FALSE	TRUE	FALSE	FALSE	FALSE	FALSE	FALSE	FALSE	0.00687286	0.149706	0.463597	1	-0.0304623	0.193142	0.434357	1	0.177001	0.225392	0.208066	1	0.211413	0.200577	0.121638	1	-0.022997	0.189183	0.404584	1
Tmem87a	Q8BXN9;A2AQJ5;A2AQJ6;Q8BXN9-2;A2AQJ7;Q8BXN9-3	Transmembrane protein 87A	ADEIESYLENLK	98	109	551	551	805	842	FALSE	FALSE	FALSE	TRUE	FALSE	FALSE	FALSE	FALSE	FALSE	FALSE	-1.67618	0.313789	9.40981e-22	1.42484e-19	-1.9746	2.17397	3.47e-05	0.0029292	-0.194889	2.18427	0.296111	1	0.00570489	0.146871	0.458808	1	-0.183362	2.17989	0.278956	1
Wnk1	P83741;P83741-3;P83741-4;P83741-5;P83741-2;P83741-6	Serine/threonine-protein kinase WNK1	ADEMLSEDVSVEPEGDQGLESLQGK	1183	1207	2593	2593	806	843	FALSE	FALSE	FALSE	TRUE	FALSE	FALSE	FALSE	FALSE	FALSE	FALSE	-1.07182	4.11918	0.171261	1	-1.74046	4.37689	0.107423	1	0.64323	2.33653	0.273804	1	0.87391	1.78141	0.171421	1	-0.0719089	1.49599	0.360776	1
Cep128	Q8BI22;Q8BI22-2;F7CIB0	Centrosomal protein of 128 kDa	ADENEDVIK	262	270	3710	3710	807	844	FALSE	FALSE	FALSE	TRUE	FALSE	FALSE	FALSE	FALSE	FALSE	FALSE	-5.13066	7.50217	0.00349652	0.244325	-5.26588	7.49504	0.00131379	0.085094	0.222437	0.861972	0.298941	1	0.253429	0.33728	0.145892	1	-0.0192958	0.815584	0.443908	1
Slc25a20	Q9Z2Z6	Mitochondrial carnitine/acylcarnitine carrier protein	ADEPKPISPFK	2	12	5236	5236	808	845	FALSE	FALSE	FALSE	FALSE	FALSE	FALSE	FALSE	FALSE	FALSE	FALSE	-4.5054	0.846742	3.83617e-25	6.07814e-23	-5.06587	0.794582	1.53272e-62	2.978e-60	0.1754	0.958436	0.414712	1	0.576085	0.296683	0.0358775	1	-0.24575	0.985858	0.258618	1
Psma1	Q9R1P4;Q3TS44	Proteasome subunit alpha type-1;Proteasome subunit alpha type	ADEPMEH	257	263	2850	2850	809	846	FALSE	FALSE	FALSE	TRUE	FALSE	FALSE	FALSE	FALSE	FALSE	FALSE	-0.145863	0.255931	0.234276	1	-0.665212	0.356797	0.0167012	0.807438	-0.499236	0.346918	0.0575822	1	-0.0154412	0.199646	0.438754	1	-0.470824	0.384528	0.0954288	1
Acly	Q3V117		ADEVAPAK	461	468	3032	3032;4246	810	847	FALSE	FALSE	TRUE	TRUE	FALSE	FALSE	FALSE	FALSE	TRUE	FALSE	2.07686	0.184758	2.61207e-299	1.4007e-296	-4.52308	0.426243	2.63084e-240	1.02699e-237	-6.29242	0.412654	0	0	0.303113	0.218251	0.0643855	1	-6.62981	0.469052	0	0
Acly	Q3V117		ADEVAPAKK	461	469	3032	3032;4246	811	848	FALSE	FALSE	TRUE	TRUE	FALSE	FALSE	FALSE	FALSE	TRUE	FALSE	1.96443	0.216806	7.54528e-156	2.59276e-153	0.0391933	0.321611	0.454479	1	-1.69641	0.20992	2.68497e-117	1.80379e-113	0.166008	0.272254	0.21483	1	-1.89129	0.355331	1.31568e-25	1.99323e-22
Myh9	Q8VDD5	Myosin-9	ADEWLMK	581	587	4195	4195;2954	812	849	FALSE	FALSE	TRUE	TRUE	FALSE	FALSE	FALSE	FALSE	FALSE	FALSE	-0.00773836	0.191531	0.463627	1	-1.06349	0.232638	2.54072e-05	0.00217348	-0.55539	0.218413	0.0046161	1	0.485236	0.240959	0.0215543	1	-1.04307	0.305852	0.000508466	0.312239
Myh9	Q8VDD5	Myosin-9	ADEWLMK	581	587	4195	4195;2954	812	850	FALSE	FALSE	TRUE	TRUE	FALSE	FALSE	FALSE	FALSE	FALSE	FALSE	-2.46949	1.34321	0.0083619	0.524385	-2.38938	1.31283	0.00518436	0.28924	0.0810468	0.574503	0.391935	1	0.0254254	0.197705	0.395779	1	0.0149165	0.545567	0.449674	1
Pcx;Pc	G5E8R3;E9QPD7;Q05920	Pyruvate carboxylase;Pyruvate carboxylase, mitochondrial	ADFAQACQDAGVR	125	137	1266	1266	813	851	FALSE	FALSE	FALSE	TRUE	FALSE	FALSE	TRUE	FALSE	FALSE	FALSE	-0.439444	0.354334	0.0629717	1	-2.63786	0.31664	2.70249e-100	6.44963e-98	-1.14573	0.421456	0.0114459	1	1.04107	0.211379	4.50797e-16	4.87407e-13	-2.19559	0.485342	0.0011938	0.647132
Myh9	Q8VDD5	Myosin-9	ADFCIIHYAGK	566	576	4195	4195;2954	814	852	FALSE	FALSE	TRUE	TRUE	FALSE	FALSE	FALSE	FALSE	FALSE	FALSE	0.291763	0.351577	0.168864	1	-0.00576437	0.531273	0.498833	1	-0.225608	0.509224	0.270885	1	0.0237487	0.202423	0.406167	1	-0.235063	0.509226	0.223443	1
Gsr	P47791;P47791-2	Glutathione reductase, mitochondrial	ADFDNTVAIHPTSSEELVTLR	480	500	2236	2236	815	853	FALSE	FALSE	FALSE	TRUE	FALSE	FALSE	FALSE	FALSE	FALSE	FALSE	-1.33738	0.134145	5.36383e-187	2.06023e-184	-0.977659	0.106702	1.17945e-137	3.30876e-135	0.417119	0.150081	0.00249968	0.882281	0.049936	0.0796446	0.246109	1	0.359154	0.175149	0.0237541	1
Eif4h	Q9WUK2;Q9WUK2-2	Eukaryotic translation initiation factor 4H	ADFDTYDDR	2	10	5165	5165	816	854	FALSE	FALSE	FALSE	TRUE	FALSE	FALSE	FALSE	FALSE	FALSE	FALSE	-0.464351	0.422999	0.121794	1	-0.398927	0.38851	0.150926	1	0.884444	0.436782	0.0173215	1	0.789198	0.453194	0.0233332	1	0.0226286	0.336049	0.420054	1
Capza1	Q5RKN9;P47753	F-actin-capping protein subunit alpha-1	ADFEDR	2	7	3200	3200	817	855	FALSE	FALSE	FALSE	TRUE	FALSE	FALSE	FALSE	FALSE	FALSE	FALSE	0.00901723	0.196145	0.454245	1	0.0149673	0.236794	0.46666	1	0.277791	0.289855	0.157795	1	0.271053	0.264204	0.11496	1	-0.0014941	0.238342	0.489948	1
Capza1	Q5RKN9;P47753	F-actin-capping protein subunit alpha-1	ADFEDRVSDEEK	2	13	3200	3200	818	856	FALSE	FALSE	FALSE	TRUE	FALSE	FALSE	FALSE	FALSE	FALSE	FALSE	-0.844985	0.228714	0.000857594	0.0700124	-0.887939	0.188031	2.20204e-19	2.84266e-17	0.44648	0.235624	0.0524791	1	0.504969	0.151776	0.000372788	0.187044	-0.0285813	0.229507	0.392209	1
Serpinf2	Q61247;Q5ND36;Q5ND35	Alpha-2-antiplasmin	ADFHGGK	462	468	3198	3198	819	857	FALSE	FALSE	FALSE	TRUE	FALSE	FALSE	FALSE	FALSE	FALSE	TRUE	0.543744	1.16997	0.202485	1	3.54414	0.440031	1.37925e-08	1.40353e-06	2.98799	1.20361	0.022791	1	0.052951	0.309938	0.362555	1	2.93909	1.27817	0.0493043	1
Vars	Q9Z1Q9;Q790I0;G3UY93	Valine--tRNA ligase	ADFPAGIPECGTDALR	907	922	3540	3540	820	858	FALSE	FALSE	FALSE	TRUE	FALSE	FALSE	FALSE	FALSE	FALSE	FALSE	0.272968	0.328209	0.119413	1	0.255541	0.2372	0.117948	1	0.123982	0.231084	0.276359	1	0.134278	0.293005	0.229976	1	-0.0130328	0.269827	0.438942	1
Dad1	P61804	Dolichyl-diphosphooligosaccharide--protein glycosyltransferase subunit DAD1	ADFQGISPER	83	92	2428	2428	821	859	FALSE	FALSE	FALSE	FALSE	FALSE	FALSE	FALSE	FALSE	FALSE	FALSE	-4.32663	0.861002	2.21329e-54	4.59125e-52	-4.90259	1.85562	2.01979e-34	3.13922e-32	-0.519631	1.82904	0.109921	1	-0.258187	0.188289	0.0889004	1	-0.197171	1.81991	0.278668	1
Ociad1	Q9CRD0;Q9CRD0-3;Q9CRD0-2;A0A0J9YUK7;A0A0J9YUB6	OCIA domain-containing protein 1	ADFREPNAQVSR	5	16	4586	4586	822	860	FALSE	FALSE	FALSE	TRUE	FALSE	FALSE	FALSE	FALSE	FALSE	FALSE	-4.57612	7.27179	0.0194804	1	-4.81688	7.23014	0.0092745	0.483056	0.330652	1.29697	0.286261	1	0.352365	0.738942	0.180681	1	-0.017907	1.1894	0.442991	1
Ociad1	Q9CRD0;Q9CRD0-3;Q9CRD0-2;A0A0J9YUK7;A0A0J9YUB6	OCIA domain-containing protein 1	ADFREPNAQVSRPIPDIGGGYIPTEEEWR	5	33	4586	4586	823	861	FALSE	FALSE	FALSE	TRUE	FALSE	FALSE	FALSE	FALSE	FALSE	FALSE	-3.72191	5.92981	0.0188614	1	-3.9208	5.91776	0.0111585	0.567572	-0.0322953	0.960709	0.456638	1	-0.000991512	0.240857	0.499051	1	-0.0171931	0.938998	0.445556	1
Cnp	P16330;P16330-2	2,3-cyclic-nucleotide 3-phosphodiesterase	ADFSEAYK	94	101	1979	1979	824	862	FALSE	FALSE	FALSE	TRUE	FALSE	FALSE	FALSE	FALSE	FALSE	FALSE	-0.165438	0.136625	0.10711	1	-0.281236	0.172681	0.0365035	1	-0.0508887	0.160698	0.351523	1	0.0316415	0.126594	0.346038	1	-0.0838876	0.177598	0.252007	1
Serpinb6;Serpinb6a	Q60854;Q4FJQ6;F8WIV2;K7E6F1	Serpin B6	ADFSGMSSK	301	309	3055	3055	825	863	FALSE	FALSE	FALSE	TRUE	FALSE	FALSE	FALSE	FALSE	FALSE	FALSE	0.861123	0.253418	5.57743e-05	0.00551177	0.124285	0.22944	0.31878	1	-0.505702	0.230319	0.0139049	1	0.210465	0.239004	0.158378	1	-0.748336	0.356661	0.0126957	1
Serpinb6;Serpinb6a	Q60854;Q4FJQ6;F8WIV2;K7E6F1	Serpin B6	ADFSGMSSK	301	309	3055	3055	825	864	FALSE	FALSE	FALSE	TRUE	FALSE	FALSE	FALSE	FALSE	FALSE	FALSE	-0.276336	0.317492	0.154867	1	-0.208396	0.331439	0.249519	1	0.226243	0.335235	0.223397	1	0.0923073	0.250392	0.26519	1	0.0337945	0.284996	0.380721	1
Serpinb8	O08800	Serpin B8	ADFSGMTTK	297	305	1572	1572	826	865	FALSE	FALSE	FALSE	FALSE	FALSE	FALSE	FALSE	FALSE	TRUE	TRUE	2.67569	2.08398	0.0610804	1	2.66923	2.10293	0.0677462	1	-0.145898	0.816731	0.36112	1	-0.0730568	0.714576	0.346614	1	-0.00239631	0.537009	0.483625	1
Cntrl	A2AL36;R4GML3;R4GML6;E9Q9E7	Centriolin	ADFSLLR	2056	2062	522	522	827	866	FALSE	FALSE	FALSE	TRUE	FALSE	FALSE	FALSE	FALSE	FALSE	FALSE	-3.87902	5.98604	0.0162637	0.929659	-4.08198	5.97671	0.0104831	0.53782	-0.0684572	0.942641	0.407473	1	-0.0120463	0.184562	0.436698	1	-0.0206324	0.922078	0.434936	1
Acyp2	P56375	Acylphosphatase-2	ADFSNEK	86	92	2357	2357	828	867	FALSE	FALSE	FALSE	FALSE	FALSE	FALSE	FALSE	FALSE	FALSE	FALSE	-0.693929	0.486077	0.0733484	1	-0.892555	0.538831	0.0454102	1	-0.154159	0.447565	0.317109	1	-0.0143576	0.285667	0.450642	1	-0.0799274	0.416261	0.333837	1
Athl1	Q8BP56;Q8BP56-3;F6QM56;Q8BP56-2;E9Q4H7	Acid trehalase-like protein 1	ADFSPESPDLDLR	135	147	3772	3772	829	868	FALSE	FALSE	FALSE	TRUE	FALSE	FALSE	FALSE	FALSE	FALSE	FALSE	0.0869041	0.158953	0.235912	1	0.0975956	0.153455	0.249364	1	0.0761571	0.197207	0.334188	1	0.0681218	0.155913	0.275438	1	0.000253412	0.164516	0.49277	1
Fkbp8	O35465;O35465-2	Peptidyl-prolyl cis-trans isomerase FKBP8	ADFVLAANSYDLAIK	225	239	1625	1625	830	869	FALSE	FALSE	FALSE	TRUE	FALSE	FALSE	FALSE	FALSE	FALSE	FALSE	-1.82161	0.885992	0.00717104	0.458506	-2.04772	0.824337	0.000701136	0.0484233	-0.0136194	0.629604	0.480924	1	0.0650514	0.219738	0.318553	1	-0.0635219	0.621511	0.37112	1
Icam1	P13597;P13597-2	Intercellular adhesion molecule 1	ADGALLPIGVVK	438	449	1935	1935	831	870	FALSE	FALSE	FALSE	TRUE	FALSE	FALSE	FALSE	FALSE	FALSE	FALSE	0.086836	0.222526	0.284004	1	0.166567	0.280948	0.263581	1	-0.202875	0.255971	0.168794	1	-0.242257	0.274023	0.1454	1	0.0166402	0.230324	0.428785	1
Tjp1	P39447;B9EHJ3;A0A0U1RPW2	Tight junction protein ZO-1	ADGATSDDLDLHDDR	805	819	794	794	832	871	FALSE	FALSE	FALSE	TRUE	FALSE	FALSE	FALSE	FALSE	FALSE	FALSE	-0.980317	0.885722	0.0888725	1	-0.910966	0.804924	0.101104	1	0.165274	0.551472	0.293152	1	0.0852205	0.228121	0.268618	1	0.0191939	0.518981	0.441473	1
Smarcd2	Q99JR8;Q99JR8-2;G3UXC0	SWI/SNF-related matrix-associated actin-dependent regulator of chromatin subfamily D member 2	ADGDNAGTAGTPGGTPAADK	207	226	4395	4395	833	872	FALSE	FALSE	FALSE	TRUE	FALSE	FALSE	FALSE	FALSE	FALSE	FALSE	-1.56456	0.320118	3.13976e-15	4.28313e-13	-1.86337	0.365408	6.26178e-25	8.73403e-23	-0.20118	0.37056	0.255142	1	0.0183274	0.158252	0.414192	1	-0.197195	0.383359	0.22254	1
Sms	P97355;E9PZ58	Spermine synthase	ADGEAILK	17	24	2614	2614	834	873	FALSE	FALSE	FALSE	TRUE	FALSE	FALSE	FALSE	FALSE	FALSE	FALSE	0.115217	0.275036	0.260345	1	0.241726	0.248465	0.160158	1	1.34068	0.480313	0.00176699	0.671504	1.28245	0.484793	0.000317627	0.162365	0.028321	0.262926	0.400025	1
Ppp1cb	P62141	Serine/threonine-protein phosphatase PP1-beta catalytic subunit	ADGELNVDSLITR	2	14	2441	2441	835	874	FALSE	FALSE	FALSE	TRUE	FALSE	TRUE	FALSE	FALSE	FALSE	FALSE	-2.087	0.462502	2.20879e-09	2.66638e-07	-0.0831026	0.215355	0.349868	1	2.04711	0.488948	8.72489e-08	7.4631e-05	0.0252247	0.155274	0.384751	1	1.9925	0.511238	0.000105755	0.0743035
Mfap4	Q9D1H9;Q9D1H9-2	Microfibril-associated glycoprotein 4	ADGEYWLGLQNLHLLTLK	108	125	4711	4711	836	875	FALSE	FALSE	FALSE	FALSE	FALSE	FALSE	FALSE	FALSE	TRUE	TRUE	1.03791	0.430154	0.00606677	0.396248	1.35951	0.525578	0.00265567	0.159931	0.475548	0.324342	0.0513106	1	0.123093	0.310169	0.272844	1	0.239673	0.399263	0.206023	1
Mrpl24	Q9CQ06	39S ribosomal protein L24, mitochondrial	ADGIVPETWTDGPK	162	175	4509	4509	837	876	FALSE	FALSE	FALSE	FALSE	FALSE	FALSE	FALSE	FALSE	FALSE	FALSE	-3.91947	6.75241	0.0171959	0.974851	-4.18738	6.77344	0.0100084	0.516512	0.330232	1.22882	0.26753	1	0.4126	0.291998	0.0847896	1	-0.0238751	1.20666	0.430002	1
Rps21	Q9CQR2	40S ribosomal protein S21	ADGIVSK	75	81	4549	4549	838	877	FALSE	FALSE	FALSE	FALSE	FALSE	FALSE	FALSE	FALSE	FALSE	FALSE	-0.121395	2.10162	0.326433	1	-0.255391	2.28095	0.313282	1	-0.264762	1.82177	0.311638	1	-0.103512	1.57489	0.328766	1	-0.0126712	0.913722	0.455599	1
Ca1	P13634	Carbonic anhydrase 1	ADGLAILGVLMK	139	150	1937	1937	839	878	FALSE	FALSE	FALSE	TRUE	FALSE	FALSE	FALSE	FALSE	FALSE	FALSE	-0.570686	0.205967	0.0037387	0.259238	0.370904	0.238964	0.0632062	1	0.534226	0.219775	0.0186234	1	-0.390565	0.235702	0.0338803	1	0.945519	0.329653	0.00459946	1
Ca1	P13634	Carbonic anhydrase 1	ADGLAILGVLMK	139	150	1937	1937	839	879	FALSE	FALSE	FALSE	TRUE	FALSE	FALSE	FALSE	TRUE	FALSE	TRUE	0.848684	0.139007	1.8305e-31	3.11787e-29	2.29536	0.236923	8.07973e-148	2.3581e-145	-0.451485	0.155079	0.00363905	1	-1.89709	0.233087	2.19727e-87	6.74882e-84	1.42896	0.285312	1.17138e-12	1.27884e-09
Emc1	Q8C7X2-2;Q8C7X2;Z4YJW0	ER membrane protein complex subunit 1	ADGLLGMFLK	478	487	3915	3915	840	880	FALSE	FALSE	FALSE	FALSE	FALSE	FALSE	FALSE	FALSE	FALSE	FALSE	-3.09622	5.77486	0.0423952	1	-3.24395	5.71796	0.0315448	1	-0.506805	0.903175	0.157048	1	-0.446174	0.341254	0.101754	1	-0.0161421	0.860768	0.448475	1
Plec	Q9QXS1;Q9QXS1-2;Q9QXS1-6;Q9QXS1-10;Q9QXS1-9;Q9QXS1-12;Q9QXS1-11;Q9QXS1-13;Q9QXS1-5;Q9QXS1-16;Q9QXS1-4;Q9QXS1-14;Q9QXS1-7;Q9QXS1-8;Q9QXS1-15;E9Q3W4	Plectin	ADGMIR	593	598	5082	5082;5083	841	881	FALSE	FALSE	TRUE	TRUE	FALSE	FALSE	FALSE	FALSE	FALSE	FALSE	-1.85797	0.576047	0.00128667	0.100625	-2.3808	0.578902	1.48695e-11	1.64784e-09	-0.345498	0.616965	0.204697	1	0.0013308	0.197063	0.48719	1	-0.330436	0.644962	0.210899	1
Raver1	Q9CW46	Ribonucleoprotein PTB-binding 1	ADGQALGDSHLR	282	293	4594	4594	842	882	FALSE	FALSE	FALSE	FALSE	FALSE	FALSE	FALSE	FALSE	FALSE	FALSE	-0.334344	0.247035	0.0869287	1	-0.427624	0.298396	0.0499417	1	0.102611	0.28412	0.334477	1	0.168327	0.212444	0.175167	1	-0.0497282	0.277703	0.363311	1
Lrp1	Q91ZX7;A0A0R4J0I9	Prolow-density lipoprotein receptor-related protein 1;Low-density lipoprotein receptor-related protein 1 85 kDa subunit;Low-density lipoprotein receptor-related protein 1 515 kDa subunit;Low-density lipoprotein receptor-related protein 1 intracellular domain	ADGSGSVVLR	1816	1825	271	271	843	883	FALSE	FALSE	FALSE	TRUE	FALSE	FALSE	FALSE	FALSE	FALSE	FALSE	0.550019	0.199089	0.00822966	0.517232	0.746373	0.208172	3.58053e-05	0.00301866	0.117798	0.198668	0.263601	1	-0.0462221	0.160886	0.334166	1	0.169246	0.243461	0.193728	1
Ptk7	Q8BKG3	Inactive tyrosine-protein kinase 7	ADGSSLPEWVTDNAGTLHFAR	531	551	3738	3738	844	884	FALSE	FALSE	FALSE	FALSE	FALSE	FALSE	FALSE	FALSE	FALSE	FALSE	0.830457	0.298938	0.00838552	0.525683	0.933269	0.289276	0.00129953	0.0842674	0.155136	0.259952	0.237619	1	0.0395105	0.179953	0.355982	1	0.054274	0.256401	0.339683	1
Ttn	A2ASS6;A2ASS6-2	Titin	ADGSSVLIIK	20739	20748	564	564;1197	845	885	FALSE	FALSE	TRUE	TRUE	FALSE	FALSE	FALSE	FALSE	FALSE	FALSE	-0.999939	1.23036	0.140785	1	-1.55211	1.88959	0.0768833	1	-0.148657	1.65502	0.374192	1	0.0220588	0.455996	0.430997	1	-0.140492	1.62585	0.307387	1
Dld	O08749	Dihydrolipoyl dehydrogenase, mitochondrial	ADGSTQVIDTK	167	177	1567	1567	846	886	FALSE	FALSE	FALSE	FALSE	FALSE	FALSE	FALSE	FALSE	FALSE	FALSE	-1.39447	0.132702	5.90402e-262	2.86222e-259	-2.92303	0.119765	0	0	-1.03232	0.134242	2.23709e-33	4.85217e-30	0.495246	0.114319	5.50439e-05	0.0324463	-1.52251	0.184074	2.40063e-60	6.00569e-57
Huwe1	Q7TMY8;A2AFQ0;Q7TMY8-3;Q7TMY8-4;Q7TMY8-2	E3 ubiquitin-protein ligase HUWE1	ADGTATAPPPR	707	717	494	494	847	887	FALSE	FALSE	FALSE	TRUE	FALSE	FALSE	FALSE	FALSE	FALSE	FALSE	0.649071	1.50379	0.188258	1	0.751694	1.46563	0.184425	1	-0.194387	0.538025	0.318142	1	-0.081561	0.4688	0.333627	1	-0.00635755	0.422956	0.474715	1
Rps3a;Rps3a1	P97351;Q564F3	40S ribosomal protein S3a	ADGYEPPVQESV	253	264	2613	2613	848	888	FALSE	FALSE	FALSE	TRUE	FALSE	FALSE	FALSE	FALSE	FALSE	FALSE	-0.63045	0.748126	0.125415	1	-0.768699	0.654131	0.072371	1	2.46698	0.805827	0.0032324	1	2.52733	0.719487	0.000411874	0.203861	-0.0217046	0.490578	0.43537	1
Hnrnpr	Q8VHM5;F7B5B5;A2AW41		ADGYNQPDSK	574	583	4229	4229	849	889	FALSE	FALSE	FALSE	TRUE	FALSE	FALSE	FALSE	FALSE	FALSE	FALSE	-0.973829	2.876	0.16266	1	-1.32604	2.97615	0.119224	1	0.0505318	1.20481	0.453234	1	0.107948	0.442106	0.297902	1	-0.0540139	1.12507	0.389552	1
Rps8	P62242;Q497E9	40S ribosomal protein S8	ADGYVLEGK	185	193	2445	2445	850	890	FALSE	FALSE	FALSE	TRUE	FALSE	FALSE	FALSE	FALSE	FALSE	FALSE	-1.07927	0.122541	8.5516e-114	2.47527e-111	-1.38811	0.129279	1.45325e-252	5.84732e-250	-0.251143	0.145354	0.0590035	1	0.0387416	0.0890005	0.281456	1	-0.30037	0.171952	0.0459076	1
Psmc6	P62334;Q14AQ1	26S protease regulatory subunit 10B	ADHDFVVQEDFMK	357	369	2463	2463	851	891	FALSE	FALSE	FALSE	TRUE	FALSE	FALSE	FALSE	FALSE	FALSE	FALSE	-0.0399341	0.131896	0.313775	1	-0.0528086	0.128704	0.331115	1	0.404481	0.152724	0.00579967	1	0.392898	0.167978	0.0136215	1	0.00272236	0.147569	0.48022	1
Psmc6	P62334;Q14AQ1	26S protease regulatory subunit 10B	ADHDFVVQEDFMK	357	369	2463	2463	851	892	FALSE	FALSE	FALSE	TRUE	FALSE	FALSE	FALSE	FALSE	FALSE	FALSE	-0.799824	1.22654	0.157531	1	-0.990801	1.2151	0.136415	1	0.0906237	0.843925	0.423615	1	0.0708371	0.650239	0.350151	1	-0.0235502	0.565482	0.43351	1
Hsp90ab1	P11499;Q71LX8	Heat shock protein HSP 90-beta	ADHGEPIGR	169	177	1910	1910	852	893	FALSE	FALSE	FALSE	TRUE	FALSE	FALSE	FALSE	FALSE	FALSE	FALSE	-0.263406	0.15773	0.0585586	1	-0.320085	0.12842	0.00222463	0.136437	-0.000582195	0.142933	0.498459	1	0.0330825	0.126752	0.341942	1	-0.0338586	0.148491	0.354165	1
Hsp90ab1	P11499;Q71LX8	Heat shock protein HSP 90-beta	ADHGEPIGRGTK	169	180	1910	1910	853	894	FALSE	FALSE	FALSE	TRUE	FALSE	FALSE	FALSE	FALSE	FALSE	FALSE	0.000361789	0.160589	0.496162	1	-0.470568	0.217825	0.0182582	0.872341	-0.234836	0.205753	0.147723	1	0.22217	0.203648	0.121284	1	-0.465316	0.272878	0.0382063	1
Tgfbi	P82198;A1L353	Transforming growth factor-beta-induced protein ig-h3	ADHHATNGVVHLIDK	220	234	428	428	854	895	FALSE	FALSE	FALSE	TRUE	FALSE	FALSE	FALSE	FALSE	TRUE	TRUE	1.42743	0.345829	1.12357e-06	0.000123719	1.60986	0.338533	9.66541e-22	1.29208e-19	-0.0191855	0.238056	0.459851	1	-0.129483	0.307352	0.256953	1	0.0784154	0.316981	0.305829	1
Ribc2	G3X8W0;Q9D4Q1	RIB43A-like with coiled-coils protein 2	ADHLLAEHLHTQTR	175	188	1419	1419	855	896	FALSE	FALSE	FALSE	TRUE	FALSE	FALSE	FALSE	FALSE	FALSE	FALSE	-4.10176	7.08573	0.0233483	1	-4.25587	7.45543	0.0154164	0.753754	-0.00695149	0.878825	0.493834	1	0.0125399	0.245764	0.43832	1	-0.0156709	0.823139	0.448456	1
Gars	Q9CZD3	Glycine--tRNA ligase	ADHLLK	204	209	4650	4650	856	897	FALSE	FALSE	FALSE	FALSE	FALSE	TRUE	TRUE	FALSE	FALSE	FALSE	-0.0180238	0.250668	0.429623	1	0.106523	0.303012	0.357358	1	1.52476	0.378312	1.21101e-06	0.000936711	1.37427	0.25405	1.42391e-22	1.83617e-19	0.089869	0.315696	0.305242	1
Rpsa	P14206	40S ribosomal protein SA	ADHQPLTEASYVNLPTIALCNTDSPLR	129	155	1947	1947	857	898	FALSE	FALSE	FALSE	FALSE	FALSE	FALSE	FALSE	FALSE	FALSE	FALSE	-0.626182	0.781557	0.141308	1	-1.91232	3.66272	0.029788	1	-0.579011	3.76077	0.276051	1	0.249654	0.356349	0.186711	1	-0.875922	3.78173	0.186373	1
Brox	Q8K2Q7	BRO1 domain-containing protein BROX	ADHTLSSLEPAHSAK	223	237	4056	4056	858	899	FALSE	FALSE	FALSE	FALSE	FALSE	FALSE	FALSE	FALSE	FALSE	FALSE	-0.105421	1.48361	0.334395	1	-0.238174	1.84504	0.322815	1	-0.0508832	1.1735	0.439927	1	-0.00401725	0.537659	0.485863	1	-0.0217233	0.997346	0.441368	1
Myh4	Q5SX39	Myosin-4	ADIAESQVNK	1914	1923	3232	3232;3233;1377;719;1934;770;665;1933	859	900	FALSE	FALSE	TRUE	TRUE	FALSE	FALSE	FALSE	FALSE	FALSE	FALSE	0.00478493	0.208762	0.475748	1	-0.183545	0.304882	0.257165	1	-0.472889	0.353933	0.0740936	1	-0.23253	0.274253	0.166143	1	-0.143994	0.31227	0.249552	1
Gsta3	P30115;A0A087WQI6	Glutathione S-transferase A3;Glutathione S-transferase	ADIALVELLYHVEELDPGVVDNFPLLK	156	182	2117	2117	860	901	FALSE	FALSE	FALSE	TRUE	FALSE	FALSE	FALSE	FALSE	FALSE	FALSE	-0.935945	0.267172	0.00180439	0.13586	0.867454	0.436315	0.0556366	1	0.608823	0.258272	0.0165739	1	-1.179	0.421414	0.0114199	1	1.77645	0.537231	0.00222905	1
Rps18;Gm10260	P62270;Q561N5;F6YVP7;S4R1N6;A0A140T8T3	40S ribosomal protein S18	ADIDLTK	48	54	1315	1315	861	902	FALSE	FALSE	FALSE	TRUE	FALSE	FALSE	FALSE	FALSE	FALSE	FALSE	-1.98667	0.477207	0.005748	0.3781	-2.48547	0.531252	0.0054793	0.303795	-0.358621	0.486528	0.209563	1	0.0753798	0.257912	0.311531	1	-0.393008	0.519863	0.162731	1
Rps18;Gm10260	P62270;Q561N5;F6YVP7;S4R1N6;A0A140T8T3	40S ribosomal protein S18	ADIDLTKR	48	55	1315	1315	862	903	FALSE	FALSE	FALSE	TRUE	FALSE	FALSE	FALSE	FALSE	FALSE	FALSE	-0.00219219	0.853126	0.489557	1	-0.0124586	1.39478	0.487331	1	-0.0206587	1.28019	0.480307	1	-0.00304497	0.747074	0.479674	1	3.87401e-05	0.96602	0.493643	1
Nap1l1	P28656;E9PW66	Nucleosome assembly protein 1-like 1	ADIDNK	2	7	2098	2098	863	904	FALSE	FALSE	FALSE	FALSE	FALSE	FALSE	FALSE	FALSE	FALSE	FALSE	-0.0604217	0.232858	0.331585	1	-0.283807	0.317561	0.171082	1	0.0208961	0.333782	0.473321	1	0.139761	0.269799	0.234392	1	-0.0996947	0.308783	0.283602	1
Ahnak	E9Q616		ADIDVSGPKVDIDVPDLDIEGPEGK	1851	1875	1167	1167	864	905	FALSE	FALSE	FALSE	FALSE	FALSE	FALSE	FALSE	FALSE	FALSE	FALSE	-2.1658	1.2755	0.0110128	0.665363	-2.11302	1.18435	0.00164774	0.104306	0.627479	0.642163	0.109611	1	0.646882	0.341135	0.0313043	1	-0.00498002	0.573492	0.491329	1
Ahnak	E9Q616		ADIDVSGPKVDIDVPDVNIEGPEGK	2254	2278	1167	1167	865	906	FALSE	FALSE	FALSE	FALSE	FALSE	FALSE	FALSE	FALSE	FALSE	FALSE	-0.434177	0.358399	0.100797	1	-0.464816	0.393845	0.123278	1	0.0130782	0.266629	0.477167	1	0.00837289	0.206342	0.456282	1	4.70154e-05	0.245373	0.493324	1
Ahnak	E9Q616		ADIDVSGPKVDIEAPDVSIEGPEGK	1404	1428	1167	1167	866	907	FALSE	FALSE	FALSE	FALSE	FALSE	FALSE	FALSE	FALSE	FALSE	FALSE	-3.27328	1.54625	0.00783434	0.495459	-3.74781	2.17223	0.000384004	0.0281695	0.0117556	2.06988	0.497355	1	0.146461	0.190598	0.195505	1	-0.0990428	2.08468	0.347398	1
Nucb2	P81117;Q3UKN6	Nucleobindin-2;Nesfatin-1	ADIEEIR	78	84	2590	2590	867	908	FALSE	FALSE	FALSE	TRUE	FALSE	FALSE	FALSE	FALSE	FALSE	FALSE	-0.0750703	1.62835	0.34801	1	-0.206636	2.17228	0.33325	1	-0.0591417	1.03642	0.441915	1	0.00011089	0.470508	0.493294	1	-0.0173469	0.913049	0.446485	1
Nucb2	P81117;Q3UKN6	Nucleobindin-2;Nesfatin-1	ADIEEIRSGRLSQELDLVSHK	78	98	2590	2590	868	909	FALSE	FALSE	FALSE	TRUE	FALSE	FALSE	FALSE	FALSE	FALSE	FALSE	-5.58263	8.61824	0.00208933	0.154799	-5.78739	8.60399	0.000889901	0.0599685	0.145561	0.971393	0.360705	1	0.189077	0.271212	0.205693	1	-0.0221692	0.936307	0.439061	1
Golga4	Q91VW5	Golgin subfamily A member 4	ADIEGLLTEK	1326	1335	4271	4271	869	910	FALSE	FALSE	FALSE	FALSE	FALSE	FALSE	FALSE	FALSE	FALSE	FALSE	-1.61329	0.484674	1.16946e-05	0.00121945	-1.82934	1.42371	0.000133531	0.0105306	-0.114074	1.38166	0.3471	1	-0.00275357	0.150682	0.478979	1	-0.0769702	1.35351	0.349707	1
Tm9sf2	P58021;Q542E4;E9PZ69	Transmembrane 9 superfamily member 2	ADIELFVNR	57	65	2377	2377	870	911	FALSE	FALSE	FALSE	TRUE	FALSE	FALSE	FALSE	FALSE	FALSE	FALSE	-2.07929	0.251567	6.89774e-108	1.9402e-105	-2.51141	0.319621	7.43585e-123	1.96464e-120	-0.421764	0.363513	0.0941329	1	-0.00758382	0.126924	0.447226	1	-0.384878	0.384994	0.128244	1
Flnb	Q80X90	Filamin-B	ADIEMPFDPSK	1125	1135	3617	3617	871	912	FALSE	FALSE	FALSE	FALSE	FALSE	FALSE	FALSE	FALSE	FALSE	FALSE	-0.196758	0.153213	0.087904	1	-0.216558	0.147468	0.068755	1	0.167606	0.151985	0.130815	1	0.180154	0.139659	0.0937957	1	-0.0036065	0.154338	0.466893	1
Krt19	P19001;CON__P19001;B1AQ78	Keratin, type I cytoskeletal 19	ADIERQNQEYK	357	367	656	656	872	913	TRUE	FALSE	FALSE	TRUE	FALSE	FALSE	FALSE	FALSE	FALSE	FALSE	-0.502147	1.27804	0.233927	1	-2.48432	4.87694	0.030947	1	0.704706	5.11449	0.347076	1	2.29344	1.30941	0.0367567	1	-0.974565	5.15272	0.197932	1
Glg1	Q61543;F8WHM5;Q53WR6	Golgi apparatus protein 1	ADIFVDPVLHTACALDIK	1055	1072	1355	1355	873	914	FALSE	FALSE	FALSE	TRUE	FALSE	FALSE	FALSE	FALSE	FALSE	FALSE	-0.206703	0.450936	0.242553	1	-1.15224	0.70052	0.0282056	1	-0.384145	0.802055	0.277505	1	0.225365	0.455235	0.226722	1	-0.702179	0.795899	0.130577	1
C3	P01027	Complement C3;Complement C3 beta chain;C3-beta-c;Complement C3 alpha chain;C3a anaphylatoxin;Acylation stimulating protein;Complement C3b alpha chain;Complement C3c alpha chain fragment 1;Complement C3dg fragment;Complement C3g fragment;Complement C3d fragment;Complement C3f fragment;Complement C3c alpha chain fragment 2	ADIGCTPGSGK	622	632	1787	1787	874	915	FALSE	FALSE	FALSE	FALSE	FALSE	FALSE	FALSE	FALSE	FALSE	FALSE	6.53666	0.181877	0	0	5.13485	0.246455	0	0	-1.21747	0.158445	1.44386e-112	9.41781e-109	0.139539	0.258505	0.212399	1	-1.40184	0.29951	3.19747e-21	4.42205e-18
Atp1a2	Q6PIE5;D3YYN7;Q3UHK5	Sodium/potassium-transporting ATPase subunit alpha-2	ADIGIAMGISGSDVSK	725	740	924	924	875	916	FALSE	FALSE	FALSE	TRUE	FALSE	FALSE	FALSE	FALSE	FALSE	FALSE	-0.663714	3.81469	0.198542	1	-1.00302	3.9902	0.170462	1	-0.137243	1.15359	0.363033	1	-0.028243	0.481505	0.416724	1	-0.0345514	1.04985	0.414102	1
Wasl	Q91YD9;Q3TXX8	Neural Wiskott-Aldrich syndrome protein	ADIGTPSNFQHIGHVGWDPNTGFDLNNLDPELK	198	230	2872	2872	876	917	FALSE	FALSE	FALSE	TRUE	FALSE	FALSE	FALSE	FALSE	FALSE	FALSE	-0.185894	0.393121	0.208885	1	-0.402782	0.539143	0.12087	1	0.0670041	0.519311	0.411537	1	0.164208	0.297507	0.20051	1	-0.0744591	0.475245	0.33452	1
Atp1a1	Q8VDN2	Sodium/potassium-transporting ATPase subunit alpha-1	ADIGVAMGIVGSDVSK	728	743	4203	4203	877	918	FALSE	FALSE	FALSE	FALSE	FALSE	FALSE	FALSE	FALSE	FALSE	FALSE	-2.63073	0.222439	6.58044e-255	3.13092e-252	-2.63299	0.302981	1.69555e-162	5.20068e-160	0.135175	0.288357	0.290751	1	0.130524	0.161531	0.168965	1	-0.00582964	0.271205	0.473269	1
Atp1a1	Q8VDN2	Sodium/potassium-transporting ATPase subunit alpha-1	ADIGVAMGIVGSDVSK	728	743	4203	4203	877	919	FALSE	FALSE	FALSE	FALSE	FALSE	FALSE	FALSE	FALSE	FALSE	FALSE	-3.5599	0.309294	4.79907e-265	2.35069e-262	-3.44114	0.409175	2.06432e-116	5.29885e-114	0.218479	0.368735	0.22363	1	0.132356	0.166274	0.178436	1	0.0304566	0.344134	0.397897	1
Epb4.1l1;Epb41l1	A2AUK8;A2AUK5;Q9Z2H5-2;Q9Z2H5;A2AUK7;Q9Z2H5-3;A2AUK6	Band 4.1-like protein 1	ADIITGR	198	204	577	577	878	920	FALSE	FALSE	FALSE	TRUE	FALSE	FALSE	FALSE	FALSE	FALSE	FALSE	-1.22877	3.93104	0.140873	1	-1.66829	4.05624	0.104194	1	0.105266	1.41368	0.404761	1	0.164344	0.387076	0.255698	1	-0.042546	1.37148	0.401019	1
Atp5c1	A2AKU9;A2AKV3;A2AKV2	ATP synthase subunit gamma	ADIKAPEDK	80	88	519	519;2929	879	921	FALSE	FALSE	TRUE	TRUE	FALSE	FALSE	FALSE	FALSE	FALSE	FALSE	-2.83531	0.357179	5.22665e-117	1.53642e-114	-2.8259	0.400477	8.83889e-52	1.59648e-49	0.071585	0.310426	0.373731	1	0.0412576	0.156014	0.330484	1	0.00163763	0.292001	0.486204	1
Hnrnpm	Q9D0E1;Q9D0E1-2;B8JK33;B8JK32	Heterogeneous nuclear ribonucleoprotein M	ADILEDK	232	238	4677	4677	880	922	FALSE	FALSE	FALSE	TRUE	FALSE	FALSE	FALSE	FALSE	FALSE	FALSE	-1.47834	0.333761	2.14769e-16	2.99423e-14	-1.54524	0.308048	8.59063e-24	1.18142e-21	0.459341	0.319912	0.0813253	1	0.503499	0.22421	0.0171289	1	-0.0154589	0.278906	0.446707	1
Paip1	F6Y616;Q8VE62;D3Z3J6;G3UYE5	Polyadenylate-binding protein-interacting protein 1	ADILQVGLR	298	306	1310	1310	881	923	FALSE	FALSE	FALSE	TRUE	FALSE	FALSE	FALSE	FALSE	FALSE	FALSE	-0.26035	0.244459	0.116823	1	0.0574025	0.262772	0.417092	1	0.135659	0.280633	0.312206	1	-0.161424	0.206456	0.16986	1	0.287808	0.348362	0.148109	1
Cd84	Q18PI6;A0A0R4J1S4;E9Q9E8;A0A0R4J0K5;Q18PI6-2;Q18PI6-3	SLAM family member 5	ADINEENEETITK	107	119	275	275	882	924	FALSE	FALSE	FALSE	TRUE	FALSE	FALSE	FALSE	FALSE	TRUE	TRUE	1.28567	0.617677	0.018233	1	1.49516	0.540866	0.00233777	0.142713	0.117674	0.298526	0.319226	1	-0.0123075	0.313504	0.446727	1	0.101293	0.375445	0.289351	1
Nt5e	Q61503;Q0VEE0	5-nucleotidase	ADINQWR	324	330	2742	2742	883	925	FALSE	FALSE	FALSE	TRUE	FALSE	FALSE	FALSE	FALSE	FALSE	FALSE	-0.446972	0.357105	0.103966	1	-0.496178	0.349877	0.0889758	1	0.164755	0.315457	0.268878	1	0.144577	0.305283	0.22768	1	-0.0091784	0.268787	0.464876	1
Mrps23	Q8VE22;F7ARZ1;Q3TI14;A7M7Q8	28S ribosomal protein S23, mitochondrial	ADIQDIFYQEDQIR	58	71	4208	4208	884	926	FALSE	FALSE	FALSE	TRUE	FALSE	FALSE	FALSE	FALSE	FALSE	FALSE	-0.0299612	1.10898	0.414557	1	-0.177016	1.46678	0.359918	1	-0.0361468	1.08195	0.464779	1	0.00631432	0.599655	0.462714	1	-0.0397174	0.892008	0.413204	1
Rps11	P62281;Q3UC02	40S ribosomal protein S11	ADIQTER	2	8	2452	2452	885	927	FALSE	FALSE	FALSE	TRUE	FALSE	FALSE	FALSE	FALSE	FALSE	FALSE	-0.663154	0.289573	0.0142036	0.82762	-1.89928	0.288655	1.84733e-84	4.06678e-82	-0.458938	0.3542	0.0970516	1	0.779239	0.216479	2.97007e-12	2.82626e-09	-1.24756	0.439214	0.00330421	1
Rps11	P62281;Q3UC02	40S ribosomal protein S11	ADIQTERAYQK	2	12	2452	2452	886	928	FALSE	FALSE	FALSE	TRUE	FALSE	FALSE	FALSE	FALSE	FALSE	FALSE	-0.626817	0.387165	0.039587	1	-1.27391	0.429362	0.00105149	0.0697029	0.111561	0.470084	0.417007	1	0.727753	0.357313	0.0247807	1	-0.561744	0.582384	0.12731	1
E030010N08Rik	F6XLV1		ADIREAETQK	524	533	1309	1309	887	929	FALSE	FALSE	FALSE	FALSE	FALSE	FALSE	FALSE	FALSE	FALSE	FALSE	-4.1422	7.97766	0.0225957	1	-4.35389	8.4056	0.0101408	0.522489	0.467921	1.26823	0.23901	1	0.548626	0.538242	0.112867	1	-0.0224696	1.18037	0.434168	1
Agr2	O88312	Anterior gradient protein 2 homolog	ADITGR	139	144	1726	1726;4144	888	930	FALSE	FALSE	TRUE	TRUE	FALSE	FALSE	FALSE	FALSE	FALSE	FALSE	-0.120628	1.63592	0.320662	1	-0.221387	1.70279	0.331158	1	0.0491211	0.750718	0.447988	1	0.0191022	0.680444	0.435992	1	-0.00614555	0.506097	0.477492	1
Gstm1	P10649;A2AE89;F6WHQ7	Glutathione S-transferase Mu 1	ADIVENQVMDTR	97	108	1897	1897	889	931	FALSE	FALSE	FALSE	TRUE	FALSE	FALSE	FALSE	FALSE	FALSE	FALSE	-2.96366	0.111663	0	0	-2.913	0.127667	0	0	0.623196	0.134993	7.3969e-15	9.19477e-12	0.575782	0.0955174	3.84582e-06	0.0025856	0.0310679	0.146625	0.361172	1
Gstm1	P10649;A2AE89;F6WHQ7	Glutathione S-transferase Mu 1	ADIVENQVMDTR	97	108	1897	1897	889	932	FALSE	FALSE	FALSE	TRUE	FALSE	FALSE	FALSE	FALSE	FALSE	FALSE	-1.36976	0.109606	1.96985e-264	9.62248e-262	-1.55158	0.146254	4.74611e-247	1.8868e-244	0.0205726	0.145937	0.442829	1	0.198597	0.11067	0.0369072	1	-0.161655	0.179545	0.135223	1
Rab28	Q99KL7;Q3TWY9;Q9CZQ8;A0A0J9YV85	Ras-related protein Rab-28	ADIVNYNQEPLSR	196	208	2868	2868	890	933	FALSE	FALSE	FALSE	TRUE	FALSE	FALSE	FALSE	FALSE	FALSE	FALSE	-1.54323	0.811167	0.0136581	0.800203	-1.7235	0.732798	0.00102344	0.0680015	-0.0834623	0.556477	0.400139	1	0.00923669	0.247185	0.459046	1	-0.061762	0.53361	0.365425	1
Ank3	G5E8K5;G5E8K2;G5E8K3;S4R2S8;G5E8K5-3	Ankyrin-3	ADIVQQLLQQGASPNAATTSGYTPLHLAAR	495	524	1472	1472;1473	891	934	FALSE	FALSE	TRUE	TRUE	FALSE	FALSE	FALSE	FALSE	FALSE	FALSE	-0.308738	0.381722	0.176628	1	-0.705094	0.409719	0.0396538	1	-0.126331	0.32248	0.336521	1	0.103669	0.340603	0.289468	1	-0.239322	0.40961	0.205421	1
Ugt2b34	Q8K154;E9PZ30		ADIWLIR	256	262	4026	4026	892	935	FALSE	FALSE	FALSE	TRUE	FALSE	FALSE	FALSE	FALSE	FALSE	FALSE	-5.55224	7.47855	0.00133912	0.104216	-5.65174	7.49735	0.0011084	0.073089	-0.194509	0.885723	0.306318	1	-0.146974	0.234073	0.212715	1	-0.00710699	0.858183	0.471684	1
Oxsr1	Q6P9R2	Serine/threonine-protein kinase OSR1	ADIWSFGITAIELATGAAPYHK	208	229	3469	3469	893	936	FALSE	FALSE	FALSE	FALSE	FALSE	FALSE	FALSE	FALSE	TRUE	TRUE	1.06147	1.69913	0.154066	1	1.01528	1.67649	0.172859	1	-0.422669	0.678763	0.201054	1	-0.2235	0.66214	0.248503	1	-0.033092	0.426805	0.408349	1
Stk24	Q99KH8;Q3U335	Serine/threonine-protein kinase 24;Serine/threonine-protein kinase 24 35 kDa subunit;Serine/threonine-protein kinase 24 12 kDa subunit	ADIWSLGITAIELAK	200	214	2894	2894;475	894	937	FALSE	FALSE	TRUE	TRUE	FALSE	FALSE	FALSE	FALSE	FALSE	FALSE	-0.105543	1.67801	0.33302	1	-0.276394	1.78602	0.306051	1	-0.0816704	0.957312	0.419811	1	-0.0141574	0.569746	0.456342	1	-0.0149419	0.802703	0.446124	1
Sgsh	Q9EQ08;B1ATE0		ADLAAQYTTIGR	234	245	4931	4931	895	938	FALSE	FALSE	FALSE	TRUE	FALSE	FALSE	FALSE	FALSE	FALSE	FALSE	-0.732647	0.450004	0.0582901	1	-0.988374	0.42525	0.0128589	0.643137	-0.285769	0.409001	0.199284	1	-0.0422396	0.243143	0.369092	1	-0.140211	0.403217	0.275599	1
Dync1h1	Q9JHU4	Cytoplasmic dynein 1 heavy chain 1	ADLAAVEAK	3461	3469	4986	4986	896	939	FALSE	FALSE	FALSE	TRUE	FALSE	FALSE	FALSE	FALSE	FALSE	FALSE	-1.0543	0.335988	0.00444089	0.301482	-1.17798	0.22027	5.95451e-18	7.51216e-16	0.701743	0.317086	0.0122617	1	0.829003	0.269085	1.40321e-05	0.00894132	-0.0685184	0.329718	0.346924	1
Ube2l3	P68037;Q561N4	Ubiquitin-conjugating enzyme E2 L3	ADLAEEYSK	123	131	2529	2529	897	940	FALSE	FALSE	FALSE	TRUE	FALSE	FALSE	FALSE	FALSE	FALSE	FALSE	-0.328856	0.233747	0.0753544	1	-0.173653	0.240892	0.228054	1	0.297143	0.242554	0.116018	1	0.10995	0.19664	0.242837	1	0.0936072	0.235365	0.287802	1
Rab5b	P61021;B2RPS1	Ras-related protein Rab-5B	ADLANKR	135	141	716	716;4529	898	941	FALSE	FALSE	TRUE	TRUE	FALSE	FALSE	FALSE	FALSE	FALSE	FALSE	-0.0723381	0.697334	0.37662	1	-1.73289	1.32288	0.0510236	1	0.0729082	1.48489	0.480233	1	1.57434	0.772768	0.0383404	1	-1.28117	1.48478	0.127335	1
Rras2	P62071	Ras-related protein R-Ras2	ADLDHQR	129	135	2438	2438	899	942	FALSE	FALSE	FALSE	FALSE	FALSE	FALSE	FALSE	FALSE	FALSE	FALSE	0.0256411	0.489277	0.430986	1	-4.07528	5.71089	0.0152778	0.747728	-3.81229	5.78406	0.0402879	1	0.245971	0.307328	0.16238	1	-4.15311	5.79232	0.0286143	1
Ahnak	E9Q616		ADLDISGTK	775	783	1167	1167	900	943	FALSE	FALSE	FALSE	FALSE	FALSE	FALSE	FALSE	FALSE	FALSE	FALSE	-1.22596	1.21043	0.045155	1	-3.28095	0.640008	3.72533e-17	4.63208e-15	-0.990212	1.24429	0.324314	1	0.741642	0.269913	0.000742031	0.33596	-1.73106	1.30799	0.134409	1
Ahnak	E9Q616		ADLDISGTKVEVSAPDVSIEGSEGK	775	799	1167	1167	901	944	FALSE	FALSE	FALSE	FALSE	FALSE	FALSE	FALSE	FALSE	FALSE	FALSE	-0.0254548	0.857901	0.423441	1	-0.0916074	1.39887	0.408943	1	0.00561528	1.12422	0.489962	1	0.0158175	0.596171	0.453232	1	-0.0073291	0.926641	0.470751	1
Ahnak	E9Q616		ADLDVSGPK	1278	1286	1167	1167	902	945	FALSE	FALSE	FALSE	FALSE	FALSE	FALSE	FALSE	FALSE	FALSE	FALSE	-1.83537	0.172087	1.52125e-222	6.53742e-220	-1.90389	0.141458	0	0	0.450042	0.153442	0.00950755	1	0.523639	0.169643	1.131e-05	0.00728182	-0.0467667	0.188216	0.335397	1
Ahnak	E9Q616		ADLDVSGPKVDIDVPDVNIEGPDAK	1278	1302	1167	1167	903	946	FALSE	FALSE	FALSE	FALSE	FALSE	FALSE	FALSE	FALSE	FALSE	FALSE	-2.35529	0.19932	0	0	-2.2315	0.20919	2.50434e-55	4.64878e-53	0.791099	0.199918	5.97435e-06	0.00431069	0.658477	0.199255	0.00399513	1	0.0859837	0.23528	0.277033	1
Ahnak	E9Q616		ADLDVSGPKVDIDVPDVNVEGPDMK	4585	4609	1167	1167	904	947	FALSE	FALSE	FALSE	FALSE	FALSE	FALSE	FALSE	FALSE	FALSE	FALSE	-4.05248	6.51226	0.0232827	1	-4.28406	6.47208	0.0112335	0.57098	0.15327	1.14898	0.357471	1	0.205434	0.280269	0.177202	1	-0.0354371	1.13875	0.423299	1
Ahnak	E9Q616		ADLDVSGPKVDIEGPNVNIEGPEGK	3993	4017	1167	1167	905	948	FALSE	FALSE	FALSE	FALSE	FALSE	FALSE	FALSE	FALSE	FALSE	FALSE	-6.36831	9.28174	0.000219641	0.020283	-6.47025	9.28706	0.000170151	0.0132284	-0.0093851	0.826858	0.494418	1	0.0106649	0.254701	0.445119	1	-0.00789094	0.77772	0.467083	1
Rab14	Q91V41;Q50HX4;A2AL34	Ras-related protein Rab-14	ADLEAQR	126	132	3090	3090	906	949	FALSE	FALSE	FALSE	TRUE	FALSE	FALSE	FALSE	FALSE	TRUE	FALSE	2.11328	0.621555	0.00396998	0.273259	0.189201	0.234761	0.207991	1	0.686867	0.22786	0.00231429	0.829061	2.61555	0.664457	0.0024545	0.894948	-1.92988	0.679095	0.0105196	1
Rab14	Q91V41;Q50HX4;A2AL34	Ras-related protein Rab-14	ADLEAQRDVTYEEAK	126	140	3090	3090	907	950	FALSE	FALSE	FALSE	TRUE	FALSE	FALSE	FALSE	FALSE	FALSE	FALSE	-0.747527	0.708836	0.0486897	1	-0.905708	0.735616	0.0206149	0.970134	0.533321	0.576905	0.156336	1	0.650705	0.330286	0.0343461	1	-0.0509101	0.530787	0.370869	1
C3	P01027	Complement C3;Complement C3 beta chain;C3-beta-c;Complement C3 alpha chain;C3a anaphylatoxin;Acylation stimulating protein;Complement C3b alpha chain;Complement C3c alpha chain fragment 1;Complement C3dg fragment;Complement C3g fragment;Complement C3d fragment;Complement C3f fragment;Complement C3c alpha chain fragment 2	ADLECTK	657	663	1787	1787	908	951	FALSE	FALSE	FALSE	FALSE	FALSE	FALSE	FALSE	FALSE	FALSE	FALSE	4.76565	0.369162	0	0	3.93248	0.289219	0	0	-0.717906	0.200281	0.000401811	0.205632	0.046598	0.325511	0.366467	1	-0.801023	0.399405	0.00880539	1
C3	P01027	Complement C3;Complement C3 beta chain;C3-beta-c;Complement C3 alpha chain;C3a anaphylatoxin;Acylation stimulating protein;Complement C3b alpha chain;Complement C3c alpha chain fragment 1;Complement C3dg fragment;Complement C3g fragment;Complement C3d fragment;Complement C3f fragment;Complement C3c alpha chain fragment 2	ADLECTKPAAR	657	667	1787	1787	909	952	FALSE	FALSE	FALSE	FALSE	FALSE	FALSE	FALSE	FALSE	TRUE	TRUE	2.10755	0.630604	0.000623669	0.0525529	1.51038	0.520689	0.0021982	0.13501	-0.863936	0.425338	0.0144471	1	-0.169442	0.448097	0.274577	1	-0.50132	0.560692	0.145569	1
Capza2	P47754;Q5DQJ3;D6RCW7;A0A0N4SVM0	F-actin-capping protein subunit alpha-2	ADLEEQLSDEEK	2	13	2233	2233	910	953	FALSE	FALSE	FALSE	TRUE	FALSE	FALSE	FALSE	FALSE	FALSE	FALSE	-1.01969	0.425173	0.00293232	0.20917	-1.67269	0.328965	3.33108e-28	4.84517e-26	-0.176187	0.479422	0.382881	1	0.424882	0.172057	0.00625405	1	-0.569424	0.51707	0.125678	1
Krt14	Q61781	Keratin, type I cytoskeletal 14	ADLEMQIESLK	233	243	3339	815;3339	911	954	TRUE	FALSE	TRUE	TRUE	FALSE	FALSE	FALSE	FALSE	FALSE	FALSE	0.06892	0.256081	0.313445	1	0.0922734	0.299545	0.339591	1	-0.202384	0.333115	0.231166	1	-0.164856	0.278154	0.225458	1	-0.00151077	0.251708	0.489152	1
	CON__P13645		ADLEMQIESLTEELAYLK	267	284	833	833	912	955	TRUE	FALSE	FALSE	FALSE	FALSE	FALSE	FALSE	TRUE	FALSE	TRUE	-0.0033693	0.223177	0.48416	1	3.58066	0.676268	3.48018e-16	4.25384e-14	0.252283	0.301247	0.17346	1	-3.32715	0.670728	1.93608e-21	2.42853e-18	3.58517	0.719825	5.01181e-13	5.54586e-10
	CON__P13645		ADLEMQIESLTEELAYLK	267	284	833	833	912	956	TRUE	FALSE	FALSE	FALSE	FALSE	FALSE	FALSE	FALSE	FALSE	TRUE	-0.020234	0.133046	0.395882	1	1.68681	0.87815	0.0307449	1	-2.78687	0.729615	7.68756e-13	8.79988e-10	-4.49545	0.466073	1.17401e-184	6.51967e-181	1.73845	0.882776	0.02772	1
	CON__P13645		ADLEMQIESLTEELAYLKK	267	285	833	833	913	957	TRUE	FALSE	FALSE	FALSE	FALSE	FALSE	FALSE	FALSE	FALSE	FALSE	0.154238	1.15977	0.301665	1	0.303171	1.22668	0.285847	1	-0.0127485	0.735791	0.49045	1	-0.0182436	0.550633	0.437382	1	0.0129578	0.530096	0.451629	1
	CON__P13645		ADLEMQIESLTEELAYLKK	267	285	833	833	913	958	TRUE	FALSE	FALSE	FALSE	FALSE	FALSE	FALSE	FALSE	FALSE	FALSE	0.315675	0.815587	0.228723	1	0.342582	0.888498	0.269861	1	-0.144962	0.702676	0.339719	1	-0.0860106	0.590791	0.327082	1	-0.00420065	0.419895	0.477095	1
Rras	P10833;Q3U1N3	Ras-related protein R-Ras	ADLENQR	144	150	1900	1900	914	959	FALSE	FALSE	FALSE	TRUE	FALSE	FALSE	FALSE	FALSE	FALSE	FALSE	-0.0325578	0.240519	0.379142	1	-0.0610959	0.355242	0.398238	1	0.0748595	0.331393	0.382412	1	0.0487771	0.287201	0.360352	1	-0.00236138	0.297377	0.484373	1
Oxr1	Q4KMM3;E9Q0A7;Q4KMM3-4;Q4KMM3-3;Q4KMM3-2	Oxidation resistance protein 1	ADLEPESFRPNLSDPSELLLPDQIEK	689	714	1102	1102	915	960	FALSE	FALSE	FALSE	TRUE	FALSE	FALSE	FALSE	FALSE	FALSE	FALSE	0.688215	0.191133	0.000474377	0.0410847	0.519616	0.197843	0.00653307	0.355248	-0.104993	0.187885	0.274496	1	0.0199322	0.14601	0.400377	1	-0.120283	0.209302	0.233611	1
Neb	E9Q1W3;A2AQA9		ADLEWLR	3867	3873	1119	1119;549;1286	916	961	FALSE	FALSE	TRUE	TRUE	FALSE	FALSE	FALSE	FALSE	FALSE	FALSE	-1.42246	0.650326	0.0108224	0.655239	-1.77293	1.4235	0.00919315	0.47938	-0.238473	1.35272	0.275862	1	-0.0177803	0.257054	0.429227	1	-0.135587	1.35738	0.306037	1
Neb	E9Q1W3;A2AQA9		ADLEWMK	3624	3630	1119	1119;1286	917	962	FALSE	FALSE	TRUE	TRUE	FALSE	FALSE	FALSE	FALSE	FALSE	FALSE	-0.565319	0.8654	0.157746	1	-0.890592	1.81085	0.121033	1	-0.132165	1.6532	0.379148	1	1.02108e-05	0.421113	0.491849	1	-0.0722441	1.55429	0.363128	1
Sort1	Q6PHU5;Q6PHU5-2	Sortilin	ADLGALELWR	277	286	3492	3492	918	963	FALSE	FALSE	FALSE	TRUE	FALSE	FALSE	FALSE	FALSE	FALSE	FALSE	-0.0463491	0.22065	0.353078	1	-0.0896024	0.286335	0.354764	1	0.0870519	0.282916	0.359075	1	0.074629	0.175683	0.283341	1	-0.00685924	0.243749	0.475172	1
Ttn	A2ASS6;A2ASS6-2	Titin	ADLGDWHK	30084	30091	564	564;1197	919	964	FALSE	FALSE	TRUE	TRUE	FALSE	FALSE	FALSE	FALSE	FALSE	FALSE	-2.09453	5.63074	0.121037	1	-2.40476	5.68736	0.0909855	1	-0.064116	1.14031	0.435893	1	0.00435532	0.457975	0.476966	1	-0.038288	1.00523	0.405062	1
Cycs	P62897;Q56A15;CON__P62894	Cytochrome c, somatic	ADLIAYLK	93	100	2492	2492	920	965	TRUE	FALSE	FALSE	TRUE	FALSE	FALSE	FALSE	FALSE	FALSE	FALSE	-2.15161	0.350613	5.84899e-33	1.00909e-30	-3.27192	0.870041	1.44558e-19	1.87124e-17	-0.793494	0.924039	0.167496	1	0.28061	0.201871	0.0644408	1	-1.10006	0.96534	0.0842394	1
Srl	Q7TQ48;Q7TQ48-2	Sarcalumenin	ADLIFVVFDPTK	655	666	3559	3559	921	966	FALSE	FALSE	FALSE	TRUE	FALSE	FALSE	FALSE	FALSE	FALSE	FALSE	-0.366471	0.949854	0.223884	1	-0.6081	0.963708	0.20098	1	-0.0914648	0.599707	0.396218	1	-0.015456	0.412172	0.443137	1	-0.0254683	0.487723	0.430518	1
Farsb	Q9WUA2	Phenylalanine--tRNA ligase beta subunit	ADLINK	311	316	5161	5161	922	967	FALSE	FALSE	FALSE	TRUE	FALSE	FALSE	FALSE	FALSE	FALSE	FALSE	-2.80197	0.980434	0.00643505	0.417625	-2.97047	0.956322	0.00035054	0.0258936	0.0540772	0.682075	0.435358	1	0.116585	0.383015	0.233656	1	-0.0529056	0.693155	0.383298	1
Hsp90ab1	P11499;Q71LX8	Heat shock protein HSP 90-beta	ADLINNLGTIAK	96	107	1910	1910;1861	923	968	FALSE	FALSE	TRUE	TRUE	FALSE	FALSE	FALSE	FALSE	FALSE	FALSE	-0.206475	0.0892707	0.0118312	0.707048	-0.143883	0.0797839	0.04935	1	0.0826103	0.0817593	0.148484	1	0.013816	0.0692834	0.381811	1	0.0498472	0.0968987	0.261178	1
Mlycd	Q99J39;Q99J39-2	Malonyl-CoA decarboxylase, mitochondrial	ADLLEAQALK	158	167	4381	4381	924	969	FALSE	FALSE	FALSE	TRUE	FALSE	FALSE	FALSE	FALSE	FALSE	FALSE	-2.22538	0.374812	1.1244e-35	1.99138e-33	-2.39032	0.449881	1.93414e-20	2.53921e-18	-0.215117	0.423243	0.231927	1	-0.0517613	0.190281	0.321961	1	-0.0807701	0.409138	0.323323	1
Cep164	Q5DU05;D3YVU3;Q5DU05-2;Q5DU05-3	Centrosomal protein of 164 kDa	ADLLGHLTGELER	869	881	896	896	925	970	FALSE	FALSE	FALSE	TRUE	FALSE	FALSE	FALSE	FALSE	FALSE	FALSE	-3.76713	6.34784	0.0239793	1	-3.97596	6.50587	0.0158669	0.772472	-0.0701342	1.42091	0.413987	1	-0.00844064	0.248291	0.456319	1	-0.0152069	1.36243	0.440852	1
Spag7	Q7TNE3;Q5SX56	Sperm-associated antigen 7	ADLLGSILSSMEKPPSLGDQESR	2	24	3554	3554	926	971	FALSE	FALSE	FALSE	TRUE	FALSE	FALSE	FALSE	FALSE	FALSE	FALSE	-0.710544	0.901887	0.123781	1	-0.923817	0.840422	0.0568789	1	0.638407	0.910017	0.189611	1	0.776037	0.856398	0.103737	1	-0.0569001	0.509652	0.372685	1
Myh14	Q6URW6;K3W4R2;A0A140LI60	Myosin-14	ADLLLEPCSHYR	321	332	3499	3499;3500	927	972	FALSE	FALSE	TRUE	TRUE	FALSE	FALSE	FALSE	FALSE	FALSE	FALSE	-0.80862	0.700748	0.130984	1	-1.47567	0.495666	0.00301968	0.179414	0.798084	0.664863	0.0876947	1	1.30838	0.674638	0.00245574	0.894948	-0.439153	0.686756	0.195871	1
Hnrnpu;Gm28062	Q8VEK3;G3XA10	Heterogeneous nuclear ribonucleoprotein U	ADLMDR	32	37	4220	4220	928	973	FALSE	FALSE	FALSE	TRUE	FALSE	FALSE	FALSE	FALSE	FALSE	FALSE	0.0529677	0.176022	0.330621	1	0.101831	0.219029	0.308322	1	0.543148	0.24688	0.0206394	1	0.525202	0.214221	0.00706109	1	0.0104961	0.208858	0.453199	1
Hnrnpu;Gm28062	Q8VEK3;G3XA10	Heterogeneous nuclear ribonucleoprotein U	ADLMDRLQAALDNEAGGRPAMEPGNGSLDLGGDAAGR	32	68	4220	4220	929	974	FALSE	FALSE	FALSE	TRUE	FALSE	FALSE	FALSE	FALSE	FALSE	FALSE	-0.686025	1.07305	0.164491	1	-0.465431	1.05474	0.268826	1	0.250735	0.754017	0.26785	1	0.0482669	0.391861	0.360688	1	0.0725221	0.694777	0.349172	1
Hnrnpu;Gm28062	Q8VEK3;G3XA10	Heterogeneous nuclear ribonucleoprotein U	ADLMDRLQAALDNEAGGRPAMEPGNGSLDLGGDAAGR	32	68	4220	4220	929	975	FALSE	FALSE	FALSE	TRUE	FALSE	FALSE	FALSE	FALSE	FALSE	FALSE	-0.0951605	0.597577	0.325233	1	-0.10599	0.659885	0.382018	1	0.10011	0.659191	0.386263	1	0.0430174	0.521256	0.395081	1	0.00994419	0.421662	0.461034	1
Efhd2	Q8C845;Q9D8Y0	EF-hand domain-containing protein D2	ADLNQGIGEPQSPSR	63	77	3918	3918	930	976	FALSE	FALSE	FALSE	TRUE	FALSE	FALSE	FALSE	FALSE	FALSE	FALSE	-0.984238	0.188931	1.47898e-10	1.83515e-08	-1.06183	0.190228	8.31557e-21	1.09756e-18	0.286491	0.193841	0.0749288	1	0.365027	0.19312	0.0228775	1	-0.0390323	0.215749	0.362588	1
Efhd2	Q8C845;Q9D8Y0	EF-hand domain-containing protein D2	ADLNQGIGEPQSPSRR	63	78	3918	3918	931	977	FALSE	FALSE	FALSE	TRUE	FALSE	FALSE	FALSE	FALSE	FALSE	FALSE	-5.56038	8.46443	0.00183868	0.138123	-5.69008	8.44335	0.000862851	0.0583166	0.0886721	0.880442	0.395236	1	0.0863718	0.367961	0.305524	1	-0.00855165	0.822966	0.462697	1
Rab27b	Q549X4;Q99P58	Ras-related protein Rab-27B	ADLPDQR	135	141	3146	3146	932	978	FALSE	FALSE	FALSE	TRUE	FALSE	FALSE	FALSE	FALSE	TRUE	TRUE	4.83041	2.02684	0.00825293	0.518567	4.9079	1.88403	0.000413507	0.0301451	0.0166248	0.684979	0.474033	1	-0.0103884	0.351954	0.45777	1	0.0130029	0.671606	0.441849	1
Adsl	P54822;E9Q242;E9Q3T7	Adenylosuccinate lyase	ADLPTLGFTHFQPAQLTTVGK	150	170	2339	2339	933	979	FALSE	FALSE	FALSE	TRUE	FALSE	FALSE	FALSE	FALSE	FALSE	FALSE	0.0986139	0.147954	0.217456	1	0.0340651	0.266435	0.440118	1	-0.198304	0.275416	0.158434	1	-0.098317	0.150839	0.207403	1	-0.0536578	0.2607	0.34177	1
Eea1	Q8BL66	Early endosome antigen 1	ADLQNHLDTAQHALQDK	663	679	3742	3742	934	980	FALSE	FALSE	FALSE	FALSE	FALSE	FALSE	FALSE	FALSE	FALSE	FALSE	-0.393339	0.17999	0.0211074	1	-0.593468	0.154341	7.57751e-06	0.000675581	-0.0904363	0.174615	0.296194	1	0.0754038	0.148144	0.253739	1	-0.171041	0.215618	0.174368	1
Neb	E9Q1W3;A2AQA9		ADLQWLK	2652	2658	1119	1119	935	981	FALSE	FALSE	FALSE	TRUE	FALSE	FALSE	FALSE	FALSE	FALSE	FALSE	-1.17395	1.09598	0.0746164	1	-1.57885	1.89802	0.0435124	1	-0.122843	1.67144	0.394999	1	0.0263089	0.445098	0.427007	1	-0.0955849	1.60186	0.33521	1
Mgst1	Q91VS7;Q53ZD4;E9QJW0;D3YU60	Microsomal glutathione S-transferase 1	ADLRQLMDNEVLMAFTSYATIILTK	2	26	3093	3093	936	982	FALSE	FALSE	FALSE	TRUE	FALSE	FALSE	FALSE	FALSE	FALSE	FALSE	-2.34188	1.1374	0.0011448	0.0906924	-2.80682	2.10628	0.000495426	0.0354755	0.0434795	1.96703	0.459966	1	0.179375	0.322657	0.214817	1	-0.102076	1.94704	0.335082	1
	REV__E9Q3H7;REV__E9Q0B6		ADLSDLK			5269	5269	937	983	FALSE	TRUE	FALSE	FALSE	FALSE	FALSE	FALSE	FALSE	FALSE	FALSE	-6.21315	9.64601	0.0191089	1	-6.26737	9.63566	0.0160089	0.778286	0.226529	1.18797	0.361254	1	0.178868	0.708875	0.305071	1	-0.009936	0.941224	0.462922	1
Ca8	P28651	Carbonic anhydrase-related protein	ADLSFIEDAVAFPEK	2	16	2095	2095	938	984	FALSE	FALSE	FALSE	FALSE	FALSE	FALSE	FALSE	FALSE	FALSE	FALSE	-1.71949	0.302458	1.71298e-54	3.5571e-52	-1.55948	0.263705	1.05713e-39	1.72508e-37	0.340073	0.325142	0.091236	1	0.162684	0.1933	0.154822	1	0.103639	0.325935	0.294594	1
Apob	E9Q414;E9Q1Y3	Apolipoprotein B-100;Apolipoprotein B-48	ADLSGLYSPIK	2014	2024	1147	1147	939	985	FALSE	FALSE	FALSE	TRUE	FALSE	FALSE	FALSE	FALSE	FALSE	FALSE	4.44114	0.269255	0	0	4.34883	0.264553	0	0	-0.296445	0.24088	0.0883446	1	-0.17683	0.251389	0.186003	1	-0.0266924	0.233177	0.379084	1
Serpinb1a	Q9D154;Z4YK03	Leukocyte elastase inhibitor A	ADLSGMSGSR	302	311	4700	4700	940	986	FALSE	FALSE	FALSE	TRUE	FALSE	FALSE	FALSE	TRUE	FALSE	TRUE	0.0418981	0.225748	0.359834	1	6.1079	0.739384	8.84665e-133	2.43981e-130	-0.0405435	0.130369	0.376092	1	-6.05753	0.777383	7.49588e-74	2.0219e-70	6.00988	0.790265	6.51478e-81	2.02176e-77
Serpinb1a	Q9D154;Z4YK03	Leukocyte elastase inhibitor A	ADLSGMSGSR	302	311	4700	4700	940	987	FALSE	FALSE	FALSE	TRUE	FALSE	FALSE	FALSE	FALSE	FALSE	FALSE	-0.00820372	0.838666	0.474988	1	-0.0334513	1.26336	0.468238	1	-0.0468011	1.19109	0.458243	1	-0.0099826	0.724102	0.464021	1	-0.00152647	0.866097	0.484694	1
Serpinb1a	Q9D154;Z4YK03	Leukocyte elastase inhibitor A	ADLSGMSGSRDLFISK	302	317	4700	4700	941	988	FALSE	FALSE	FALSE	TRUE	FALSE	FALSE	FALSE	FALSE	FALSE	FALSE	-0.090535	0.363898	0.29908	1	-0.632941	0.405177	0.0665109	1	-0.367283	0.4535	0.194535	1	-0.0011886	0.183524	0.48413	1	-0.339292	0.434452	0.183747	1
Serpinb9	O08797		ADLSGMSPER	298	307	1571	1571	942	989	FALSE	FALSE	FALSE	FALSE	FALSE	FALSE	FALSE	FALSE	FALSE	FALSE	0.00126233	0.408356	0.492609	1	0.0261672	0.621572	0.465747	1	-0.124337	0.638812	0.388087	1	-0.10475	0.444825	0.311689	1	0.0158611	0.49206	0.465229	1
Serpinb9	O08797		ADLSGMSPER	298	307	1571	1571	942	990	FALSE	FALSE	FALSE	FALSE	FALSE	FALSE	FALSE	FALSE	FALSE	FALSE	0.132139	0.202362	0.201849	1	-0.0424053	0.194211	0.404919	1	-0.128426	0.222272	0.2644	1	0.0420105	0.146698	0.334616	1	-0.161418	0.244942	0.18444	1
Gusb	P12265	Beta-glucuronidase	ADLSNNR	49	55	1922	1922	943	991	FALSE	FALSE	FALSE	TRUE	FALSE	FALSE	FALSE	FALSE	FALSE	FALSE	-1.67326	0.339289	9.8988e-14	1.31233e-11	-2.12474	0.716686	1.05604e-09	1.1144e-07	-0.313768	0.735633	0.22648	1	0.0291213	0.196456	0.385529	1	-0.357004	0.761417	0.19429	1
Flii	Q9JJ28	Protein flightless-1 homolog	ADLTALFLPR	875	884	5009	5009	944	992	FALSE	FALSE	FALSE	FALSE	FALSE	FALSE	FALSE	FALSE	FALSE	FALSE	-4.64863	7.04248	0.0121471	0.72332	-4.74894	7.64852	0.0078051	0.415796	-0.0885563	1.27041	0.397506	1	-0.0354884	0.255797	0.382684	1	-0.0167334	1.2437	0.454362	1
Serpinb12	Q9D7P9	Serpin B12	ADLTGISK	346	353	4789	4789	945	993	FALSE	FALSE	FALSE	FALSE	FALSE	FALSE	FALSE	FALSE	FALSE	FALSE	-3.32859	1.56126	0.0204173	1	-3.74583	2.28733	0.000640258	0.0446278	-0.0188951	2.24806	0.477817	1	0.0810257	0.680958	0.313335	1	-0.0950134	2.37827	0.353612	1
Pdcd6ip	Q9WU78;Q9WU78-3	Programmed cell death 6-interacting protein	ADLVNR	375	380	5159	5159	946	994	FALSE	FALSE	FALSE	TRUE	FALSE	FALSE	FALSE	FALSE	FALSE	FALSE	-0.0787361	0.412161	0.327777	1	-0.422062	1.63969	0.205703	1	-0.326471	1.64853	0.26164	1	-0.0290952	0.365394	0.413248	1	-0.158532	1.62303	0.291227	1
Iars2	Q8BIJ6;E9PWN2;E9PWN3	Isoleucine--tRNA ligase, mitochondrial	ADLYLEGK	618	625	3715	3715	947	995	FALSE	FALSE	FALSE	TRUE	FALSE	FALSE	FALSE	FALSE	TRUE	TRUE	1.20126	0.499499	0.00669708	0.432098	1.18836	0.535879	0.0155636	0.759623	-0.0609383	0.313345	0.392277	1	-0.029851	0.301618	0.394517	1	-0.00108016	0.262329	0.48765	1
Nit2	Q9JHW2	Omega-amidase NIT2	ADLYTVESK	266	274	4988	4988	948	996	FALSE	FALSE	FALSE	FALSE	FALSE	FALSE	FALSE	FALSE	FALSE	FALSE	-0.00720081	0.160707	0.466132	1	-0.203907	0.239487	0.199181	1	-0.209465	0.203672	0.142202	1	-0.00853703	0.180222	0.452954	1	-0.161009	0.228473	0.194746	1
Tars	Q9D0R2	Threonine--tRNA ligase, cytoplasmic	ADMETLQR	288	295	4694	4694	949	997	FALSE	FALSE	FALSE	FALSE	FALSE	FALSE	FALSE	FALSE	FALSE	FALSE	0.0653416	0.155144	0.280202	1	0.231289	0.197298	0.1101	1	-0.136744	0.183259	0.236565	1	-0.266695	0.21002	0.0809555	1	0.105377	0.213031	0.248168	1
Tars	Q9D0R2	Threonine--tRNA ligase, cytoplasmic	ADMETLQR	288	295	4694	4694	949	998	FALSE	FALSE	FALSE	FALSE	FALSE	FALSE	FALSE	FALSE	FALSE	FALSE	-0.0152503	0.179379	0.423651	1	0.00625093	0.214863	0.48749	1	0.0300474	0.219036	0.435697	1	-0.00546468	0.166719	0.472286	1	0.0165141	0.193453	0.418772	1
Wars	P32921-2;P32921	Tryptophan--tRNA ligase, cytoplasmic;T1-TrpRS;T2-TrpRS	ADMPSGESCTSPLELFNSIATQGELVR	2	28	2141	2141	950	999	FALSE	FALSE	FALSE	TRUE	FALSE	FALSE	FALSE	FALSE	FALSE	FALSE	-0.394362	3.011	0.222939	1	-0.772267	3.35097	0.177427	1	0.178639	1.69555	0.381635	1	0.250348	1.18972	0.252587	1	-0.0602419	1.13862	0.367434	1
Cap1	P40124	Adenylyl cyclase-associated protein 1	ADMQNLVER	2	10	2188	2188	951	1000	FALSE	FALSE	FALSE	TRUE	FALSE	FALSE	FALSE	FALSE	FALSE	FALSE	0.221387	0.230229	0.126403	1	-0.144662	0.218836	0.243683	1	-0.00383584	0.182068	0.491874	1	0.357314	0.23973	0.034649	1	-0.374056	0.312753	0.0821081	1
Cap1	P40124	Adenylyl cyclase-associated protein 1	ADMQNLVER	2	10	2188	2188	951	1001	FALSE	FALSE	FALSE	TRUE	FALSE	FALSE	FALSE	FALSE	FALSE	FALSE	-0.00324593	0.315016	0.4913	1	0.0864073	0.451075	0.390312	1	0.302661	0.452268	0.21757	1	0.0952204	0.389377	0.310963	1	0.0638185	0.357758	0.351855	1
Cap1	P40124	Adenylyl cyclase-associated protein 1	ADMQNLVERLER	2	13	2188	2188	952	1002	FALSE	FALSE	FALSE	TRUE	FALSE	FALSE	FALSE	FALSE	FALSE	FALSE	-0.101094	0.342344	0.293481	1	-0.106232	0.417977	0.379842	1	0.386298	0.455294	0.157591	1	0.281806	0.44866	0.198269	1	0.0206903	0.330938	0.438014	1
Ehd2	Q8BH64	EH domain-containing protein 2	ADMVETQQLMR	221	231	3691	3691	953	1003	FALSE	FALSE	FALSE	TRUE	FALSE	FALSE	FALSE	FALSE	FALSE	FALSE	0.139878	0.207374	0.209134	1	0.43592	0.232969	0.0314582	1	0.308039	0.226014	0.0883684	1	0.0198501	0.179359	0.416384	1	0.239674	0.249851	0.147025	1
Ehd2	Q8BH64	EH domain-containing protein 2	ADMVETQQLMR	221	231	3691	3691	953	1004	FALSE	FALSE	FALSE	TRUE	FALSE	FALSE	FALSE	FALSE	TRUE	FALSE	1.04888	0.197611	3.93738e-16	5.46134e-14	0.804518	0.238472	0.00383624	0.221552	-0.0963297	0.223674	0.319154	1	0.125069	0.179036	0.208838	1	-0.206805	0.276338	0.17182	1
Hadha	Q8BMS1	Trifunctional enzyme subunit alpha, mitochondrial;Long-chain enoyl-CoA hydratase;Long chain 3-hydroxyacyl-CoA dehydrogenase	ADMVIEAVFEDLGVK	441	455	3759	3759	954	1005	FALSE	FALSE	FALSE	FALSE	FALSE	FALSE	FALSE	FALSE	FALSE	FALSE	-5.03412	0.259804	0	0	-5.12068	0.240339	0	0	-0.00336477	0.269741	0.486718	1	0.0542749	0.114009	0.256186	1	-0.0523882	0.263615	0.346029	1
Hadha	Q8BMS1	Trifunctional enzyme subunit alpha, mitochondrial;Long-chain enoyl-CoA hydratase;Long chain 3-hydroxyacyl-CoA dehydrogenase	ADMVIEAVFEDLGVK	441	455	3759	3759	954	1006	FALSE	FALSE	FALSE	FALSE	FALSE	FALSE	FALSE	FALSE	FALSE	FALSE	-4.37434	0.93855	1.76325e-40	3.26466e-38	-7.25468	6.72798	2.57039e-15	3.09373e-13	-2.23305	6.99158	0.198827	1	0.549963	0.260226	0.0185035	1	-2.71074	6.98322	0.125515	1
Abcb7	Q61102	ATP-binding cassette sub-family B member 7, mitochondrial	ADNDAGNAAIDSLLNYETVK	325	344	3290	3290	955	1007	FALSE	FALSE	FALSE	FALSE	FALSE	FALSE	FALSE	FALSE	FALSE	FALSE	-1.82893	4.89126	0.134408	1	-2.40823	5.32783	0.0637952	1	1.00049	2.60125	0.227524	1	1.36665	1.93113	0.137228	1	-0.0920275	1.7911	0.344359	1
Pgm1	Q9D0F9	Phosphoglucomutase-1	ADNFEYSDPVDGSISK	471	486	4679	4679;594	956	1008	FALSE	FALSE	TRUE	TRUE	FALSE	FALSE	FALSE	FALSE	TRUE	TRUE	1.61994	0.153315	1.52482e-150	5.15184e-148	1.06878	0.11705	4.54476e-171	1.437e-168	-0.515002	0.129948	0.00272232	0.94305	0.0233224	0.124794	0.381543	1	-0.549934	0.191487	0.00653098	1
Tpp2	Q64514;A0A087WRC0	Tripeptidyl-peptidase 2	ADNIEVFAQGHGIIQVDK	489	506	3399	3399;3400	957	1009	FALSE	FALSE	TRUE	TRUE	FALSE	FALSE	FALSE	FALSE	FALSE	FALSE	0.0111187	0.267169	0.447151	1	0.0545143	0.335855	0.412631	1	0.320967	0.350319	0.136263	1	0.256615	0.369784	0.180585	1	0.0121646	0.25737	0.445841	1
Srl	Q7TQ48;Q7TQ48-2	Sarcalumenin	ADNLATQMLMR	694	704	3559	3559	958	1010	FALSE	FALSE	FALSE	TRUE	FALSE	FALSE	FALSE	FALSE	FALSE	FALSE	-0.432055	1.15202	0.206828	1	-1.51347	2.5648	0.0746915	1	-0.167267	2.67623	0.374233	1	0.14422	0.37659	0.257977	1	-0.302035	2.68153	0.254419	1
Srl	Q7TQ48;Q7TQ48-2	Sarcalumenin	ADNLATQMLMR	694	704	3559	3559	958	1011	FALSE	FALSE	FALSE	TRUE	FALSE	FALSE	FALSE	FALSE	FALSE	FALSE	-0.463199	3.92343	0.227719	1	-0.77529	4.56437	0.195008	1	-0.0763447	1.27109	0.41798	1	-0.00303799	0.461338	0.486938	1	-0.0280059	1.15429	0.423624	1
Isyna1	Q9JHU9	Inositol-3-phosphate synthase 1	ADNLIPGTR	192	200	4987	4987	959	1012	FALSE	FALSE	FALSE	FALSE	FALSE	FALSE	FALSE	FALSE	FALSE	FALSE	-0.0360146	0.124161	0.340218	1	-0.0782066	0.172662	0.3108	1	-0.0287964	0.173641	0.41938	1	-0.00161793	0.0885279	0.482073	1	-0.0139279	0.164372	0.429613	1
Farsa	Q8C0C7;E9PWY9	Phenylalanine--tRNA ligase alpha subunit	ADNPVLELLLR	2	12	1058	1058	960	1013	FALSE	FALSE	FALSE	TRUE	FALSE	FALSE	FALSE	FALSE	FALSE	FALSE	-1.2507	0.166317	2.80044e-37	5.03382e-35	-1.62872	0.213967	5.19583e-91	1.18635e-88	0.128195	0.232433	0.308838	1	0.500949	0.151484	0.00229057	0.848722	-0.3759	0.280168	0.069949	1
Anpep	P97449	Aminopeptidase N	ADNSATGFGTGTR	922	934	2626	2626	961	1014	FALSE	FALSE	FALSE	TRUE	FALSE	FALSE	FALSE	FALSE	FALSE	FALSE	-0.369691	0.189069	0.0212606	1	-0.673698	0.222989	2.17005e-05	0.00186923	-0.0658333	0.227316	0.376348	1	0.223995	0.148564	0.0631129	1	-0.287164	0.269797	0.111491	1
Anpep	P97449	Aminopeptidase N	ADNSATGFGTGTRALEQALEK	922	942	2626	2626	962	1015	FALSE	FALSE	FALSE	TRUE	FALSE	FALSE	FALSE	FALSE	FALSE	FALSE	-0.717571	3.30061	0.201247	1	-1.20012	3.7031	0.149075	1	0.357321	2.06117	0.318082	1	0.487677	1.47827	0.20977	1	-0.0525964	1.34527	0.385412	1
Smarcc2	Q3UID0;Q6PDG5;Q6PDG5-2	SWI/SNF complex subunit SMARCC2	ADPAFGLESSGIAGTASDEPERIEESGTEEARPEGQAADEK	760	800	2961	2961	963	1016	FALSE	FALSE	FALSE	TRUE	FALSE	FALSE	FALSE	FALSE	FALSE	FALSE	-1.44671	0.359958	1.42768e-06	0.000156409	-1.69556	0.263777	1.47477e-54	2.72042e-52	0.383963	0.36759	0.170501	1	0.641824	0.20142	0.0016962	0.666491	-0.182414	0.377275	0.230547	1
Uba2	Q9Z1F9	SUMO-activating enzyme subunit 2	ADPEAAWEPTEAEAR	211	225	5207	5207	964	1017	FALSE	FALSE	FALSE	TRUE	FALSE	FALSE	FALSE	FALSE	FALSE	FALSE	-0.0075014	0.124968	0.446141	1	0.0662145	0.181801	0.341115	1	0.109725	0.153347	0.21605	1	0.0107975	0.13482	0.434866	1	0.0662908	0.174295	0.287657	1
Stk24	Q99KH8;Q3U335	Serine/threonine-protein kinase 24;Serine/threonine-protein kinase 24 35 kDa subunit;Serine/threonine-protein kinase 24 12 kDa subunit	ADPEELFTK	18	26	2894	2894	965	1018	FALSE	FALSE	FALSE	TRUE	FALSE	FALSE	FALSE	FALSE	FALSE	FALSE	-0.0320347	0.343655	0.399902	1	-0.0281446	0.382749	0.458861	1	1.6031	1.14175	0.0628756	1	1.55563	1.15955	0.0751704	1	0.0133331	0.373365	0.450086	1
Sgcg	P82348;F6YKG7;Q9EQ83	Gamma-sarcoglycan	ADPFQDLR	186	193	1314	1314	966	1019	FALSE	FALSE	FALSE	TRUE	FALSE	FALSE	FALSE	FALSE	FALSE	FALSE	-0.696836	3.79404	0.196613	1	-1.01179	3.85448	0.177299	1	-0.11296	1.10032	0.384801	1	-0.0260129	0.410763	0.422147	1	-0.0231047	1.00327	0.435882	1
Ftl1;Ftl2	Q9CPX4;P29391;P49945	Ferritin;Ferritin light chain 1;Ferritin light chain 2	ADPHLCDFLESHYLDK	122	137	4502	4502	967	1020	FALSE	FALSE	FALSE	FALSE	FALSE	FALSE	FALSE	FALSE	FALSE	FALSE	-0.0188474	0.196755	0.423448	1	-0.819526	0.432622	0.0713571	1	0.307743	0.227988	0.0834192	1	1.07575	0.458201	0.0212724	1	-0.730869	0.472949	0.0969754	1
Aldh1l1	Q8R0Y6	Cytosolic 10-formyltetrahydrofolate dehydrogenase	ADPLGLEAEK	39	48	4099	4099	968	1021	FALSE	FALSE	FALSE	TRUE	FALSE	FALSE	FALSE	FALSE	TRUE	TRUE	1.02477	0.190202	6.48066e-14	8.61781e-12	1.08001	0.163367	5.48921e-34	8.4954e-32	0.0561293	0.159821	0.357344	1	0.00394947	0.124766	0.468961	1	0.029575	0.15833	0.370132	1
Ilf3	Q9Z1X4;Q45VK5;Q9Z1X4-2;Q9Z1X4-3	Interleukin enhancer-binding factor 3	ADPPQAMNALMR	397	408	3043	3043	969	1022	FALSE	FALSE	FALSE	TRUE	FALSE	FALSE	FALSE	FALSE	FALSE	FALSE	-4.15102	7.69288	0.0153339	0.883948	-4.32489	7.96871	0.00697286	0.376606	0.192162	1.29286	0.340241	1	0.235283	0.416948	0.178495	1	-0.026063	1.20428	0.425886	1
Eef1a2	P62631	Elongation factor 1-alpha 2	ADPPQEAAQFTSQVIILNHPGQISAGYSPVIDCHTAHIACK	331	371	2468	2468	970	1023	FALSE	FALSE	FALSE	FALSE	FALSE	FALSE	FALSE	FALSE	TRUE	TRUE	6.63296	2.11415	4.93437e-13	6.45912e-11	6.49911	2.13222	5.65085e-06	0.000507897	-0.163912	0.528294	0.287037	1	-0.0367089	0.494438	0.417708	1	-0.0433014	0.375542	0.37237	1
Spef2	A0A140LIV1;Q8C9J3;E0CYG3;Q8C9J3-2	Sperm flagellar protein 2	ADPSASNAEATELPSLAVK	486	504	391	391	971	1024	FALSE	FALSE	FALSE	TRUE	FALSE	FALSE	FALSE	FALSE	FALSE	FALSE	-0.55868	3.07511	0.211354	1	-0.976458	3.3295	0.163631	1	0.25992	1.73324	0.338897	1	0.344315	1.33151	0.236473	1	-0.0461678	1.07318	0.385484	1
Ncs1	Q8BNY6	Neuronal calcium sensor 1	ADPSIVQALSLYDGLV	175	190	3766	3766	972	1025	FALSE	FALSE	FALSE	FALSE	FALSE	FALSE	FALSE	FALSE	FALSE	FALSE	-2.93571	5.42457	0.0633775	1	-3.14138	5.48641	0.0535112	1	-0.474886	1.13234	0.212785	1	-0.334237	0.590565	0.180399	1	-0.0286939	0.923537	0.436751	1
Pacsin2	Q9WVE8;Q3TDA7	Protein kinase C and casein kinase substrate in neurons protein 2	ADPSLNPEQLK	178	188	2801	2801	973	1026	FALSE	FALSE	FALSE	TRUE	FALSE	FALSE	FALSE	FALSE	FALSE	FALSE	0.0311145	0.130579	0.356635	1	-0.221811	0.154707	0.0646257	1	-0.258078	0.188793	0.0859559	1	0.00114011	0.100499	0.484304	1	-0.260157	0.197034	0.0747993	1
Col6a1	Q04857	Collagen alpha-1(VI) chain	ADPSQDVR	862	869	2688	2688	974	1027	FALSE	FALSE	FALSE	FALSE	FALSE	FALSE	FALSE	FALSE	FALSE	FALSE	-0.0202803	0.237755	0.420921	1	-0.0102689	0.355415	0.484225	1	0.0703125	0.349549	0.394273	1	0.0178209	0.264889	0.433278	1	0.0152262	0.288714	0.443474	1
Rps6ka3	P18654;B1AXN9	Ribosomal protein S6 kinase alpha-3	ADPSQFELLK	63	72	2005	2005;2004	975	1028	FALSE	FALSE	TRUE	TRUE	FALSE	FALSE	FALSE	FALSE	FALSE	FALSE	-1.16283	0.849364	0.0162072	0.926901	-0.97711	0.383616	0.000262216	0.0198006	0.389512	0.789757	0.142225	1	0.273663	0.148256	0.0360144	1	0.0742692	0.788277	0.366224	1
Mtif2	Q91YJ5;Q5M6W7;F6RR02	Translation initiation factor IF-2, mitochondrial	ADPTGPVEGTVIESFTDK	349	366	3188	3188	976	1029	FALSE	FALSE	FALSE	TRUE	FALSE	FALSE	FALSE	FALSE	FALSE	FALSE	-4.41049	7.95286	0.0100371	0.613609	-4.58111	7.82437	0.00483525	0.272124	0.243472	0.985217	0.325886	1	0.265896	0.46644	0.210382	1	-0.016903	0.907682	0.445582	1
Usp47	Q8BY87-2;Q8BY87	Ubiquitin carboxyl-terminal hydrolase 47	ADPYTADEGSGEGHK	1017	1031	3848	3848	977	1030	FALSE	FALSE	FALSE	TRUE	FALSE	FALSE	FALSE	FALSE	FALSE	FALSE	0.669327	0.310695	0.0262286	1	0.690344	0.302509	0.0243176	1	-0.0642828	0.260605	0.38077	1	-0.0628291	0.199445	0.325821	1	0.0085018	0.242497	0.461087	1
Samhd1	Q60710;F8WJE0	Deoxynucleoside triphosphate triphosphohydrolase SAMHD1	ADPYVEITGTAGK	405	417	3258	3258;1106	978	1031	FALSE	FALSE	TRUE	TRUE	FALSE	FALSE	FALSE	FALSE	FALSE	FALSE	0.0251411	0.143863	0.378455	1	0.2598	0.214796	0.112627	1	0.347718	0.186631	0.0311074	1	0.0949631	0.191123	0.267275	1	0.192725	0.218496	0.169324	1
Samhd1	Q60710;F8WJE0	Deoxynucleoside triphosphate triphosphohydrolase SAMHD1	ADPYVEITGTAGKK	405	418	3258	3258;1106	979	1032	FALSE	FALSE	TRUE	TRUE	FALSE	FALSE	FALSE	FALSE	FALSE	FALSE	-1.28689	1.11821	0.0682918	1	-1.35778	1.04317	0.0436936	1	0.0118094	0.604929	0.487596	1	0.0216215	0.26536	0.426025	1	-0.0112903	0.561201	0.460741	1
Coro1a	O89053;Q3U1N0;G3UYK8	Coronin-1A;Coronin	ADQCYEDVR	21	29	1771	1771	980	1033	FALSE	FALSE	FALSE	TRUE	FALSE	FALSE	TRUE	FALSE	TRUE	FALSE	2.87128	0.421374	1.54744e-43	2.93943e-41	0.940716	0.205073	7.86461e-08	7.78446e-06	0.0405076	0.255398	0.432891	1	1.9608	0.393175	7.77789e-13	7.54949e-10	-1.91558	0.483027	1.18997e-05	0.00929252
Smc1a	Q9CU62	Structural maintenance of chromosomes protein 1A	ADQDRLDLEER	402	412	4592	4592	981	1034	FALSE	FALSE	FALSE	FALSE	FALSE	FALSE	FALSE	FALSE	FALSE	FALSE	-1.45442	0.49152	0.00137706	0.106759	-2.0088	0.369531	3.45462e-18	4.37772e-16	-0.217049	0.51777	0.323954	1	0.265182	0.281003	0.14982	1	-0.439613	0.589339	0.15363	1
Tln1	P26039	Talin-1	ADQDSEAMK	2446	2454	2066	2066;1034	982	1035	FALSE	FALSE	TRUE	TRUE	FALSE	FALSE	FALSE	FALSE	FALSE	FALSE	0.437012	0.406539	0.120616	1	0.519012	0.398852	0.0876662	1	0.0599651	0.350573	0.406565	1	0.0121739	0.248778	0.446662	1	0.0154818	0.299773	0.441852	1
Polr2h	Q923G2	DNA-directed RNA polymerases I, II, and III subunit RPABC3	ADQFEYVMYGK	85	95	4367	4367	983	1036	FALSE	FALSE	FALSE	FALSE	FALSE	FALSE	FALSE	FALSE	FALSE	FALSE	0.0288989	0.238586	0.396203	1	0.130621	0.225891	0.265075	1	0.178767	0.329475	0.254412	1	0.0685671	0.237978	0.308733	1	0.0413981	0.240439	0.353999	1
Rnf213	E9Q555;A0A171EBL2	E3 ubiquitin-protein ligase RNF213	ADQFIAR	3162	3168	420	420	984	1037	FALSE	FALSE	FALSE	TRUE	FALSE	FALSE	FALSE	FALSE	FALSE	FALSE	0.423807	0.465195	0.142391	1	0.464656	0.509647	0.157844	1	-0.0685033	0.36639	0.400473	1	-0.0413749	0.328343	0.377631	1	0.00341387	0.313175	0.494888	1
Ehd1	Q9WVK4;Q80ZZ0	EH domain-containing protein 1	ADQIETQQLMR	221	231	3640	3640;5086	985	1038	FALSE	FALSE	TRUE	TRUE	FALSE	FALSE	FALSE	FALSE	TRUE	TRUE	1.20084	0.328661	0.000733991	0.0608965	1.1461	0.27858	1.91568e-05	0.00165761	-0.0628872	0.241206	0.378476	1	-0.0139755	0.19267	0.437829	1	-0.0179897	0.233422	0.431259	1
Calm1	P62204;Q3UKW2	Calmodulin	ADQLTEEQIAEFK	2	14	2444	2444;4771	986	1039	FALSE	FALSE	TRUE	TRUE	FALSE	FALSE	FALSE	TRUE	FALSE	FALSE	-1.66075	0.109412	0	0	-0.884361	0.108343	2.13057e-119	5.54347e-117	0.250224	0.100702	0.0144368	1	-0.525702	0.122499	1.90314e-06	0.00131297	0.774003	0.159213	2.14182e-05	0.0163972
Pdha1	P35486;Q3UFJ3	Pyruvate dehydrogenase E1 component subunit alpha, somatic form, mitochondrial;Pyruvate dehydrogenase E1 component subunit alpha	ADQLYK	78	83	2160	2160	987	1040	FALSE	FALSE	FALSE	TRUE	FALSE	FALSE	FALSE	FALSE	FALSE	FALSE	-1.83953	2.23217	0.372237	1	-2.72074	2.39201	0.367449	1	-0.100115	0.48157	0.428898	1	0.771152	0.594829	0.158666	1	-0.62861	0.596637	0.080473	1
Ehd4	Q9EQP2;Q3TM70	EH domain-containing protein 4	ADQVDTQQLMR	224	234	2833	2833	988	1041	FALSE	FALSE	FALSE	TRUE	FALSE	FALSE	FALSE	FALSE	FALSE	FALSE	0.364507	0.211039	0.0476895	1	0.42886	0.175181	0.00781755	0.416397	0.0741251	0.156737	0.304975	1	0.00731719	0.157338	0.458988	1	0.041371	0.186039	0.355306	1
Rala	P63321	Ras-related protein Ral-A	ADQWNVNYVETSAK	146	159	2521	2521	989	1042	FALSE	FALSE	FALSE	FALSE	FALSE	FALSE	FALSE	FALSE	FALSE	FALSE	-0.206172	0.189751	0.125506	1	-0.658645	0.330797	0.00543776	0.301773	-0.294547	0.327694	0.127645	1	0.0909191	0.174209	0.246432	1	-0.432488	0.375915	0.0843182	1
Hars	Q61035	Histidine--tRNA ligase, cytoplasmic	ADRAALEELVRLQGAHVR	2	19	3287	3287	990	1043	FALSE	FALSE	FALSE	FALSE	FALSE	FALSE	FALSE	FALSE	FALSE	FALSE	-4.10901	7.224	0.0155639	0.894848	-4.23053	7.15269	0.00687823	0.371998	0.102028	0.899703	0.39908	1	0.125859	0.346979	0.271779	1	-0.0207302	0.847101	0.436163	1
Shmt1	P50431;G3UZ26;G3UYY1	Serine hydroxymethyltransferase, cytosolic;Serine hydroxymethyltransferase	ADRDATLWASHEK	2	14	2283	2283	991	1044	FALSE	FALSE	FALSE	FALSE	FALSE	FALSE	FALSE	FALSE	FALSE	FALSE	-4.71578	8.87412	0.0168051	0.956068	-4.87095	8.96343	0.00493137	0.276874	0.467764	1.47009	0.236789	1	0.548948	0.849359	0.129065	1	-0.0255963	1.29007	0.431854	1
Rps14	P62264	40S ribosomal protein S14	ADRDESSPYAAMLAAQDVAQR	64	84	2450	2450	992	1045	FALSE	FALSE	FALSE	TRUE	FALSE	FALSE	FALSE	FALSE	FALSE	FALSE	-0.531542	0.182814	0.00177104	0.133596	-1.22408	0.165844	1.12785e-66	2.25361e-64	-0.0473394	0.187486	0.404648	1	0.64433	0.154567	1.04849e-05	0.00678959	-0.676378	0.254121	0.0088877	1
Rps14	P62264	40S ribosomal protein S14	ADRDESSPYAAMLAAQDVAQR	64	84	2450	2450	992	1046	FALSE	FALSE	FALSE	TRUE	FALSE	FALSE	FALSE	FALSE	FALSE	FALSE	-1.03692	0.292197	0.000233426	0.0214709	-0.961648	0.275783	0.000245282	0.0186136	0.125742	0.27752	0.276182	1	0.050912	0.144595	0.305124	1	0.0328117	0.26269	0.386084	1
Tf	Q921I1	Serotransferrin	ADRDQYELLCLDNTR	223	237	4342	1099;4342	993	1047	FALSE	FALSE	TRUE	TRUE	FALSE	FALSE	TRUE	FALSE	FALSE	FALSE	7.98867	0.34073	0	0	4.04517	0.175788	0	0	-0.586551	0.141639	2.58094e-06	0.00193704	3.35957	0.328514	3.89989e-207	2.42054e-203	-3.9226	0.354304	1.08075e-237	1.04225e-233
Tf	Q921I1	Serotransferrin	ADRDQYELLCLDNTRK	223	238	4342	1099;4342	994	1048	FALSE	FALSE	TRUE	TRUE	FALSE	FALSE	FALSE	FALSE	TRUE	TRUE	5.19739	2.25517	0.000609775	0.0514765	4.80751	2.10735	0.000563866	0.0397869	-1.16504	0.415609	0.00724248	1	-0.546111	0.644214	0.189375	1	-0.354959	0.614013	0.226554	1
Ica;1300017J02Rik	Q9DBD0;D3YY36	Inhibitor of carbonic anhydrase	ADRDQYELLCMDNTR	237	251	4851	4851	995	1049	FALSE	FALSE	FALSE	TRUE	FALSE	FALSE	FALSE	FALSE	TRUE	TRUE	5.75184	1.2541	8.4821e-23	1.30162e-20	5.65758	1.26337	2.10223e-17	2.62868e-15	-0.128805	0.143202	0.171327	1	-0.0248432	0.20502	0.392824	1	-0.0554523	0.210313	0.329109	1
Atad3	Q925I1;Q925I1-2	ATPase family AAA domain-containing protein 3	ADRENADIIR	198	207	4374	4374	996	1050	FALSE	FALSE	FALSE	TRUE	FALSE	FALSE	FALSE	FALSE	FALSE	FALSE	-2.91868	1.53356	0.0240103	1	-3.36821	2.1342	0.00175063	0.110069	-0.166194	2.02034	0.32679	1	-0.005477	0.203503	0.483967	1	-0.100637	2.0195	0.334127	1
Mybpc1	Q6P6L5		ADSAEYSAMTTGGQSSAK	409	426	3460	3460;878	997	1051	FALSE	FALSE	TRUE	TRUE	FALSE	FALSE	FALSE	FALSE	FALSE	FALSE	0.406214	0.246393	0.0479448	1	0.370578	0.253395	0.0709485	1	-0.217942	0.197514	0.119364	1	-0.160272	0.2158	0.187303	1	-0.0142268	0.205963	0.438644	1
Mybpc1	Q6P6L5		ADSAEYSAMTTGGQSSAK	409	426	3460	3460;878	997	1052	FALSE	FALSE	TRUE	TRUE	FALSE	FALSE	FALSE	FALSE	FALSE	FALSE	-0.0526067	0.603779	0.382216	1	-0.166801	1.06312	0.354335	1	-0.414559	2.40369	0.255169	1	-0.206836	2.16402	0.275881	1	-0.0219272	0.877446	0.440017	1
Unc45b	Q8CGY6;Q8CGY6-2	Protein unc-45 homolog B	ADSAILTDQTK	640	650	3971	3971	998	1053	FALSE	FALSE	FALSE	TRUE	FALSE	FALSE	FALSE	FALSE	FALSE	FALSE	0.00890974	0.322723	0.459471	1	-0.0766797	0.449922	0.400033	1	-0.270228	0.499784	0.244601	1	-0.0686367	0.378592	0.335233	1	-0.0633885	0.417578	0.358566	1
Chdh	Q8BJ64	Choline dehydrogenase, mitochondrial	ADSAYHPSCTCK	508	519	3721	3721	999	1054	FALSE	FALSE	FALSE	FALSE	FALSE	FALSE	FALSE	FALSE	FALSE	FALSE	-0.108984	0.676328	0.311052	1	-0.473848	1.70527	0.210754	1	0.00276039	1.81732	0.492998	1	0.146348	0.687062	0.290502	1	-0.113866	1.59485	0.32215	1
Ttn	A2ASS6;A2ASS6-2	Titin	ADSCEFTVTGLQK	14932	14944	564	564;1197	1000	1055	FALSE	FALSE	TRUE	TRUE	FALSE	FALSE	FALSE	FALSE	FALSE	FALSE	-0.259809	2.42835	0.260816	1	-0.486396	2.70062	0.240259	1	-0.287832	1.17634	0.276645	1	-0.146222	0.62913	0.295148	1	-0.0214551	0.98436	0.42994	1
Ttn	A2ASS6;A2ASS6-2	Titin	ADSDHWVR	21419	21426	564	564;1197	1001	1056	FALSE	FALSE	TRUE	TRUE	FALSE	FALSE	FALSE	FALSE	FALSE	FALSE	-0.0312504	0.854156	0.416985	1	-0.107498	1.19424	0.405123	1	-0.129787	1.23503	0.390113	1	-0.0274759	0.986218	0.417012	1	-0.00789618	0.764622	0.469957	1
Rock2	F8VPK5;P70336;P70336-2	Rho-associated protein kinase;Rho-associated protein kinase 2	ADSEQLAR	922	929	1331	1331	1002	1057	FALSE	FALSE	FALSE	TRUE	FALSE	FALSE	FALSE	FALSE	FALSE	FALSE	-0.0241417	0.194526	0.400082	1	-0.479116	0.795709	0.124614	1	-0.319509	0.806384	0.236291	1	0.050464	0.186342	0.321358	1	-0.393151	0.80636	0.167502	1
Sars	P26638;Q8C483;A2AFS0	Serine--tRNA ligase, cytoplasmic	ADSEWR	39	44	2077	2077	1003	1058	FALSE	FALSE	FALSE	TRUE	FALSE	FALSE	FALSE	FALSE	FALSE	FALSE	-0.127042	0.463204	0.285393	1	-0.129937	0.491	0.356403	1	0.286317	0.461241	0.215499	1	0.210779	0.308317	0.178652	1	0.0166188	0.365601	0.439012	1
C5	P06684	Complement C5;Complement C5 beta chain;Complement C5 alpha chain;C5a anaphylatoxin;Complement C5 alpha chain	ADSFLLENTLPSK	1175	1187	1846	1846	1004	1059	FALSE	FALSE	FALSE	FALSE	FALSE	FALSE	FALSE	FALSE	FALSE	FALSE	4.35097	0.242401	0	0	4.43525	0.215458	0	0	-0.068373	0.179094	0.351279	1	-0.109564	0.212394	0.258983	1	0.0418685	0.227761	0.369441	1
C5	P06684	Complement C5;Complement C5 beta chain;Complement C5 alpha chain;C5a anaphylatoxin;Complement C5 alpha chain	ADSFLLENTLPSKSTFTLAIVAYALSLGDRTHPR	1175	1208	1846	1846	1005	1060	FALSE	FALSE	FALSE	FALSE	FALSE	FALSE	FALSE	FALSE	FALSE	FALSE	0.132751	1.11151	0.313056	1	0.140669	1.35299	0.386555	1	-0.514872	2.91309	0.247452	1	-0.272931	2.82947	0.271908	1	-0.0186872	0.86065	0.441513	1
Mug1	P28665	Murinoglobulin-1	ADSHFR	345	350	2100	2100;2101;213	1006	1061	FALSE	FALSE	TRUE	TRUE	FALSE	FALSE	FALSE	FALSE	FALSE	FALSE	3.59966	0.296124	0	0	4.12508	0.173932	0	0	-0.062163	0.118615	0.311628	1	-0.57534	0.331116	0.0647312	1	0.496609	0.347825	0.106758	1
Mug1	P28665	Murinoglobulin-1	ADSHFRHGIPFFVK	345	358	2100	2100;2101;213	1007	1062	FALSE	FALSE	TRUE	TRUE	FALSE	FALSE	FALSE	FALSE	TRUE	FALSE	3.46674	0.303339	7.90661e-249	3.68755e-246	3.36492	0.254606	0	0	-0.16112	0.234426	0.24029	1	-0.0278342	0.195227	0.388229	1	-0.0590827	0.227387	0.327638	1
Acot1	O55137	Acyl-coenzyme A thioesterase 1	ADSHGELDLAR	54	64	1685	1685	1008	1063	FALSE	FALSE	FALSE	TRUE	FALSE	FALSE	FALSE	FALSE	FALSE	FALSE	-1.02924	0.192663	1.12655e-24	1.7746e-22	-0.681613	0.211908	6.00055e-05	0.00494413	0.32798	0.241944	0.0837673	1	0.000953755	0.10903	0.491281	1	0.315053	0.26509	0.103542	1
Csad	Q9DBE0	Cysteine sulfinic acid decarboxylase	ADSKPLR	2	8	4853	4853	1009	1064	FALSE	FALSE	FALSE	FALSE	FALSE	FALSE	FALSE	FALSE	FALSE	FALSE	-0.0037926	0.785381	0.482562	1	-0.0252526	1.12701	0.471615	1	-0.0320106	1.22513	0.46733	1	-0.00090581	0.909858	0.490407	1	-0.00276918	0.766897	0.483271	1
Krt7	Q9DCV7;CON__Q9DCV7	Keratin, type II cytoskeletal 7	ADSLQDEINFLK	209	220	863	863	1010	1065	TRUE	FALSE	FALSE	TRUE	FALSE	FALSE	FALSE	FALSE	FALSE	FALSE	-4.08734	1.01137	1.48215e-82	3.66955e-80	-7.01522	6.04907	4.73823e-12	5.31527e-10	-2.26536	6.26683	0.188886	1	0.390869	0.182147	0.0277484	1	-2.60492	6.27559	0.132694	1
Krt6a;Krt6b	P50446;CON__P50446;Q9Z331;Q3UV11	Keratin, type II cytoskeletal 6A;Keratin, type II cytoskeletal 6B	ADSLTDDINFLR	277	288	842	842	1011	1066	TRUE	FALSE	FALSE	TRUE	FALSE	FALSE	FALSE	FALSE	FALSE	FALSE	-2.24761	0.885108	0.00271983	0.195827	-2.24745	0.729164	1.05966e-06	9.96823e-05	0.000711256	0.55306	0.494666	1	-0.00201417	0.1916	0.496858	1	-0.000795092	0.530374	0.499056	1
Cmtr1	Q9DBC3	Cap-specific mRNA (nucleoside-2-O-)-methyltransferase 1	ADSLVEGTSSR	72	82	4849	4849	1012	1067	FALSE	FALSE	FALSE	TRUE	FALSE	FALSE	FALSE	FALSE	FALSE	FALSE	-0.0666856	0.167243	0.286415	1	-0.0882662	0.188485	0.287119	1	0.255968	0.209917	0.118912	1	0.247841	0.200478	0.101733	1	-0.00463727	0.179167	0.480938	1
Pacsin3	Q99JB8;Q543N7	Protein kinase C and casein kinase II substrate protein 3	ADSSMSQEQLR	176	186	3118	3118	1013	1068	FALSE	FALSE	FALSE	TRUE	FALSE	FALSE	FALSE	FALSE	FALSE	FALSE	-0.195216	0.231678	0.1533	1	-0.532794	0.292101	0.0127655	0.638926	-0.249932	0.322466	0.177807	1	0.0158113	0.13211	0.40539	1	-0.274699	0.332633	0.153741	1
Lama4	P97927	Laminin subunit alpha-4	ADSSNDEAVADTSR	676	689	2644	2644	1014	1069	FALSE	FALSE	FALSE	FALSE	FALSE	FALSE	FALSE	FALSE	FALSE	FALSE	0.329025	0.280326	0.0990454	1	-0.0675624	0.376733	0.420145	1	-0.354396	0.388313	0.158624	1	0.0317262	0.1892	0.383975	1	-0.392462	0.428719	0.132878	1
Lama4	P97927	Laminin subunit alpha-4	ADSSNDEAVADTSRR	676	690	2644	2644	1015	1070	FALSE	FALSE	FALSE	FALSE	FALSE	FALSE	FALSE	FALSE	FALSE	FALSE	-0.524936	0.596759	0.144661	1	-1.51946	3.00127	0.0458596	1	-0.40322	3.07049	0.306104	1	0.195838	0.294913	0.192714	1	-0.601165	3.11538	0.203821	1
Csad	Q9DBE0	Cysteine sulfinic acid decarboxylase	ADSVAWNPHK	296	305	4853	4853	1016	1071	FALSE	FALSE	FALSE	TRUE	FALSE	FALSE	FALSE	FALSE	TRUE	FALSE	1.78311	0.193338	9.68828e-78	2.32858e-75	0.952136	0.226703	0.000391473	0.0286752	-0.763103	0.226074	0.000938503	0.408895	0.0336103	0.14424	0.35354	1	-0.829062	0.274601	0.00100872	0.560873
Uba5	Q8VE47	Ubiquitin-like modifier-activating enzyme 5	ADSVER	2	7	4210	4210	1017	1072	FALSE	FALSE	FALSE	TRUE	FALSE	FALSE	FALSE	FALSE	FALSE	FALSE	-0.0190589	0.41702	0.442792	1	-0.415576	1.85488	0.227827	1	-0.45992	1.87795	0.217622	1	-0.0468634	0.334155	0.368902	1	-0.256721	1.8339	0.256821	1
Ccar2	Q8VDP4	Cell cycle and apoptosis regulator protein 2	ADSWVEK	909	915	4204	4204	1018	1073	FALSE	FALSE	FALSE	FALSE	FALSE	FALSE	FALSE	FALSE	FALSE	FALSE	-0.645005	0.376565	0.0400153	1	-0.724952	0.298488	0.00727213	0.390757	0.142634	0.346999	0.295316	1	0.202009	0.225239	0.158401	1	-0.0279827	0.322103	0.416326	1
Dcps	Q9DAR7;Q3TBW9;D6RFQ0	m7GpppX diphosphatase	ADTAPQLK	2	9	4828	4828	1019	1074	FALSE	FALSE	FALSE	TRUE	FALSE	FALSE	FALSE	FALSE	FALSE	FALSE	-1.71567	0.183767	5.15124e-148	1.72226e-145	-1.80086	0.207309	1.57433e-111	3.95897e-109	-0.0167896	0.202994	0.461413	1	0.037246	0.127189	0.322845	1	-0.0474547	0.207254	0.337957	1
Dcps	Q9DAR7;Q3TBW9;D6RFQ0	m7GpppX diphosphatase	ADTAPQLKR	2	10	4828	4828	1020	1075	FALSE	FALSE	FALSE	TRUE	FALSE	FALSE	FALSE	FALSE	FALSE	FALSE	0.021062	0.215299	0.401775	1	0.0973631	0.290836	0.336751	1	0.0599908	0.255906	0.389314	1	0.00250686	0.218731	0.483072	1	0.0232465	0.234063	0.401762	1
Sfxn5	Q8BRQ9;Q925N0;D3YXH5	Sideroflexin;Sideroflexin-5	ADTATTASAASAAASAPNASTDAPPFQLGK	2	31	3787	3787	1021	1076	FALSE	FALSE	FALSE	TRUE	FALSE	FALSE	FALSE	FALSE	FALSE	FALSE	-3.43679	7.96771	0.0692709	1	-3.6035	7.92513	0.0558659	1	-0.0814715	0.9946	0.413777	1	-0.0164432	0.414258	0.449616	1	-0.0201901	0.895976	0.435225	1
Gale	Q8R059	UDP-glucose 4-epimerase	ADTAWNAVLLR	173	183	4089	4089	1022	1077	FALSE	FALSE	FALSE	FALSE	FALSE	FALSE	FALSE	FALSE	FALSE	FALSE	-0.0222395	0.160033	0.39743	1	-0.0570043	0.176019	0.355895	1	0.0398306	0.204674	0.411733	1	0.0401099	0.153536	0.327592	1	-0.0122582	0.177382	0.444038	1
Nucb1	Q02819	Nucleobindin-1	ADTDDAPVPAPAGDQK	420	435	2679	2679	1023	1078	FALSE	FALSE	FALSE	FALSE	FALSE	FALSE	FALSE	FALSE	FALSE	FALSE	-1.45693	0.568048	0.00209514	0.155192	-0.932691	0.483135	0.00478185	0.269499	0.751812	0.597066	0.071908	1	0.25041	0.341768	0.164414	1	0.311066	0.604065	0.223371	1
Prelp	Q543S0;Q9JK53	Prolargin	ADTFQGLK	210	217	3121	3121	1024	1079	FALSE	FALSE	FALSE	TRUE	FALSE	FALSE	FALSE	FALSE	FALSE	FALSE	-0.818832	0.461053	0.0493845	1	-0.791836	0.487948	0.0605189	1	-0.0701612	0.390776	0.407679	1	-0.0421499	0.266104	0.367262	1	0.00145592	0.332435	0.490665	1
Samd9l	Q69Z37;E9PX59	Sterile alpha motif domain-containing protein 9-like	ADTFSGLLEYLNPNHK	1310	1325	1063	1063	1025	1080	FALSE	FALSE	FALSE	TRUE	FALSE	FALSE	FALSE	FALSE	FALSE	FALSE	0.0258456	0.298439	0.406314	1	0.0692031	0.379509	0.397284	1	0.106864	0.304237	0.335747	1	0.0429211	0.272017	0.36332	1	0.0116892	0.260884	0.455057	1
Skt;Etl4	A2AQ25;E9QAU4;A2AQ25-2;D3Z781;A2AQ25-4;A2AQ25-3;A2AQ25-9;A2AQ25-6;A2AQ25-5	Sickle tail protein	ADTFTEENATPNK	1239	1251	547	547	1026	1081	FALSE	FALSE	FALSE	TRUE	FALSE	FALSE	FALSE	FALSE	FALSE	FALSE	-0.365382	0.696668	0.187389	1	-0.679296	1.40696	0.146046	1	0.0435212	1.31132	0.461503	1	0.173052	0.405407	0.24899	1	-0.0838031	1.25375	0.34187	1
Nolc1	E9Q5C9		ADTGLR	2	7	1161	1161	1027	1082	FALSE	FALSE	FALSE	FALSE	FALSE	FALSE	FALSE	FALSE	FALSE	FALSE	0.0135913	0.250415	0.443841	1	-0.114026	0.429677	0.356697	1	-0.322871	0.49992	0.201817	1	-0.0873139	0.326138	0.30831	1	-0.0961794	0.420736	0.310465	1
Usp4	P35123;A0A0A6YW28;A0A0A6YVY7	Ubiquitin carboxyl-terminal hydrolase 4;Ubiquitin carboxyl-terminal hydrolase	ADTIATIEK	159	167	113	113	1028	1083	FALSE	FALSE	FALSE	TRUE	FALSE	FALSE	FALSE	FALSE	FALSE	FALSE	-2.83827	5.538	0.067442	1	-3.01162	5.47976	0.0412496	1	-0.0212272	0.92229	0.474137	1	0.0159469	0.286726	0.439515	1	-0.0232573	0.887489	0.430799	1
Usp15	Q8R5H1;Q8R5H1-5;Q8R5H1-2	Ubiquitin carboxyl-terminal hydrolase 15	ADTIDTIEK	155	163	4157	4157	1029	1084	FALSE	FALSE	FALSE	TRUE	FALSE	FALSE	FALSE	FALSE	FALSE	FALSE	0.622967	0.226405	0.00328673	0.231269	0.633294	0.260779	0.00559578	0.309517	-0.184197	0.237231	0.21003	1	-0.166315	0.21426	0.164648	1	0.00359712	0.218553	0.478434	1
Mut	P16332	Methylmalonyl-CoA mutase, mitochondrial	ADTLDLPEELPGVK	74	87	1980	1980	1030	1085	FALSE	FALSE	FALSE	FALSE	FALSE	FALSE	FALSE	FALSE	FALSE	FALSE	-2.99703	0.893226	1.07222e-07	1.22969e-05	-2.93812	0.904341	0.000274914	0.0206855	-0.340303	0.52545	0.197166	1	-0.379939	0.217364	0.0503657	1	0.00884711	0.48739	0.46437	1
Mut	P16332	Methylmalonyl-CoA mutase, mitochondrial	ADTLDLPEELPGVKPFTR	74	91	1980	1980	1031	1086	FALSE	FALSE	FALSE	FALSE	FALSE	FALSE	FALSE	FALSE	FALSE	FALSE	-2.02087	0.267118	4.77273e-91	1.23446e-88	-3.5463	0.411269	1.8702e-155	5.60321e-153	-0.784379	0.46633	0.0449209	1	0.723127	0.158413	7.17365e-13	6.97431e-10	-1.51342	0.506686	0.00130249	0.694301
Psmc4	P54775;A0A140LIZ5	26S protease regulatory subunit 6B	ADTLDPALLRPGR	314	326	2337	2337	1032	1087	FALSE	FALSE	FALSE	TRUE	FALSE	FALSE	FALSE	FALSE	FALSE	FALSE	-0.238117	0.14944	0.0416654	1	-0.157146	0.129684	0.101683	1	0.0176724	0.155545	0.449068	1	-0.0406064	0.10751	0.302071	1	0.0494074	0.157775	0.320338	1
Psmc4	P54775;A0A140LIZ5	26S protease regulatory subunit 6B	ADTLDPALLRPGRLDR	314	329	2337	2337	1033	1088	FALSE	FALSE	FALSE	TRUE	FALSE	FALSE	FALSE	FALSE	FALSE	FALSE	-0.713877	0.383409	0.0179507	1	-0.934802	0.427002	0.0082761	0.437544	-0.0729525	0.393582	0.393234	1	0.0379193	0.172367	0.355868	1	-0.100878	0.38639	0.304745	1
Ttn	A2ASS6;A2ASS6-2	Titin	ADTLLKPDQR	15516	15525	564	564;1197	1034	1089	FALSE	FALSE	TRUE	TRUE	FALSE	FALSE	FALSE	FALSE	FALSE	FALSE	-0.936434	1.32069	0.162941	1	-2.05325	2.99787	0.0384613	1	-0.0888176	3.12969	0.434374	1	0.264291	0.504899	0.219266	1	-0.298498	3.06489	0.260852	1
	CON__P02538		ADTLTDEINFLR	288	299	816	816;825;841	1035	1090	TRUE	FALSE	TRUE	TRUE	FALSE	FALSE	FALSE	FALSE	FALSE	FALSE	0.0274055	0.229536	0.401464	1	0.166478	0.289741	0.258617	1	-0.0358205	0.299294	0.444829	1	-0.113117	0.239418	0.256602	1	0.0622144	0.26558	0.330588	1
2017-09-09	Q80UG5;Q80UG5-3;A2A6U3	Septin-9	ADTLTLEER	444	452	3583	3583	1036	1091	FALSE	FALSE	FALSE	TRUE	FALSE	FALSE	FALSE	FALSE	FALSE	FALSE	-1.27275	0.290394	1.38227e-12	1.79447e-10	-1.86902	0.222024	1.41566e-128	3.83698e-126	-0.442424	0.324882	0.101167	1	0.140627	0.15574	0.159498	1	-0.594888	0.358112	0.0505148	1
2017-09-02	P42208;E9Q3V6;F6WYM0;D3YYB1;D3Z3C0	Septin-2	ADTLTLK	184	190	2199	2199	1037	1092	FALSE	FALSE	FALSE	TRUE	FALSE	FALSE	FALSE	FALSE	FALSE	FALSE	-1.12376	0.194361	6.29599e-24	9.8143e-22	-0.98298	0.210951	1.73655e-15	2.09631e-13	0.283315	0.206658	0.0803981	1	0.123829	0.158342	0.188378	1	0.103449	0.217871	0.272105	1
2017-09-07	O55131;E9Q9F5;E9Q1G8	Septin-7	ADTLTPEECQQFK	195	207	1114	1114	1038	1093	FALSE	FALSE	FALSE	TRUE	FALSE	FALSE	FALSE	FALSE	FALSE	FALSE	0.0182667	0.185371	0.417887	1	-0.0965423	0.328212	0.347216	1	-0.135306	0.336945	0.301214	1	-0.000242081	0.191596	0.488208	1	-0.103791	0.316522	0.281772	1
Ddx19a;Ddx19b	Q61655;Q8R3C7;Q8BZY3	ATP-dependent RNA helicase DDX19A	ADTNGVIK	32	39	3325	3325	1039	1094	FALSE	FALSE	FALSE	FALSE	FALSE	FALSE	FALSE	FALSE	FALSE	FALSE	-1.15972	1.06933	0.0598232	1	-0.986283	0.91039	0.0440317	1	0.487262	0.747055	0.144095	1	0.363905	0.429829	0.122368	1	0.029158	0.67091	0.419997	1
Klkb1	P26262	Plasma kallikrein;Plasma kallikrein heavy chain;Plasma kallikrein light chain	ADTNTIYTNCWVTGWGYTK	508	526	2071	2071	1040	1095	FALSE	FALSE	FALSE	FALSE	FALSE	FALSE	FALSE	FALSE	FALSE	FALSE	0.311057	1.39293	0.244022	1	0.527815	1.43783	0.226278	1	0.00884195	0.661416	0.487739	1	-0.0231694	0.505986	0.4328	1	0.0236427	0.457138	0.429438	1
Stxbp2	Q64324;Q548T0;F8WGM5	Syntaxin-binding protein 2	ADTPSLGEGPEK	214	225	1349	1349	1041	1096	FALSE	FALSE	FALSE	TRUE	FALSE	FALSE	FALSE	FALSE	FALSE	FALSE	-1.01749	0.395334	0.00035508	0.0315837	-0.764429	0.265695	0.00136865	0.0883061	0.453731	0.396817	0.0533817	1	0.227777	0.170157	0.0909183	1	0.176773	0.412774	0.251091	1
Erh	P84089;Q4FZH7;G3UW85	Enhancer of rudimentary homolog	ADTQTYQPYNK	74	84	2598	2598	1042	1097	FALSE	FALSE	FALSE	TRUE	FALSE	FALSE	FALSE	FALSE	FALSE	FALSE	-0.728881	0.312931	0.0149026	0.862856	-0.764645	0.307766	0.00872464	0.457968	0.1646	0.269642	0.25518	1	0.194718	0.231126	0.180596	1	-0.0196817	0.254233	0.433283	1
Synpo2	Q91YE8;E9Q1U2;D3YVV9;Q91YE8-2	Synaptopodin-2	ADTSLTSSTSSGR	244	256	899	899	1043	1098	FALSE	FALSE	FALSE	TRUE	FALSE	FALSE	FALSE	FALSE	FALSE	FALSE	0.720934	0.771889	0.11252	1	0.787365	0.785619	0.107912	1	-0.00890229	0.265329	0.486527	1	-0.0130278	0.25717	0.445563	1	0.0138701	0.250143	0.448056	1
Nufip2	Q5F2E7;Q5F2E7-2	Nuclear fragile X mental retardation-interacting protein 2	ADTSSQGALVFLSK	601	614	3178	3178	1044	1099	FALSE	FALSE	FALSE	TRUE	FALSE	FALSE	FALSE	FALSE	FALSE	FALSE	-0.857212	2.81698	0.168906	1	-1.15456	2.86076	0.131849	1	0.02232	0.987826	0.480193	1	0.0555037	0.429877	0.361129	1	-0.0383834	0.917305	0.411112	1
Arhgef16	Q3U5C8	Rho guanine nucleotide exchange factor 16	ADTTIVVK	251	258	2905	2905	1045	1100	FALSE	FALSE	FALSE	FALSE	FALSE	FALSE	FALSE	FALSE	FALSE	FALSE	-0.782089	0.709622	0.0741796	1	-0.757717	0.539733	0.0425374	1	0.163494	0.54155	0.309078	1	0.123848	0.241833	0.238794	1	0.00103359	0.494816	0.487045	1
Magt1	F6WHL0;A2ADH1;Q9CQY5;F6TBV1;Q9CQY5-2;Q9CQY5-3	Magnesium transporter protein 1	ADTYELQVR	159	167	478	478	1046	1101	FALSE	FALSE	FALSE	TRUE	FALSE	FALSE	FALSE	FALSE	FALSE	FALSE	-4.85707	6.597	0.0269663	1	-5.27829	6.43578	0.00232411	0.141971	1.8136	1.85143	0.100049	1	2.05831	0.859555	0.0113871	1	-0.050725	1.79484	0.393052	1
Des	P31001;Q3V1K9	Desmin	ADVDAATLAR	212	221	2123	2123	1047	1102	FALSE	FALSE	FALSE	TRUE	FALSE	FALSE	FALSE	FALSE	FALSE	FALSE	-2.07436	0.72794	2.80601e-06	0.000303499	-1.24479	0.368745	0.00393296	0.226474	0.789795	0.773719	0.105332	1	-0.0249315	0.210062	0.399215	1	0.824649	0.835513	0.10519	1
Ahnak	E9Q616		ADVDASLPEVEGGVK	1462	1476	1167	1167	1048	1103	FALSE	FALSE	FALSE	FALSE	FALSE	FALSE	FALSE	FALSE	FALSE	FALSE	-0.113466	0.314784	0.290536	1	-0.987646	0.273052	0.000954601	0.0639055	0.195595	0.294634	0.257364	1	1.00039	0.370372	0.00449644	1	-0.839087	0.436607	0.0407334	1
Ahnak	E9Q616		ADVDASLPEVEGGVKVPDVDIK	1462	1483	1167	1167	1049	1104	FALSE	FALSE	FALSE	FALSE	FALSE	FALSE	FALSE	FALSE	FALSE	FALSE	-3.39228	6.28016	0.0521563	1	-3.62638	6.2237	0.0253546	1	0.434452	1.43961	0.279493	1	0.538486	0.788913	0.149303	1	-0.0301837	1.36386	0.418759	1
Ahnak	E9Q616		ADVDISVPK	1024	1032	1167	1167	1050	1105	FALSE	FALSE	FALSE	FALSE	FALSE	FALSE	FALSE	FALSE	FALSE	FALSE	-1.66405	0.303015	2.70687e-22	4.12454e-20	-1.72518	0.222662	1.5587e-77	3.31581e-75	0.536659	0.281565	0.0434416	1	0.590099	0.175513	9.16709e-05	0.0524507	-0.0284793	0.264927	0.41274	1
Scly	Q9JLI6;A0A0R4J069;F7D651;F6ZFP8;Q9JLI6-2	Selenocysteine lyase	ADVDLIVQDLK	412	422	244	244	1051	1106	FALSE	FALSE	FALSE	TRUE	FALSE	FALSE	FALSE	FALSE	FALSE	FALSE	-0.111733	0.203018	0.239341	1	-0.134578	0.299222	0.306208	1	-0.0634553	0.291153	0.398456	1	-0.0380086	0.175191	0.364531	1	-0.00407687	0.254771	0.481205	1
Psmd9	Q9CR00	26S proteasome non-ATPase regulatory subunit 9	ADVDLYQVR	65	73	4569	4569	1052	1107	FALSE	FALSE	FALSE	TRUE	FALSE	FALSE	FALSE	FALSE	FALSE	FALSE	0.286689	0.210763	0.0817356	1	-0.346097	0.199703	0.0390071	1	-0.516637	0.230656	0.0139467	1	0.101471	0.15798	0.225134	1	-0.634941	0.293973	0.0104991	1
Wfs1	P56695;Q3UN10;Q3TDI2	Wolframin	ADVEIPFEEVLEK	83	95	2368	2368	1053	1108	FALSE	FALSE	FALSE	TRUE	FALSE	FALSE	FALSE	FALSE	FALSE	FALSE	-3.73757	7.00917	0.0343266	1	-3.88777	6.93471	0.0197191	0.933438	0.147492	1.01508	0.364186	1	0.192279	0.360021	0.213328	1	-0.024238	0.963934	0.429215	1
Sun2	Q8BJS4;Q8BJS4-3;Q8BJS4-2	SUN domain-containing protein 2	ADVESQFPDWIR	465	476	3726	3726	1054	1109	FALSE	FALSE	FALSE	TRUE	FALSE	FALSE	FALSE	FALSE	FALSE	FALSE	-0.600293	3.56839	0.192942	1	-1.03114	3.56007	0.152083	1	0.00698117	0.900965	0.49789	1	0.0571234	0.301107	0.335756	1	-0.05683	0.857242	0.380017	1
Cand1	Q6ZQ38	Cullin-associated NEDD8-dissociated protein 1	ADVFHAYLSLLK	392	403	3507	3507	1055	1110	FALSE	FALSE	FALSE	FALSE	FALSE	FALSE	FALSE	FALSE	FALSE	FALSE	0.751079	0.213599	0.000629932	0.0530464	0.768891	0.217149	0.000492713	0.0353094	-0.112482	0.174709	0.257477	1	-0.10973	0.174316	0.213009	1	0.00571505	0.182145	0.466218	1
Atp2b1	G5E829	Plasma membrane calcium-transporting ATPase 1	ADVGFAMGIAGTDVAK	808	823	1451	1451;1193;2746	1056	1111	FALSE	FALSE	TRUE	TRUE	FALSE	FALSE	FALSE	FALSE	FALSE	FALSE	-1.26763	0.428936	0.00151538	0.116256	-1.72212	0.574254	2.27522e-05	0.0019555	-0.225923	0.65984	0.309311	1	0.110399	0.189743	0.22868	1	-0.328205	0.682793	0.197808	1
Syne2	Q6ZWQ0;E9QP46;Q6DFZ2;Q6ZWQ0-3;F6W8R9	Nesprin-2	ADVHTAELQNSEK	4662	4674	1264	1264	1057	1112	FALSE	FALSE	FALSE	TRUE	FALSE	FALSE	FALSE	FALSE	FALSE	FALSE	-1.87026	0.413293	2.16227e-11	2.73849e-09	-2.26923	2.28705	1.01502e-05	0.000897013	-0.402994	2.28154	0.210499	1	-0.0406127	0.217778	0.363863	1	-0.27114	2.29304	0.256066	1
Gphn	Q8BUV3;A0JNY3	Gephyrin;Molybdopterin adenylyltransferase;Molybdopterin molybdenumtransferase	ADVIITSGGVSMGEK	598	612	424	424	1058	1113	FALSE	FALSE	FALSE	TRUE	FALSE	FALSE	FALSE	FALSE	FALSE	FALSE	-1.6878	0.698163	0.00684871	0.440709	-1.65675	0.771857	0.00983141	0.508636	-0.0318342	0.551138	0.464096	1	-0.019613	0.270731	0.426718	1	-0.00129485	0.502914	0.499038	1
Tpp2	Q64514-2	Tripeptidyl-peptidase 2	ADVIPVHYYLIPPPTK	984	999	3400	3400	1059	1114	FALSE	FALSE	FALSE	FALSE	FALSE	FALSE	FALSE	FALSE	FALSE	FALSE	0.0413411	0.173753	0.34023	1	0.248808	0.251811	0.142255	1	-0.137005	0.279825	0.307287	1	-0.317647	0.236576	0.0780938	1	0.131023	0.254317	0.238103	1
RBM8;Rbm8a	A0A023T672;Q9CWZ3;Q9CWZ3-2;A0A0G2JFX7;A0A067XG47;A0A0G2JEA9;A0A0N4SUH6	RNA-binding protein 8A	ADVLDLHEAGGEDFAMDEDGDESIHK	2	27	0	0	1060	1115	FALSE	FALSE	FALSE	TRUE	FALSE	FALSE	FALSE	FALSE	FALSE	FALSE	-2.06223	5.12732	0.134805	1	-2.80888	5.70001	0.049195	1	1.55199	3.06819	0.177972	1	2.12362	2.14528	0.0927473	1	-0.109028	2.50312	0.335444	1
RBM8;Rbm8a	A0A023T672;Q9CWZ3;Q9CWZ3-2;A0A0G2JFX7;A0A067XG47;A0A0G2JEA9;A0A0N4SUH6	RNA-binding protein 8A	ADVLDLHEAGGEDFAMDEDGDESIHK	2	27	0	0	1060	1116	FALSE	FALSE	FALSE	TRUE	FALSE	FALSE	FALSE	FALSE	FALSE	FALSE	-5.84097	7.23131	0.0045181	0.306075	-6.05574	7.21299	0.000257449	0.0194694	0.986251	1.24565	0.0994094	1	1.05243	0.526043	0.0103465	1	-0.0175573	1.13897	0.451666	1
Amacr	O09174	Alpha-methylacyl-CoA racemase	ADVLLEPFR	72	80	1598	1598	1061	1117	FALSE	FALSE	FALSE	FALSE	FALSE	FALSE	FALSE	FALSE	FALSE	FALSE	-0.937367	1.24348	0.110381	1	-1.5765	1.75407	0.0642207	1	-0.28342	1.51989	0.231868	1	-0.065081	0.199968	0.310276	1	-0.127442	1.51462	0.316287	1
Cav2	Q9WVC3;Q924U4;D3Z147	Caveolin-2;Caveolin	ADVQLFMADDAYSHHSGVDYADPEK	8	32	5181	5181	1062	1118	FALSE	FALSE	FALSE	TRUE	FALSE	FALSE	FALSE	FALSE	FALSE	FALSE	-0.504	2.64756	0.208131	1	-0.915634	3.06283	0.156443	1	0.259128	1.87981	0.344294	1	0.331713	1.3744	0.23413	1	-0.0536233	1.23842	0.38372	1
Trim28	Q62318;Q62318-2	Transcription intermediary factor 1-beta	ADVQSIIGLQR	780	790	3364	3364	1063	1119	FALSE	FALSE	FALSE	FALSE	FALSE	FALSE	FALSE	FALSE	FALSE	FALSE	-0.887406	0.19171	4.47066e-12	5.74892e-10	-0.867067	0.192744	9.24937e-14	1.07726e-11	0.366893	0.194462	0.0408665	1	0.333832	0.181735	0.0351003	1	0.0114695	0.191414	0.449495	1
Sptan1	E9Q447;A3KGU5		ADVVESWIGEK	1970	1980	622	622;1983;1984;1864	1064	1120	FALSE	FALSE	TRUE	TRUE	FALSE	FALSE	FALSE	FALSE	FALSE	FALSE	-0.718167	0.17626	1.76591e-05	0.00181897	-1.29933	0.158235	3.36065e-95	7.81577e-93	-0.580547	0.180175	0.00108745	0.458314	0.000409225	0.117674	0.492871	1	-0.578583	0.225751	0.00849961	1
Gbp2	Q9Z0E6	Interferon-induced guanylate-binding protein 2	ADVVETLLQTDQSLTEAAK	467	485	5187	5187	1065	1121	FALSE	FALSE	FALSE	FALSE	FALSE	FALSE	FALSE	FALSE	TRUE	FALSE	1.0722	0.331198	0.00537679	0.35657	0.660857	0.424978	0.0779165	1	-0.291182	0.416209	0.198237	1	0.00210258	0.158621	0.485168	1	-0.264027	0.430185	0.202371	1
Hsdl2	Q2TPA8;B1AX78	Hydroxysteroid dehydrogenase-like protein 2	ADVVMSMATDDFVK	437	450	2776	2776	1066	1122	FALSE	FALSE	FALSE	TRUE	FALSE	FALSE	FALSE	FALSE	FALSE	FALSE	-4.6367	7.46013	0.00676944	0.436077	-4.77679	7.58281	0.00375988	0.217675	0.2059	1.07317	0.32133	1	0.230713	0.315669	0.173353	1	-0.0160471	1.0142	0.441606	1
Cox4i1	P19783;A2RSV8	Cytochrome c oxidase subunit 4 isoform 1, mitochondrial	ADWSSLSR	68	75	612	612	1067	1123	FALSE	FALSE	FALSE	TRUE	FALSE	FALSE	FALSE	FALSE	FALSE	FALSE	-2.42647	0.315898	4.6675e-88	1.18992e-85	-4.27733	0.315152	4.74945e-277	2.01734e-274	-0.0493242	0.270319	0.426771	1	1.79954	0.352995	0.000185036	0.100669	-1.84994	0.450186	0.000206564	0.13898
Cox4i1	P19783;A2RSV8	Cytochrome c oxidase subunit 4 isoform 1, mitochondrial	ADWSSLSRDEK	68	78	612	612	1068	1124	FALSE	FALSE	FALSE	TRUE	FALSE	FALSE	FALSE	FALSE	FALSE	FALSE	-2.9982	1.41919	0.00375803	0.260322	-3.04659	1.3201	0.00145973	0.093513	0.554158	0.695876	0.148308	1	0.594821	0.360293	0.0458984	1	-0.00735425	0.622069	0.464101	1
Neb	E9Q1W3;A2AQA9		ADYADFMK	1921	1928	1119	1119	1069	1125	FALSE	FALSE	FALSE	TRUE	FALSE	FALSE	FALSE	FALSE	FALSE	FALSE	-0.0841248	1.52414	0.334163	1	-0.23597	1.80119	0.308402	1	-0.0616758	0.904013	0.438191	1	0.000689742	0.46167	0.486406	1	-0.0243599	0.784178	0.424443	1
Atp6v1a	P50516;P50516-2	V-type proton ATPase catalytic subunit A	ADYAQLLEDMQNAFR	599	613	2285	2285	1070	1126	FALSE	FALSE	FALSE	FALSE	FALSE	FALSE	FALSE	FALSE	FALSE	FALSE	-0.190554	0.701373	0.277051	1	-0.24175	0.858365	0.322771	1	-0.97088	1.3709	0.191247	1	-0.93469	1.32784	0.173124	1	0.00500004	0.540813	0.481315	1
Rcn2	Q8BP92	Reticulocalbin-2	ADYDREALLGVQEDVDEYVK	40	59	3774	3774	1071	1127	FALSE	FALSE	FALSE	FALSE	FALSE	FALSE	FALSE	FALSE	FALSE	FALSE	-1.0096	1.07603	0.0835833	1	-1.0752	0.991602	0.0271728	1	0.116045	0.836607	0.389618	1	0.131138	0.752561	0.303672	1	-0.0316783	0.50359	0.409614	1
Luc7l2	Q7TNC4;Q7TNC4-2;Q7TNC4-3;Q7TNC4-4;E9Q715;Q05CX5	Putative RNA-binding protein Luc7-like 2	ADYEIASK	69	76	3553	3553;237	1072	1128	FALSE	FALSE	TRUE	TRUE	FALSE	FALSE	FALSE	FALSE	FALSE	FALSE	-0.703897	0.263189	0.0107197	0.649842	-0.798234	0.273792	0.00195411	0.121496	0.185147	0.284411	0.215944	1	0.278588	0.216256	0.0730709	1	-0.047054	0.293267	0.356528	1
Qsox1	Q8BND5;Q8BND5-2	Sulfhydryl oxidase 1	ADYLALVFER	188	197	3762	3762;3763	1073	1129	FALSE	FALSE	TRUE	TRUE	FALSE	FALSE	FALSE	FALSE	TRUE	TRUE	1.31288	0.708363	0.0716979	1	1.30405	0.688063	0.0572003	1	-0.0190275	0.484748	0.479044	1	-0.0080595	0.297433	0.469065	1	0.00168716	0.409951	0.492676	1
Vars	Q9Z1Q9;Q790I0;G3UY93	Valine--tRNA ligase	ADYNLTR	1122	1128	3540	3540	1074	1130	FALSE	FALSE	FALSE	TRUE	FALSE	FALSE	FALSE	FALSE	FALSE	FALSE	-0.339034	0.253211	0.0575722	1	-0.229446	0.147458	0.0552435	1	0.879738	0.234275	1.98862e-07	0.00016476	0.739683	0.246453	0.000336279	0.170635	0.0670561	0.256699	0.327849	1
Neb	E9Q1W3;A2AQA9		ADYNVLPASENPLLR	354	368	1119	1119	1075	1131	FALSE	FALSE	FALSE	TRUE	FALSE	FALSE	FALSE	FALSE	FALSE	FALSE	-0.603876	1.09753	0.175552	1	-1.34232	2.06032	0.0781383	1	-0.205141	1.98122	0.340032	1	0.023737	0.380061	0.418844	1	-0.167781	1.94633	0.292298	1
Capn2	O08529	Calpain-2 catalytic subunit	ADYQAVDDEIEANIEEIDANEEDIDDGFRR	507	536	1545	1545	1076	1132	FALSE	FALSE	FALSE	FALSE	FALSE	FALSE	FALSE	FALSE	FALSE	FALSE	-0.0494349	0.603579	0.385269	1	-0.189711	1.2405	0.338625	1	-0.11715	1.16751	0.377409	1	-0.0149813	0.499518	0.445011	1	-0.0382561	1.01528	0.398963	1
Fnbp1	Q80TY0;Q80TY0-3;A2AQ43;A2AQ44;A2AQ42;A2AQ45;A2AQ41;Q80TY0-2;Q80TY0-4;Q80TY0-5	Formin-binding protein 1	ADYSLILQR	188	196	548	548	1077	1133	FALSE	FALSE	FALSE	TRUE	FALSE	FALSE	FALSE	FALSE	FALSE	FALSE	0.0355258	0.277142	0.390401	1	0.458601	0.334546	0.0947984	1	0.491432	0.39398	0.0831998	1	0.0681444	0.3181	0.323926	1	0.320233	0.372054	0.165644	1
Slfn14	V9GXG1		ADYTQNTALQLK	473	484	5324	5324	1078	1134	FALSE	FALSE	FALSE	FALSE	FALSE	FALSE	FALSE	FALSE	FALSE	FALSE	0.291421	1.32523	0.252533	1	0.784976	1.36536	0.155672	1	0.184851	0.832356	0.344639	1	-0.000692763	0.466215	0.497105	1	0.0922948	0.753425	0.336051	1
Fam213a	Q9CYH2;Q3U125;D3Z252;D3YYG8;D3Z398	Redox-regulatory protein FAM213A	AEAADLMSLK	79	88	2884	2884	1079	1135	FALSE	FALSE	FALSE	TRUE	FALSE	FALSE	FALSE	FALSE	FALSE	FALSE	-0.0249107	0.475257	0.428933	1	-0.402575	2.00469	0.253229	1	-0.171876	2.05282	0.365311	1	0.0253138	0.471604	0.413549	1	-0.168357	1.99886	0.289979	1
Fam213a	Q9CYH2;Q3U125;D3Z252;D3YYG8;D3Z398	Redox-regulatory protein FAM213A	AEAADLMSLKPK	79	90	2884	2884	1080	1136	FALSE	FALSE	FALSE	TRUE	FALSE	FALSE	FALSE	FALSE	FALSE	FALSE	-1.31496	0.258991	0.000171172	0.0160609	-1.73391	0.64521	6.6823e-14	7.80508e-12	-0.223356	0.6576	0.277701	1	0.160577	0.233224	0.178741	1	-0.396875	0.720205	0.151751	1
Fam213a	Q9CYH2;Q3U125;D3Z252;D3YYG8;D3Z398	Redox-regulatory protein FAM213A	AEAADLMSLKPK	79	90	2884	2884	1080	1137	FALSE	FALSE	FALSE	TRUE	FALSE	FALSE	FALSE	FALSE	FALSE	FALSE	-1.08282	0.377827	0.0033998	0.238291	-1.42215	2.06344	0.00383024	0.221262	-0.174287	2.06568	0.340598	1	0.0396287	0.230785	0.351158	1	-0.21104	2.08831	0.274097	1
Pdlim2	Q8R1G6;A0A087WPL1;F7C957	PDZ and LIM domain protein 2	AEAADLRPGDIIVAINGQSAENMLHAEAQSK	38	68	4110	4110	1081	1138	FALSE	FALSE	FALSE	TRUE	FALSE	FALSE	FALSE	FALSE	FALSE	FALSE	-3.33443	6.34619	0.0473355	1	-3.59943	6.23827	0.0251656	1	0.134365	1.24369	0.396941	1	0.146083	0.769647	0.295096	1	-0.0254241	1.10479	0.430466	1
Gbp2	Q9Z0E6	Interferon-induced guanylate-binding protein 2	AEAAEAANR	494	502	5187	5187	1082	1139	FALSE	FALSE	FALSE	TRUE	FALSE	FALSE	FALSE	FALSE	FALSE	FALSE	-0.0082938	0.788109	0.468588	1	-0.0310495	1.31278	0.472276	1	-0.015246	1.43012	0.481151	1	-0.00496099	1.0131	0.483402	1	-0.000611369	0.927623	0.493766	1
Gbp2	Q9Z0E6	Interferon-induced guanylate-binding protein 2	AEAAEAANRELEK	494	506	5187	5187	1083	1140	FALSE	FALSE	FALSE	FALSE	FALSE	FALSE	FALSE	FALSE	FALSE	FALSE	-0.473865	0.556774	0.143135	1	-0.592164	0.474463	0.080765	1	0.191728	0.5168	0.322632	1	0.207151	0.372087	0.206389	1	-0.0258786	0.393583	0.421337	1
Smarce1	O54941	SWI/SNF-related matrix-associated actin-dependent regulator of chromatin subfamily E member 1	AEAALEEESR	149	158	1667	1667	1084	1141	FALSE	FALSE	FALSE	FALSE	FALSE	FALSE	FALSE	FALSE	FALSE	FALSE	-2.04849	1.03786	0.0082906	0.520424	-1.99781	0.959096	0.0015563	0.0990362	-0.0935433	0.573339	0.400754	1	-0.0514715	0.286895	0.356601	1	0.00127143	0.519731	0.497276	1
Cog3	E9QL65;Q8CI04	Conserved oligomeric Golgi complex subunit 3	AEAALLLPPEAAAER	2	16	1232	1232	1085	1142	FALSE	FALSE	FALSE	FALSE	FALSE	FALSE	FALSE	FALSE	FALSE	FALSE	-0.641893	0.564723	0.10497	1	-0.755026	0.620137	0.0803728	1	-0.040771	0.464351	0.43743	1	0.00216054	0.231646	0.476872	1	-0.0261811	0.434742	0.414628	1
Cog3	E9QL65;Q8CI04	Conserved oligomeric Golgi complex subunit 3	AEAALLLPPEAAAERDAREK	2	21	1232	1232	1086	1143	FALSE	FALSE	FALSE	FALSE	FALSE	FALSE	FALSE	FALSE	FALSE	FALSE	-0.023371	1.09045	0.429332	1	-0.0997903	1.46064	0.407919	1	0.0287057	1.07132	0.46874	1	0.017531	0.665342	0.435531	1	-0.00555014	0.724985	0.47935	1
E030010N08Rik	F6XLV1		AEAAQLAR	839	846	1309	1309	1087	1144	FALSE	FALSE	FALSE	FALSE	FALSE	FALSE	FALSE	FALSE	FALSE	FALSE	-3.44793	1.24995	0.00260637	0.188513	-3.51778	1.13613	0.000960641	0.0642672	2.47836	0.836463	0.00916515	1	2.556	0.63901	0.000818684	0.364573	-0.0066704	0.614716	0.471926	1
Akap12	Q9WTQ5;Q9WTQ5-2	A-kinase anchor protein 12	AEADASGNLTK	1633	1643	5151	5151	1088	1145	FALSE	FALSE	FALSE	TRUE	FALSE	FALSE	FALSE	FALSE	FALSE	FALSE	-0.0055795	0.351196	0.472805	1	0.059893	0.491537	0.424604	1	1.11106	0.759957	0.0544248	1	0.970903	0.70925	0.0569165	1	0.0409697	0.413293	0.39068	1
Mecp2	Q9Z2D6-2;Q9Z2D6	Methyl-CpG-binding protein 2	AEADPQAIPK	274	283	5224	5224	1089	1146	FALSE	FALSE	FALSE	TRUE	FALSE	FALSE	FALSE	FALSE	FALSE	FALSE	-1.29751	0.525364	6.29246e-05	0.00619042	-3.19545	0.614988	6.33928e-20	8.25238e-18	-1.36554	0.801534	0.0825973	1	0.499315	0.295516	0.0606218	1	-1.88593	0.891357	0.0323017	1
Tpm1	B7ZNL3		AEADVASLNR	81	90	786	786	1090	1147	FALSE	FALSE	FALSE	FALSE	FALSE	FALSE	FALSE	FALSE	FALSE	FALSE	-0.602305	0.176514	0.000683829	0.0571178	-0.649369	0.167895	7.23507e-05	0.00590871	-0.0855495	0.171158	0.286421	1	-0.0265078	0.125135	0.369515	1	-0.0276293	0.174111	0.380353	1
Tpm1	B7ZNL3		AEADVASLNRR	81	91	786	786	1091	1148	FALSE	FALSE	FALSE	FALSE	FALSE	FALSE	FALSE	FALSE	FALSE	FALSE	-0.317848	0.274354	0.0987479	1	-0.0602517	0.342227	0.430316	1	0.313924	0.321024	0.153852	1	0.0270896	0.191285	0.387442	1	0.20489	0.331345	0.215393	1
Map1b	P14873	Microtubule-associated protein 1B;MAP1B heavy chain;MAP1 light chain LC1	AEADVHLK	977	984	1958	1958	1092	1149	FALSE	FALSE	FALSE	FALSE	FALSE	FALSE	FALSE	FALSE	TRUE	TRUE	1.84108	0.396215	0.000564988	0.0480416	1.94229	0.387852	1.15486e-08	1.17779e-06	0.193621	0.270033	0.185554	1	0.07772	0.249621	0.304873	1	0.0455487	0.257678	0.361596	1
Pgp	Q8CHP8	Phosphoglycolate phosphatase	AEAEAGGDEAR	2	12	3976	3976	1093	1150	FALSE	FALSE	FALSE	FALSE	FALSE	FALSE	FALSE	FALSE	FALSE	FALSE	-0.00215652	0.154242	0.478536	1	0.00505283	0.17221	0.486455	1	-0.00111784	0.152542	0.495721	1	-0.00906319	0.147365	0.451163	1	0.00693054	0.146895	0.45768	1
Krt76	Q3UV17	Keratin, type II cytoskeletal 2 oral	AEAEALYQTK	398	407	3009	838;3009;849	1094	1151	TRUE	FALSE	TRUE	TRUE	FALSE	FALSE	FALSE	FALSE	FALSE	FALSE	0.0282092	0.316739	0.417167	1	0.0354347	0.486485	0.454118	1	-0.132012	0.488073	0.344608	1	-0.0781557	0.290231	0.324875	1	-0.0103674	0.407404	0.46749	1
Pcx;Pc	G5E8R3;E9QPD7;Q05920	Pyruvate carboxylase;Pyruvate carboxylase, mitochondrial	AEAEAQAEELSFPR	929	942	1266	1266	1095	1152	FALSE	FALSE	FALSE	TRUE	FALSE	FALSE	FALSE	FALSE	FALSE	FALSE	-1.91532	0.220221	3.66764e-151	1.24151e-148	-3.18478	0.160502	0	0	-0.678833	0.227516	0.00480498	1	0.589743	0.145799	1.32249e-06	0.000924471	-1.26621	0.280371	5.64981e-09	5.41938e-06
Krt7	Q9DCV7;CON__Q9DCV7	Keratin, type II cytoskeletal 7	AEAEAWYQTK	271	280	863	863	1096	1153	TRUE	FALSE	FALSE	TRUE	FALSE	FALSE	FALSE	FALSE	FALSE	FALSE	-3.71489	0.328197	1.28687e-265	6.3189e-263	-4.57537	0.509691	1.54835e-234	5.93193e-232	-0.245871	0.592345	0.347579	1	0.624059	0.175436	6.44323e-07	0.000462297	-0.881995	0.645751	0.0559228	1
Yipf6	Q8BR70;B1AV66	Protein YIPF6;Protein YIPF	AEAEDSPGEQEAAASK	2	17	686	686	1097	1154	FALSE	FALSE	FALSE	TRUE	FALSE	FALSE	FALSE	FALSE	FALSE	FALSE	-5.21371	9.701	0.00182554	0.137262	-5.32491	9.67294	0.000712958	0.0491698	0.158601	0.859176	0.327778	1	0.200453	0.234869	0.161792	1	-0.0105688	0.824283	0.458569	1
Myh14	Q6URW6;K3W4R2;A0A140LI60	Myosin-14	AEAELCSEAEETR	919	931	3499	3499;3500	1098	1155	FALSE	FALSE	TRUE	TRUE	FALSE	FALSE	TRUE	FALSE	FALSE	FALSE	-0.0301879	0.442606	0.403644	1	-4.45491	8.27185	0.00816683	0.432548	-2.56847	8.34557	0.145105	1	1.7852	0.422054	6.64211e-09	5.3959e-06	-4.39634	8.3789	0.0211097	1
Plec	Q9QXS1;Q9QXS1-2;Q9QXS1-6;Q9QXS1-10;Q9QXS1-9;Q9QXS1-12;Q9QXS1-11;Q9QXS1-13;Q9QXS1-5;Q9QXS1-16;Q9QXS1-4;Q9QXS1-14;Q9QXS1-7;Q9QXS1-8;Q9QXS1-15;E9Q3W4	Plectin	AEAELLQQQK	2472	2481	5082	5082;5083	1099	1156	FALSE	FALSE	TRUE	TRUE	FALSE	FALSE	FALSE	FALSE	FALSE	FALSE	-2.21015	0.30143	4.70626e-68	1.07211e-65	-2.46726	0.254059	4.9058e-196	1.68577e-193	0.0404406	0.319586	0.45583	1	0.257058	0.157119	0.0496297	1	-0.179982	0.33541	0.230579	1
Dhx9	E9QNN1;O70133-2;A0A087WPL5;O70133;O70133-3;Q3UR42	ATP-dependent RNA helicase A	AEAENNSGVESSGYGSPGPTWDR	122	144	1260	1260	1100	1157	FALSE	FALSE	FALSE	TRUE	FALSE	FALSE	FALSE	FALSE	FALSE	FALSE	-6.26431	10.9299	0.000187797	0.0175273	-6.40413	10.9797	9.10176e-05	0.00733692	-0.0190619	0.963351	0.473889	1	0.00244276	0.264124	0.496992	1	-0.0126154	0.916073	0.45862	1
Zzef1	Q5SSH7;E9Q5W5;A0A140LJ04;Q5SSH7-2	Zinc finger ZZ-type and EF-hand domain-containing protein 1	AEAEQSILYAHCR	708	720	393	393	1101	1158	FALSE	FALSE	FALSE	TRUE	FALSE	FALSE	FALSE	FALSE	TRUE	TRUE	1.48572	2.39957	0.17451	1	1.58185	2.41198	0.171327	1	-0.079813	0.816967	0.416855	1	-0.0484686	0.620427	0.386484	1	0.00164745	0.541906	0.499094	1
Asl	Q91YI0;E0CY49	Argininosuccinate lyase	AEAERDVLFPGYTHLQR	147	163	4311	4311	1102	1159	FALSE	FALSE	FALSE	TRUE	FALSE	FALSE	FALSE	FALSE	FALSE	FALSE	-1.94608	1.38867	0.0400618	1	-1.93611	1.37063	0.0365454	1	0.0936827	0.549895	0.378546	1	0.0525591	0.238517	0.335493	1	0.00678681	0.508999	0.477863	1
	CON__P04264		AEAESLYQSK	367	376	826	826	1103	1160	TRUE	FALSE	FALSE	FALSE	FALSE	FALSE	FALSE	FALSE	FALSE	FALSE	0.00166285	0.112402	0.491657	1	0.404172	0.129833	0.00191619	0.119378	-0.26005	0.157118	0.0358267	1	-0.666918	0.107036	3.66086e-26	5.13417e-23	0.401545	0.17676	0.015017	1
Mvp	E9Q3X0		AEAESRAEAARIEGEGSVLQAK	733	754	1144	1144;4942	1104	1161	FALSE	FALSE	TRUE	TRUE	FALSE	FALSE	FALSE	FALSE	FALSE	FALSE	-1.90528	0.800016	0.00268605	0.193659	-1.91239	0.704102	1.41539e-05	0.00123724	-0.0240096	0.501878	0.466475	1	-0.00541796	0.212128	0.469205	1	-0.00700063	0.468206	0.473338	1
Krt6a;Krt6b	P50446;CON__P50446;Q9Z331;Q3UV11	Keratin, type II cytoskeletal 6A;Keratin, type II cytoskeletal 6B	AEAESWYQTK	350	359	842	816;825;841;842;860;812;1120	1105	1162	TRUE	FALSE	TRUE	TRUE	FALSE	FALSE	FALSE	FALSE	FALSE	FALSE	0.000881375	0.2323	0.494431	1	0.0710158	0.238121	0.362049	1	0.476306	0.38078	0.0893019	1	0.374988	0.346452	0.128582	1	0.0381956	0.261639	0.371373	1
Krt85	CON__P78386;Q9Z2T6	Keratin, type II cuticular Hb5	AEAESWYR	308	315	843	843;857;854	1106	1163	TRUE	FALSE	TRUE	TRUE	FALSE	FALSE	FALSE	FALSE	FALSE	FALSE	-0.346782	0.875652	0.211224	1	-0.878085	2.14534	0.124962	1	0.0365019	2.05332	0.478898	1	0.298522	0.467623	0.185733	1	-0.170722	2.0245	0.288825	1
Papss2	O88428	Bifunctional 3-phosphoadenosine 5-phosphosulfate synthase 2;Sulfate adenylyltransferase;Adenylyl-sulfate kinase	AEAETLPSLPITK	240	252	1735	1735	1107	1164	FALSE	FALSE	FALSE	FALSE	FALSE	FALSE	FALSE	FALSE	FALSE	FALSE	0.0169042	0.12329	0.402411	1	0.109757	0.1455	0.211864	1	0.0566646	0.155314	0.347651	1	-0.00877993	0.124628	0.44442	1	0.0581834	0.148588	0.299565	1
Krt8	P11679	Keratin, type II cytoskeletal 8	AEAETMYQIK	282	291	1913	1913	1108	1165	FALSE	FALSE	FALSE	FALSE	FALSE	FALSE	FALSE	FALSE	FALSE	FALSE	-2.95881	0.158727	0	0	-6.99147	0.447806	0	0	-3.22269	0.460078	1.92723e-72	7.9653e-69	0.801787	0.129498	5.5501e-47	1.10615e-43	-4.02869	0.487732	2.27293e-115	9.82417e-112
Krt8	P11679	Keratin, type II cytoskeletal 8	AEAETMYQIK	282	291	1913	1913	1108	1166	FALSE	FALSE	FALSE	FALSE	FALSE	FALSE	FALSE	FALSE	FALSE	FALSE	-4.3796	0.304443	0	0	-4.59497	0.416952	0	0	-0.00353376	0.414519	0.484285	1	0.130182	0.165031	0.169909	1	-0.122781	0.415338	0.283144	1
Ttn	A2ASS6;A2ASS6-2	Titin	AEAEWFK	14818	14824	564	564;1197	1109	1167	FALSE	FALSE	TRUE	TRUE	FALSE	FALSE	FALSE	FALSE	FALSE	FALSE	-1.21779	0.718896	0.032459	1	-1.6249	2.0433	0.0205983	0.96953	-0.0777839	2.02309	0.419961	1	0.0834347	0.303336	0.308575	1	-0.137877	2.02772	0.308164	1
Rps10	P63325;Q5M9K7;Q3UW83	40S ribosomal protein S10	AEAGAGSATEFQFR	140	153	2523	2523	1110	1168	FALSE	FALSE	FALSE	TRUE	FALSE	FALSE	FALSE	FALSE	FALSE	FALSE	-0.671872	0.445474	0.0473907	1	-0.586133	0.419547	0.0519768	1	0.596118	0.409497	0.0649076	1	0.542046	0.303676	0.0408594	1	0.0186399	0.344865	0.434033	1
Tufm;Gm9755	Q8BFR5;D3YVN7;Q8BFR5-2	Elongation factor Tu, mitochondrial;Elongation factor Tu	AEAGDNLGALVR	316	327	893	893	1111	1169	FALSE	FALSE	FALSE	TRUE	FALSE	FALSE	FALSE	FALSE	FALSE	FALSE	-2.46071	0.156996	0	0	-3.69465	0.178547	0	0	-1.12093	0.215123	1.24042e-24	2.17283e-21	0.106556	0.109034	0.139067	1	-1.24176	0.248877	2.83484e-22	4.04208e-19
Pdxk	Q8K183;D3Z7R1	Pyridoxal kinase	AEAGEGQKPSPAQLELR	276	292	4029	4029	1112	1170	FALSE	FALSE	FALSE	FALSE	FALSE	FALSE	FALSE	FALSE	FALSE	FALSE	-0.0449257	0.142207	0.313629	1	-1.89057	0.245162	4.10485e-72	8.48566e-70	-1.2181	0.246936	1.61081e-13	1.89964e-10	0.608163	0.161461	0.00108462	0.461897	-1.81922	0.282782	5.08937e-10	5.08861e-07
Wbp2	P97765;Q544A1;A2A860	WW domain-binding protein 2	AEAGGGWEGSASYK	98	111	2635	2635	1113	1171	FALSE	FALSE	FALSE	TRUE	FALSE	FALSE	FALSE	FALSE	FALSE	FALSE	-0.904398	0.396582	0.0120753	0.719761	-0.960177	0.382343	0.00662495	0.359666	0.392666	0.368242	0.146799	1	0.414107	0.34561	0.0850735	1	-0.0116425	0.308652	0.453355	1
Myh4	Q5SX39	Myosin-4	AEAHFSLVHYAGTVDYNIIGWLDK	576	599	3232	3232	1114	1172	FALSE	FALSE	FALSE	FALSE	FALSE	FALSE	FALSE	FALSE	FALSE	FALSE	-10.5592	15.8722	5.15515e-07	5.76278e-05	-10.6585	16.0371	1.31394e-06	0.000122984	-2.57931	1.10141	0.00855007	1	-2.55466	0.548327	1.23549e-08	9.86707e-06	-0.0096071	0.922656	0.481399	1
Armc1	Q9D7A8	Armadillo repeat-containing protein 1	AEALASAIASTK	193	204	4781	4781	1115	1173	FALSE	FALSE	FALSE	FALSE	FALSE	FALSE	FALSE	FALSE	FALSE	FALSE	-1.18703	0.242613	1.63482e-15	2.24038e-13	-1.27621	0.277104	2.2562e-06	0.000208427	-0.0568918	0.260713	0.385828	1	0.00310403	0.114208	0.482667	1	-0.0399954	0.252416	0.378733	1
Fam21	Q6PGL7;A0A0N4SV74;A0A0N4SUJ0;Q6PGL7-2	WASH complex subunit FAM21	AEALPAASVSQTHESK	489	504	201	201	1116	1174	FALSE	FALSE	FALSE	TRUE	FALSE	FALSE	FALSE	FALSE	FALSE	FALSE	0.380483	0.214328	0.025024	1	0.418805	0.196114	0.0115469	0.584921	0.147136	0.175513	0.191578	1	0.0840678	0.175724	0.252959	1	0.0131606	0.186499	0.431387	1
Itga6	Q61739-2;Q61739;F6VSK8	Integrin alpha-6;Integrin alpha-6 heavy chain;Integrin alpha-6 light chain	AEALPLQR	69	76	3336	3336	1117	1175	FALSE	FALSE	FALSE	TRUE	FALSE	FALSE	FALSE	FALSE	FALSE	FALSE	-1.62202	0.410222	0.000402877	0.0354572	-1.9821	0.420984	3.87949e-07	3.72925e-05	-0.288196	0.458173	0.214495	1	0.00592837	0.204148	0.464703	1	-0.263729	0.477527	0.203256	1
Igf2r	Q07113	Cation-independent mannose-6-phosphate receptor	AEALSSLHGDDQDSEDEVLTVPEVK	2388	2412	2709	2709	1118	1176	FALSE	FALSE	FALSE	FALSE	FALSE	FALSE	FALSE	FALSE	FALSE	FALSE	-0.0812264	0.427344	0.327794	1	-0.0857309	0.467576	0.399335	1	0.104771	0.492118	0.369439	1	0.0308058	0.370865	0.411414	1	0.0196407	0.401254	0.428858	1
Myot	Q9JIF9;A0A509	Myotilin	AEANDQDAIQEK	233	244	421	421	1119	1177	FALSE	FALSE	FALSE	TRUE	FALSE	FALSE	FALSE	FALSE	FALSE	FALSE	0.84156	1.648	0.172059	1	0.910354	1.54417	0.158686	1	-0.264052	0.72929	0.314928	1	-0.132818	0.619859	0.307094	1	-0.00434536	0.506809	0.483576	1
Nudcd3	Q8R1N4;Q8R1N4-3;A0A0A0MQL8;Q8R1N4-2	NudC domain-containing protein 3	AEAPGTVSSAAEGPK	151	165	4112	4112	1120	1178	FALSE	FALSE	FALSE	TRUE	FALSE	FALSE	FALSE	FALSE	FALSE	FALSE	-0.0184744	0.230949	0.418122	1	-0.001412	0.282201	0.494411	1	0.0386737	0.280488	0.426889	1	0.00147157	0.193541	0.499768	1	0.0196826	0.237943	0.422003	1
Nudcd3	Q8R1N4;Q8R1N4-3;A0A0A0MQL8;Q8R1N4-2	NudC domain-containing protein 3	AEAPGTVSSAAEGPKDPPVLPR	151	172	4112	4112	1121	1179	FALSE	FALSE	FALSE	TRUE	FALSE	FALSE	FALSE	FALSE	FALSE	FALSE	-1.01673	0.233783	7.73934e-06	0.00081579	-1.13583	0.490736	1.42324e-06	0.000132984	-0.0822118	0.469766	0.366349	1	0.00929537	0.147536	0.44134	1	-0.0759564	0.472443	0.329451	1
Ahnak	E9Q616		AEAPLPSPK	4884	4892	1167	1167	1122	1180	FALSE	FALSE	FALSE	FALSE	FALSE	FALSE	FALSE	FALSE	FALSE	FALSE	-1.08256	0.169442	7.24372e-16	9.99945e-14	-1.06198	0.150075	2.02314e-69	4.11262e-67	0.14858	0.156993	0.155243	1	0.11634	0.144998	0.183042	1	0.00803465	0.161708	0.451768	1
Aarsd1;Gm27029	Q3THG9;A2A4P3;A2A4P4	Alanyl-tRNA editing protein Aarsd1	AEAQALLQDYVSTQSAEE	395	412	436	436	1123	1181	FALSE	FALSE	FALSE	TRUE	FALSE	FALSE	FALSE	FALSE	FALSE	FALSE	-0.00538935	0.526648	0.477944	1	0.0194953	0.804453	0.470183	1	0.172156	1.06527	0.349233	1	0.0518235	0.880828	0.385621	1	0.0197276	0.641927	0.44269	1
Got2	P05202	Aspartate aminotransferase, mitochondrial	AEAQIAAK	83	90	1836	1836	1124	1182	FALSE	FALSE	FALSE	FALSE	FALSE	FALSE	FALSE	FALSE	FALSE	FALSE	-3.23202	0.328503	2.16781e-191	8.44218e-189	-3.46384	0.239584	0	0	0.00345338	0.330699	0.489239	1	0.19523	0.158266	0.0903297	1	-0.185352	0.344266	0.227759	1
Cdc37	Q61081	Hsp90 co-chaperone Cdc37;Hsp90 co-chaperone Cdc37, N-terminally processed	AEAQQLR	87	93	3289	3289	1125	1183	FALSE	FALSE	FALSE	FALSE	FALSE	FALSE	FALSE	FALSE	FALSE	FALSE	0.0139446	0.306527	0.446126	1	-1.46255	1.15287	0.0920471	1	-0.778338	0.597362	0.0752972	1	0.380956	0.960339	0.290156	1	-1.48334	1.20829	0.0938988	1
Parp1	Q921K2;P11103;P11103-2	Poly [ADP-ribose] polymerase 1	AEASERLYRVEYAK	2	15	4343	4343	1126	1184	FALSE	FALSE	FALSE	TRUE	FALSE	FALSE	FALSE	FALSE	FALSE	FALSE	-0.91078	3.7116	0.173284	1	-1.28299	3.79521	0.134412	1	0.389361	1.04056	0.295689	1	0.528263	0.581906	0.150914	1	-0.0471837	0.901031	0.392556	1
Tars2	Q3UQ84;E9Q7H6;Q922A3;A0A0G2JF63;Q3TP97	Threonine--tRNA ligase, mitochondrial	AEASGSLGGLTR	444	455	1186	1186	1127	1185	FALSE	FALSE	FALSE	TRUE	FALSE	FALSE	FALSE	FALSE	FALSE	FALSE	-3.76677	6.75206	0.0229407	1	-3.92124	6.69986	0.0152371	0.746021	-0.0561179	0.843071	0.420576	1	-1.49094e-05	0.151606	0.488963	1	-0.0285937	0.831526	0.42369	1
Sae1	Q9R1T2;Q9R1T2-2	SUMO-activating enzyme subunit 1;SUMO-activating enzyme subunit 1, N-terminally processed	AEASLER	96	102	5143	5143	1128	1186	FALSE	FALSE	FALSE	TRUE	FALSE	FALSE	FALSE	FALSE	FALSE	FALSE	-0.00318847	0.147279	0.473916	1	-0.0234794	0.223771	0.441507	1	0.188009	0.216552	0.184489	1	0.193348	0.223728	0.152167	1	-0.00877655	0.205321	0.454533	1
Tln1	P26039	Talin-1	AEASQLGHK	1722	1730	2066	2066	1129	1187	FALSE	FALSE	FALSE	FALSE	FALSE	FALSE	FALSE	FALSE	FALSE	FALSE	0.47724	0.159264	0.00101994	0.0818021	0.391666	0.180382	0.0226657	1	-0.116791	0.145556	0.191772	1	-0.0263922	0.126486	0.378106	1	-0.0547432	0.169566	0.309578	1
Ccdc170	D3YXL0;F6ST92		AEASVHAMMK	125	134	917	917	1130	1188	FALSE	FALSE	FALSE	TRUE	FALSE	FALSE	FALSE	FALSE	FALSE	FALSE	-0.388434	2.702	0.234195	1	-0.750599	2.92251	0.200633	1	0.20349	1.76499	0.367088	1	0.243958	1.38194	0.2626	1	-0.0476581	1.21708	0.390305	1
Chmp2a	Q9DB34	Charged multivesicular body protein 2a	AEATASALADADADLEER	198	215	4840	4840	1131	1189	FALSE	FALSE	FALSE	FALSE	FALSE	FALSE	FALSE	FALSE	FALSE	FALSE	-3.50869	6.59731	0.0334158	1	-3.74132	6.51953	0.0180079	0.861762	0.220575	1.2973	0.341826	1	0.262836	0.613252	0.201044	1	-0.034165	1.22272	0.421458	1
C8g	Q8VCG4;Q9DAC2	Complement component C8 gamma chain	AEATTLHAAPQGAAMAVSTFR	70	90	4176	4176	1132	1190	FALSE	FALSE	FALSE	TRUE	FALSE	FALSE	FALSE	FALSE	FALSE	FALSE	3.43442	0.269425	0	0	4.02678	0.233724	0	0	0.447634	0.179708	0.00983573	1	-0.0877645	0.249592	0.293786	1	0.566378	0.326913	0.0281992	1
C8g	Q8VCG4;Q9DAC2	Complement component C8 gamma chain	AEATTLHAAPQGAAMAVSTFR	70	90	4176	4176	1132	1191	FALSE	FALSE	FALSE	TRUE	FALSE	FALSE	FALSE	FALSE	FALSE	FALSE	3.37475	0.166759	0	0	3.89239	0.22879	0	0	0.0164169	0.195282	0.466427	1	-0.501418	0.204746	0.0163404	1	0.500357	0.289836	0.0490852	1
Rabep2	Q91WG2;Q91WG2-1;Q91WG2-2	Rab GTPase-binding effector protein 2	AEAVAAVQR	56	64	4281	4281	1133	1192	FALSE	FALSE	FALSE	TRUE	FALSE	FALSE	FALSE	FALSE	FALSE	FALSE	-1.83651	1.19048	0.0216734	1	-1.89258	1.10583	0.00873888	0.458621	0.00223213	0.565329	0.493265	1	0.0228118	0.152126	0.394786	1	-0.0157302	0.550842	0.461794	1
Eif3b	Q8JZQ9	Eukaryotic translation initiation factor 3 subunit B	AEAVGEQAR	99	107	4004	4004	1134	1193	FALSE	FALSE	FALSE	FALSE	FALSE	FALSE	FALSE	FALSE	FALSE	FALSE	0.0149631	0.173433	0.427773	1	-0.31688	0.225057	0.0674747	1	-0.142	0.212542	0.263317	1	0.192705	0.203521	0.129817	1	-0.332103	0.27132	0.0856339	1
Eif3b	Q8JZQ9	Eukaryotic translation initiation factor 3 subunit B	AEAVGEQARGHPSAGAEEEGGSDGSAAEAEPR	99	130	4004	4004	1135	1194	FALSE	FALSE	FALSE	FALSE	FALSE	FALSE	FALSE	FALSE	FALSE	FALSE	-2.9079	6.91454	0.0816789	1	-3.15787	6.85064	0.0598581	1	0.00112353	1.08464	0.49473	1	0.0246404	0.382099	0.4173	1	-0.0358151	1.0024	0.417113	1
Uba6	Q8C7R4;D3Z061	Ubiquitin-like modifier-activating enzyme 6	AEAVLHR	119	125	943	943	1136	1195	FALSE	FALSE	FALSE	TRUE	FALSE	FALSE	FALSE	FALSE	TRUE	TRUE	1.88087	1.85829	0.0859009	1	2.11719	1.83588	0.0480655	1	0.257512	0.315314	0.178736	1	0.0314446	0.328549	0.400719	1	0.122053	0.37838	0.27514	1
Nid1	P10493	Nidogen-1	AECLNPAQPGR	1131	1141	1892	1892	1137	1196	FALSE	FALSE	FALSE	FALSE	FALSE	FALSE	FALSE	FALSE	FALSE	FALSE	0.00757063	0.3402	0.463641	1	-0.327464	2.6392	0.285307	1	-0.301772	2.6559	0.276563	1	0.00431402	0.359128	0.48016	1	-0.263841	2.6478	0.250329	1
Lcp1	Q61233	Plastin-2	AECMLQQAER	334	343	3303	3303	1138	1197	FALSE	FALSE	FALSE	FALSE	FALSE	FALSE	FALSE	FALSE	FALSE	FALSE	0.0381822	0.270132	0.369372	1	-0.0371617	0.234094	0.423074	1	0.495664	0.243935	0.0305934	1	0.611805	0.349102	0.0166513	1	-0.0691858	0.325156	0.322405	1
Me1	P06801;Q3TQP6	NADP-dependent malic enzyme;Malic enzyme	AECSAEQCYK	413	422	1851	1851	1139	1198	FALSE	FALSE	FALSE	TRUE	FALSE	FALSE	TRUE	FALSE	TRUE	FALSE	2.94741	0.276972	9.31573e-216	3.92252e-213	-0.692389	0.231531	0.00515653	0.287902	-0.783075	0.214483	0.000696206	0.320573	2.85357	0.289072	3.97718e-157	1.94918e-153	-3.6245	0.375675	2.50634e-154	1.44556e-150
Map1b	P14873	Microtubule-associated protein 1B;MAP1B heavy chain;MAP1 light chain LC1	AEDAREEGYEPDKTEAEDYVMAVADK	1023	1048	1958	1958	1140	1199	FALSE	FALSE	FALSE	FALSE	FALSE	FALSE	FALSE	FALSE	FALSE	FALSE	0.155911	0.238161	0.205566	1	0.0844538	0.292764	0.359381	1	-0.261701	0.298318	0.149849	1	-0.128786	0.261122	0.230191	1	-0.0437086	0.269725	0.364685	1
Cluh	A0A0R4J140;Q5SW19;Z4YLI8;Q5SW19-3;Q5SW19-2	Clustered mitochondria protein homolog	AEDAYTSR	374	381	313	313	1141	1200	FALSE	FALSE	FALSE	TRUE	FALSE	FALSE	FALSE	FALSE	FALSE	FALSE	0.209209	0.356213	0.208738	1	0.186199	0.405176	0.290454	1	-0.295751	0.351974	0.183299	1	-0.18374	0.317237	0.220648	1	-0.0252472	0.294336	0.409226	1
Myh4	Q5SX39	Myosin-4	AEDEEEINAELTAK	930	943	3232	3232;3233;1377;1934;1933	1142	1201	FALSE	FALSE	TRUE	TRUE	FALSE	FALSE	FALSE	FALSE	FALSE	FALSE	-1.72924	0.201446	6.02506e-105	1.66806e-102	-1.80379	0.320903	1.45467e-40	2.39384e-38	-0.25846	0.304533	0.162911	1	-0.16503	0.189796	0.170867	1	-0.0425084	0.284157	0.375471	1
Myh4	Q5SX39	Myosin-4	AEDEEEINAELTAKK	930	944	3232	3232;3233;1377;1934;1933	1143	1202	FALSE	FALSE	TRUE	TRUE	FALSE	FALSE	FALSE	FALSE	FALSE	FALSE	-2.14488	5.41289	0.125415	1	-2.41407	5.41606	0.0911297	1	0.125189	1.23349	0.408088	1	0.155103	0.710847	0.288925	1	-0.0403582	1.07267	0.406818	1
Cp	Q61147;E9PZD8	Ceruloplasmin	AEDEHLGILGPPIHANVGDK	795	814	1092	1092;1410	1144	1203	FALSE	FALSE	TRUE	TRUE	FALSE	FALSE	FALSE	FALSE	FALSE	FALSE	3.0018	0.127561	0	0	3.25678	0.112005	0	0	-0.240754	0.118442	0.013209	1	-0.503648	0.118598	3.92431e-07	0.000285706	0.25184	0.169021	0.0708972	1
Hspa1b	P17879	Heat shock 70 kDa protein 1B	AEDEVQR	527	533	1999	1999;2854	1145	1204	FALSE	FALSE	TRUE	TRUE	FALSE	FALSE	FALSE	FALSE	FALSE	FALSE	-0.629959	0.185251	0.000161038	0.0151696	-0.539836	0.187066	0.00584021	0.321767	0.200504	0.204993	0.137768	1	0.0941408	0.157802	0.241576	1	0.0628655	0.194738	0.304989	1
Hspa1b	P17879	Heat shock 70 kDa protein 1B	AEDEVQRDRVAAK	527	539	1999	1999;2854	1146	1205	FALSE	FALSE	TRUE	TRUE	FALSE	FALSE	FALSE	FALSE	FALSE	FALSE	-0.73573	0.563031	0.0675391	1	-0.827964	0.520369	0.0452839	1	-0.097477	0.403608	0.372733	1	-0.0173817	0.248116	0.43045	1	-0.0232491	0.357074	0.427638	1
Marcks	P26645	Myristoylated alanine-rich C-kinase substrate	AEDGAAPSPSSETPK	131	145	2078	2078	1147	1206	FALSE	FALSE	FALSE	FALSE	FALSE	FALSE	FALSE	FALSE	FALSE	FALSE	-0.357023	0.240688	0.072382	1	-0.376854	0.222149	0.0522814	1	0.361923	0.214646	0.0406262	1	0.382795	0.198405	0.0284102	1	-0.00794073	0.203462	0.466269	1
Dut	Q8VCG1;Q9CQ43		AEDGASLR	56	63	4175	4175	1148	1207	FALSE	FALSE	FALSE	TRUE	FALSE	FALSE	FALSE	FALSE	FALSE	FALSE	-0.00486587	0.761671	0.476347	1	-0.00620514	1.21168	0.488224	1	-0.00331883	1.41458	0.495631	1	-0.00463949	0.887422	0.488031	1	0.000465421	0.869908	0.489206	1
Tbca	P48428;Q5I0U7	Tubulin-specific chaperone A	AEDGENYAIK	42	51	2248	2248	1149	1208	FALSE	FALSE	FALSE	TRUE	FALSE	FALSE	FALSE	FALSE	FALSE	FALSE	-0.310918	0.268836	0.120602	1	-0.255072	0.258002	0.175556	1	0.985468	0.206054	0.000132109	0.0774909	0.922705	0.302788	0.00802614	1	0.0257308	0.272204	0.407949	1
Anxa2	P07356;Q542G9;B0V2N7;B0V2N5;B0V2N8	Annexin A2;Annexin	AEDGSVIDYELIDQDAR	180	196	1856	1856	1150	1209	FALSE	FALSE	FALSE	TRUE	FALSE	FALSE	FALSE	FALSE	FALSE	FALSE	-2.76216	0.146481	0	0	-2.98905	0.128983	0	0	-0.198244	0.177786	0.101603	1	0.0247761	0.0752006	0.326681	1	-0.236795	0.199371	0.0943358	1
Anxa2	P07356;Q542G9;B0V2N7;B0V2N5;B0V2N8	Annexin A2;Annexin	AEDGSVIDYELIDQDARELYDAGVK	180	204	1856	1856	1151	1210	FALSE	FALSE	FALSE	TRUE	FALSE	FALSE	FALSE	FALSE	FALSE	FALSE	-5.89503	9.18043	0.00122089	0.0960501	-6.02148	8.60546	0.000632122	0.0441241	0.152818	0.877953	0.342672	1	0.173827	0.293955	0.195485	1	-0.0111257	0.848101	0.460497	1
Anxa2	P07356;Q542G9;B0V2N7;B0V2N5;B0V2N8	Annexin A2;Annexin	AEDGSVIDYELIDQDARELYDAGVKR	180	205	1856	1856	1152	1211	FALSE	FALSE	FALSE	TRUE	FALSE	FALSE	FALSE	FALSE	FALSE	FALSE	-4.61383	10.2443	0.0186397	1	-4.75273	10.1458	0.00851772	0.4488	0.14411	1.19835	0.378065	1	0.150762	0.74055	0.27163	1	-0.0282345	1.07716	0.429101	1
Slc15a2	Q9ES07;E9PYQ9;E9QMN8	Solute carrier family 15 member 2	AEDIPANK	598	605	1085	1085	1153	1212	FALSE	FALSE	FALSE	TRUE	FALSE	FALSE	FALSE	FALSE	FALSE	FALSE	-0.933947	0.672462	0.106863	1	-1.68481	3.01678	0.0206351	0.970907	-0.0177781	2.98098	0.47747	1	0.598865	0.589712	0.106904	1	-0.446382	3.10465	0.218895	1
Myof	Q69ZN7;E9Q390;Q69ZN7-4	Myoferlin	AEDIPQMDDAFSQTVK	367	382	3414	3414	1154	1213	FALSE	FALSE	FALSE	TRUE	FALSE	FALSE	FALSE	FALSE	FALSE	FALSE	-2.2375	4.70389	0.101358	1	-2.2985	4.72074	0.0998642	1	-4.07909	6.41085	0.0441658	1	-4.03394	6.37456	0.045198	1	-0.0116176	0.782008	0.462107	1
Dync2h1	Q45VK7;Q45VK7-2	Cytoplasmic dynein 2 heavy chain 1	AEDLFR	843	848	3044	3044	1155	1214	FALSE	FALSE	FALSE	TRUE	FALSE	FALSE	FALSE	FALSE	FALSE	FALSE	-2.87552	1.34947	0.0048424	0.325195	-2.80464	1.32925	0.00350166	0.204434	0.0448622	0.590196	0.449802	1	0.00674945	0.216305	0.467992	1	0.00626462	0.550999	0.473543	1
Mybpc1	Q6P6L5		AEDLLR	84	89	3460	3460;878	1156	1215	FALSE	FALSE	TRUE	TRUE	FALSE	FALSE	FALSE	FALSE	FALSE	FALSE	-0.414939	0.521315	0.145519	1	-0.993194	2.11807	0.0736623	1	-0.40694	2.12845	0.234184	1	-0.00726752	0.263293	0.462701	1	-0.294724	2.12757	0.247773	1
Ado	Q6PDY2	2-aminoethanethiol dioxygenase	AEDLNIAPR	51	59	3484	3484	1157	1216	FALSE	FALSE	FALSE	FALSE	FALSE	FALSE	FALSE	FALSE	FALSE	FALSE	-0.434775	0.4095	0.108053	1	-0.338839	0.349673	0.167113	1	0.396367	0.39206	0.10967	1	0.299104	0.241183	0.0965473	1	0.0415041	0.367762	0.383844	1
Tmed7	D3YZZ5;E9Q7G1		AEDLNTR	179	185	940	940	1158	1217	FALSE	FALSE	FALSE	TRUE	FALSE	FALSE	FALSE	FALSE	FALSE	FALSE	-1.41337	0.374791	2.23714e-14	3.00136e-12	-1.83234	0.462493	1.90536e-19	2.46303e-17	-0.371227	0.484775	0.152718	1	-0.0373194	0.158074	0.359609	1	-0.275934	0.499027	0.211581	1
Esyt1	Q3U7R1;Q3U7R1-2	Extended synaptotagmin-1	AEDLPLR	794	800	2913	2913	1159	1218	FALSE	FALSE	FALSE	TRUE	FALSE	FALSE	TRUE	FALSE	FALSE	FALSE	-4.22861	1.13241	1.73777e-07	1.97634e-05	-4.21925	1.0561	5.66739e-11	6.19185e-09	2.01692	0.61468	0.00489286	1	2.03036	0.312711	1.94644e-18	2.25834e-15	0.000389239	0.543689	0.498064	1
Esyt1	Q3U7R1;Q3U7R1-2	Extended synaptotagmin-1	AEDLPLRK	794	801	2913	2913	1160	1219	FALSE	FALSE	FALSE	TRUE	FALSE	FALSE	FALSE	FALSE	FALSE	FALSE	-1.83957	0.303612	6.87874e-28	1.12805e-25	-2.36965	0.566108	2.65231e-19	3.42023e-17	-0.285267	0.590625	0.27971	1	0.155512	0.180414	0.151194	1	-0.440468	0.616048	0.160286	1
Ttn	A2ASS6;A2ASS6-2	Titin	AEDLSATVTDVVEGQEYSFR	15034	15053	564	564;1197	1161	1220	FALSE	FALSE	TRUE	TRUE	FALSE	FALSE	FALSE	FALSE	FALSE	FALSE	-0.748197	1.21374	0.166809	1	-1.19759	1.77868	0.115831	1	-0.248407	1.52239	0.29556	1	-0.0372299	0.454158	0.394693	1	-0.0754694	1.46545	0.354879	1
Myh14	Q6URW6;K3W4R2;A0A140LI60	Myosin-14	AEDMAELTCLNEASVLHNLR	103	122	3499	3499;3500	1162	1221	FALSE	FALSE	TRUE	TRUE	FALSE	FALSE	FALSE	FALSE	FALSE	FALSE	-0.000516556	0.280966	0.492275	1	-1.65103	0.569982	0.000658056	0.0457492	-0.436471	0.611839	0.207095	1	1.202	0.314909	0.000172015	0.0940124	-1.65403	0.655237	0.00618151	1
Pcna	P17918;Q542J9;A0A140T8V5	Proliferating cell nuclear antigen	AEDNADTLALVFEAPNQEK	92	110	2000	2000	1163	1222	FALSE	FALSE	FALSE	TRUE	FALSE	FALSE	FALSE	FALSE	FALSE	FALSE	-0.0434687	0.108988	0.303697	1	-0.000250691	0.109527	0.496637	1	0.122674	0.131956	0.160988	1	0.0507219	0.10602	0.261051	1	0.0331088	0.125631	0.336865	1
Ttn	A2ASS6;A2ASS6-2	Titin	AEDPVFLPSPPSK	27866	27878	564	564;1197	1164	1223	FALSE	FALSE	TRUE	TRUE	FALSE	FALSE	FALSE	FALSE	FALSE	FALSE	-2.89758	6.12263	0.0509039	1	-3.11657	6.15648	0.0358602	1	-0.0137426	1.1365	0.487349	1	0.0228694	0.486502	0.432517	1	-0.0269081	1.02981	0.421955	1
Ttn	A2ASS6;A2ASS6-2	Titin	AEDPVFLPSPPSKPK	27866	27880	564	564;1197	1165	1224	FALSE	FALSE	TRUE	TRUE	FALSE	FALSE	FALSE	FALSE	FALSE	FALSE	-0.517762	4.31699	0.224247	1	-0.831941	4.43421	0.191383	1	0.00104199	1.02009	0.497474	1	0.034784	0.574341	0.39995	1	-0.0356813	0.871547	0.410365	1
Ttn	A2ASS6;A2ASS6-2	Titin	AEDQGQYTCK	9696	9705	564	564;1197	1166	1225	FALSE	FALSE	TRUE	TRUE	FALSE	FALSE	FALSE	FALSE	FALSE	FALSE	0.0336876	0.50148	0.408158	1	0.00738943	1.18559	0.497075	1	-0.475826	1.32793	0.236388	1	-0.252171	0.763417	0.251054	1	-0.0325211	1.06001	0.413791	1
Ighv7-3	A0A075B5R2		AEDSATYYCAR	109	119	29	29	1167	1226	FALSE	FALSE	FALSE	FALSE	FALSE	FALSE	FALSE	FALSE	FALSE	FALSE	0.113021	1.07945	0.333683	1	0.313223	1.23527	0.292094	1	0.0410322	0.811311	0.454575	1	-0.00864126	0.529284	0.469306	1	0.034801	0.625762	0.411447	1
Ank1	Q02357;E9QNT8;Q0VGY9;A0A0R4J1N7;Q02357-4;Q02357-6;D3YTV8;D3Z5M4;Q02357-2;G5E8J2;B7ZW98;Q02357-5;F7D1P5;G3UY11	Ankyrin-1	AEDSDAIPEWK	1586	1596	335	335;1489	1168	1227	FALSE	FALSE	TRUE	TRUE	FALSE	FALSE	FALSE	FALSE	TRUE	TRUE	1.10764	0.207667	6.89591e-15	9.34387e-13	1.11517	0.196859	8.18092e-10	8.66204e-08	-0.0917289	0.21046	0.301296	1	-0.0829638	0.136701	0.230081	1	0.00107908	0.204441	0.495931	1
Nptn	P97300-1;P97300;H3BIX4;Z4YLB7;P97300-3;H3BKA7;P97300-4	Neuroplastin	AEDSGEYHCVYHFVSAPK	93	110	2606	2606	1169	1228	FALSE	FALSE	FALSE	TRUE	FALSE	FALSE	FALSE	FALSE	FALSE	FALSE	-0.00159598	0.241673	0.488713	1	-0.141075	0.303874	0.295764	1	0.0404837	0.405503	0.449817	1	0.133261	0.349052	0.257181	1	-0.090431	0.32256	0.307106	1
Tpm1	F8WID5		AEDSLLAADETAAK	67	80	1364	1364;786	1170	1229	FALSE	FALSE	TRUE	TRUE	FALSE	FALSE	FALSE	FALSE	FALSE	FALSE	-0.399366	0.18551	0.01464	0.849599	-0.519545	0.214224	0.00508408	0.284406	-0.46233	0.215116	0.0185406	1	-0.344702	0.198403	0.0427232	1	-0.0642134	0.217662	0.303798	1
Hook3	Q8BUK6	Protein Hook homolog 3	AEDSVLLK	538	545	3811	3811	1171	1230	FALSE	FALSE	FALSE	FALSE	FALSE	FALSE	FALSE	FALSE	FALSE	FALSE	-0.00921946	0.195954	0.449211	1	0.0611826	0.520278	0.412094	1	-0.0757524	0.388004	0.389043	1	-0.126492	0.543496	0.271399	1	0.0408262	0.491577	0.372047	1
Eps8l2	Q99K30	Epidermal growth factor receptor kinase substrate 8-like protein 2	AEDSYTSQHTSPESEGAPHL	710	729	4406	4406	1172	1231	FALSE	FALSE	FALSE	FALSE	FALSE	FALSE	FALSE	FALSE	FALSE	FALSE	-0.0400397	0.636336	0.395829	1	-0.0544646	0.805319	0.439618	1	0.666607	1.63546	0.217976	1	0.467542	1.61461	0.227661	1	0.0107513	0.559889	0.463065	1
[truncated: 70,777 more rows]
