# Supplementary material for: Bitter taste signaling in tracheal epithelial brush cells elicits innate immune responses to bacterial infection
Source: J Clin Invest. 2022 Jul 1;132(13):e150951. doi: 10.1172/JCI150951 (PMC9246383; doi:10.1172/JCI150951)
Supplement: Supplemental table 2 [file jci-132-150951-s077.xlsx]

## Sheet: GO enrichment
Supplementary Table 2: GO enrichment
comparison	ontology	GO.ID	Term	Annotated	Significant	Expected	classic.fisher	classic.fisher.adj	genes
SN▲	BP	GO:0006959	humoral immune response	51	17	3.72	4.9e-08	5.6203e-05	Cfd B2m C2 C3 C4b C9 Cfh Cfi Crp Fga Cfb Hpx Ltf Mbl1 Bpifa1 C8b C8a
SN▲	BP	GO:0046496	nicotinamide nucleotide metabolic proces...	90	21	6.57	1.2e-06	0.0013752	Actn3 Aldoa Cbr2 Eno3 Gapdh Idh3g Pgam1 Pgk1 Pkm Pklr Taldo1 Tkt Tpi1 Pgam2 Pfkp Nampt Dcxr Pgd Vcp Idh2 Gpd1l
SN▲	BP	GO:0002253	activation of immune response	86	19	6.28	2.2e-06	0.002519	Cfd C2 C3 C4b C9 Cfh Cfi Crp Cfb Hmgb1 Hspd1 Lgals3 Ltf Mbl1 Ezr Lsm14a C8b Bpifb1 C8a
SN▲	BP	GO:0006066	alcohol metabolic process	101	21	7.37	8.6e-06	0.0098384	Acadl Adh1 Adh5 Apoa1 Apoa4 Apoc1 Apoc3 Apoe Cat Got1 Gk Por Sord Snca Sod1 Tpi1 Ttr Sec14l2 Cyb5r3 Hdlbp Apob
SN▲	BP	GO:0046486	glycerolipid metabolic process	98	14	7.16	1.3e-05	0.014859	Apoa1 Apoa4 Apoc1 Apoc3 Apoe C3 Cat Cd36 Chkb Gk Ptpn11 Tnxb Ces1d Apob
SN▲	BP	GO:0045087	innate immune response	177	30	12.92	3.2e-05	0.036544	Cfd Apoa4 B2m C2 C3 C9 Cfh Cfi Fga Gapdh Cfb Hmgb1 Hpx Hspd1 Il1rap Lgals3 Anxa1 Ltf Mbl1 Bpifa1 Snca Trim28 Rpl13a Samhd1 Lsm14a Hmgb2 Fgg C8b Bpifb1 C8a
SN▲	BP	GO:0010466	negative regulation of peptidase activit...	86	18	6.28	3.5e-05	0.039935	Cst3 Itih2 Itih4 Mug1 Mug2 Serpinf2 Por Snca Serpina1a Serpina1b Serpina1c Serpina1d Serpina1e Serpina3k Vtn Sfn Serpinb1a BC048546
SN▲	BP	GO:0044283	small molecule biosynthetic process	199	29	14.53	3.5e-05	0.039935	Acadl Apoa1 Apoa4 Apoe Ass1 Fasn Gapdh Got1 Gsto1 Anxa1 Mup1 Pgam1 Pgk1 Pkm Pklr Pltp Por Prps1 Sord Snca Sod1 Tpi1 Pgam2 Sec14l2 Mthfd1 Cyb5r3 Pgd Apob Ahcy
SN▲	BP	GO:0016125	sterol metabolic process	50	13	3.65	4e-05	0.04556	Acadl Apoa1 Apoa4 Apoc1 Apoc3 Apoe Cat Por Sod1 Sec14l2 Cyb5r3 Hdlbp Apob
SN▲	BP	GO:0010038	response to metal ion	95	19	6.94	4.1e-05	0.046658	Anxa5 Fabp4 Ass1 B2m Crip1 Crp Cyp2a5 Fga Gdi1 Pklr Sord Snca Sod1 Trf Pgam2 S100a16 Fgg Mylk Gsn
SN▲	BP	GO:0002460	adaptive immune response based on somati...	66	15	4.82	5.7e-05	0.064809	B2m C2 C3 C4b C9 Cfi Crp H2-D1 Hmgb1 Hpx Hspd1 Anxa1 Mbl1 C8b C8a
SN▲	BP	GO:0045807	positive regulation of endocytosis	60	14	4.38	7.5e-05	0.0852	Ahsg Ankfy1 Arf1 B2m C2 C3 Calr Cd36 Hnrnpk Mbl1 Snca Trf Vtn Actn4
SN▲	BP	GO:0030168	platelet activation	53	13	3.87	7.8e-05	0.08853	Actb Actg1 Apoe F2 Fga Gp5 Hspb1 Myh9 Vcl Myl12b Myl9 Fgg Flna
SN▲	BP	GO:0046890	regulation of lipid biosynthetic process	55	13	4.02	0.00012	0.13608	Acadl Apoa1 Apoa4 Apoc3 Apoe C3 Idh1 Anxa1 Mup1 Por Sod1 Sec14l2 Apob
SN▲	BP	GO:0044724	single-organism carbohydrate catabolic p...	64	14	4.67	0.00016	0.18128	Actn3 Aldoa Eno3 Gapdh Hmgb1 Pgam1 Pgk1 Pkm Pklr Ppp1cb Sord Tpi1 Pgam2 Pfkp
SN▲	BP	GO:0031032	actomyosin structure organization	80	16	5.84	0.00017	0.19244	Acta1 Actc1 Actg1 Actn2 Apoa1 Cfl2 Cnn2 Krt19 Krt8 Myh9 Myoc Pfn1 Serpinf2 Wdr1 Zyx Cnn3
SN▲	BP	GO:0006091	generation of precursor metabolites and ...	173	23	12.63	0.00017	0.19244	Actn3 Aldoa Apoc3 Cat Eno3 Gapdh Hmgb1 Idh1 Idh3g Mup1 Pgam1 Pgk1 Pkm Pklr Ppp1cb Snca Sucla2 Tpi1 Pgam2 Pfkp Gadd45gip1 Vcp Idh2
SN▲	BP	GO:0019538	protein metabolic process	1528	137	111.57	0.00021	0.2373	Ace Adh5 Cfd Fabp4 Apoa1 Apoe Bgn C2 C3 C4b C9 Anxa2 Calr Cd36 Cfh Cfi Cfl1 Crp Cst3 Dcn Ddb1 Dmd Eef1a1 Eef1a2 Eif3a Eif4a1 Eif4a2 Epb42 F2 Fga Gapdh Gspt1 Gstp1 Trip12 Hist1h1d Cfb Hars Hbb-b1 Hmgb1 Hnrnpk Hpx Hsph1 Hspb1 Hspd1 Hsp90aa1 Hspa4 Il1rap Itga5 Itih2 Itih4 Klkb1 Anxa1 Ltf Mbl1 Msn Mug1 Mug2 Myh9 Myoc P4hb Pcolce Pa2g4 Serpinf2 Por Ppp1cb Prkar2a Psmc1 Psmc2 Psmc5 Psme1 Twf1 Ptpn11 Rb…
SN▲	BP	GO:0051261	protein depolymerization	53	12	3.87	0.00033	0.37257	Actn2 Cfl1 Cfl2 Stmn1 Twf1 Scin Spta1 Sptb Sptbn1 Wdr1 Dstn Gsn
SN▲	BP	GO:0009890	negative regulation of biosynthetic proc...	319	33	23.29	0.00035	0.3948	Acadl Fabp4 Apoe Calr Cd36 Ddx5 Eef1a1 Eif4a2 Gapdh Gstp1 Hist1h1d Hnrnpk Hspd1 Mup1 Pa2g4 Psmc5 Rbm3 Sod1 Trim28 Rpl13a Txn1 Ezr Ywhaq Hist1h1c Hnrnpa2b1 Ywhab Dynll1 Sarnp Ppid Basp1 Hmgb2 Eif4a3 Flna
SN▲	BP	GO:0008064	regulation of actin polymerization or de...	88	14	6.43	0.00036	0.40572	Actn2 Arf1 Cfl1 Cfl2 Pfn1 Twf1 Scin Spta1 Sptb Sptbn1 Wdr1 Dstn Actr2 Gsn
SN▲	BP	GO:0030099	myeloid cell differentiation	125	18	9.13	0.00041	0.46166	Ank1 B2m Anxa2 Epb42 Hba-a1 Hbb-b1 Hmgb1 Mb Myh9 Ptpn11 Scin Tcea1 Tjp2 Trf Wdr1 Hmgb2 Actn1 Hba-a2
SN▲	BP	GO:0051235	maintenance of location	113	19	8.25	0.00045	0.50625	Alb Apoa1 Apoe C3 Cd36 Crp Dmd F2 Ftl1 Gsto1 Mup1 Pfn1 Twf1 Scin Snca Ywhab Flna Gsn Apob
SN▲	BP	GO:0001819	positive regulation of cytokine producti...	79	15	5.77	0.00048	0.53952	B2m C3 Cd36 Hmgb1 Hspb1 Hspd1 Il1rap Anxa1 Lum Ncl Serpinf2 Sod1 Sptbn1 Lsm14a Hmgb2
SN▲	BP	GO:0065003	macromolecular complex assembly	662	69	48.34	0.0005	0.5615	Acadl Actn2 Ahsg Anxa5 Apoa1 Apoa4 Apoc3 Apoe Arf1 Anxa2 Calr Cat Cbr2 Cd36 Col1a1 Crp Dmd Dync1h1 Eef1a1 Eif3a Fga Gda Hist1h1d Hmgb1 Hsp90aa1 Hspa4 Kpnb1 Stmn1 Mbl1 Msn Pfn1 Prkar2a Psmc1 Psmc2 Psmc5 Twf1 Ptpn11 Rbbp4 Scin Snca Spta1 Sptb Sptbn1 Trim28 Rpl13a Dpysl3 Vtn Hist1h1c Ywhab Samhd1 Pfkp Ruvbl1 Ahnak Actr2 Lsm14a Ppid Dcxr Tppp3 Ndufaf4 Ipo5 Eml2 Opa1 Eif4b Fgg Mdn1 Ces1d Eif5 Gsn Vcp
SN▲	BP	GO:0006954	inflammatory response	168	27	12.27	0.0005	0.5615	Ace Ahsg Fabp4 Apoa1 Apod Apoe C3 Cfh Crp F2 Gstp1 Hmgb1 Hspd1 Il1rap Itih4 Klkb1 Anxa1 Orm1 Orm2 Serpinf2 Saa4 Serpina1a Serpina1b Ywhaz Hnrnpa0 Hmgb2 Ahcy
SN▲	BP	GO:1902580	single-organism cellular localization	397	36	28.99	0.00054	0.60534	Actn2 Alb Ank1 Apod Apoe Arf1 Anxa2 Cd36 Cfl1 Dpysl2 Dync1h1 Gdi1 Hsp90aa1 Hspa4 Kpnb1 Fyco1 Grpel1 Myh9 Ran Snca Sod1 Sptbn1 Sptbn2 Trim28 Txn1 Ezr Ywhaz Dynll1 Actn4 Actr2 Myl12a Ipo5 1700009N14Rik Flna Rap1b Gsn
SN▲	BP	GO:0002262	myeloid cell homeostasis	56	12	4.09	0.00056	0.6272	Ank1 B2m Epb42 Hba-a1 Hbb-b1 Anxa1 Mb Sod1 Tcea1 Hmgb2 Mthfd1 Hba-a2
SN▲	BP	GO:0002449	lymphocyte mediated immunity	73	14	5.33	0.00066	0.73854	B2m C2 C3 C4b C9 Cfi Crp H2-D1 Hmgb1 Hpx Hspd1 Mbl1 C8b C8a
SN▲	BP	GO:0031329	regulation of cellular catabolic process	142	17	10.37	0.00067	0.74906	Apoa1 Apoa4 Apoc3 Apoe Anxa2 Cst3 Hmgb1 Idh1 Msn Pgam1 Ppp1cb Psme1 Snca Ezr Pgam2 Lrpprc Vcp
SN▲	BP	GO:0030193	regulation of blood coagulation	50	11	3.65	0.00075	0.83775	Anxa5 Apoe Anxa2 Cd36 F2 Fga Gp5 Klkb1 Serpinf2 Fgg Kng2
SN▲	BP	GO:1901564	organonitrogen compound metabolic proces...	900	90	65.72	0.00086	0.95976	Acadl Ace Actn3 Adk Adss Aldoa Ank1 Apoc3 Apoe Ass1 Atp5b Bgn Calr Cap1 Cbr2 Ckm Cyp2a5 Dcn Dmd Eef1a1 Eef1a2 Eif3a Eif4a1 Eif4a2 Eno3 Gapdh Gda Got1 Gspt1 Gstp2 Gstp1 Gsto1 Hars Hbb-b1 Hpx Idh1 Idh3g Itih2 Itih4 P4hb Pgam1 Pgk1 Pkm Pklr Pa2g4 Prps1 Rbm3 Rpl9 Rps7 Snca Sod1 Spta1 Sptb Taldo1 Inmt Tg Tkt Tpi1 Rpl13a Nt5c Hmgn5 Sult1d1 Pgam2 Samhd1 Pfkp Nampt Lsm14a Rpl14 Dcxr Rpl4 Eif3h Lrpprc Eif…
SN▲	BP	GO:0043434	response to peptide hormone	114	15	8.32	0.00119	1	Actn2 Ahsg Anxa5 Apoc3 Hnrnpk Pklr Ptpn11 Serpina1a Serpina1b Serpina1c Serpina1d Serpina1e Serpina3k Ywhag Hadha
SN▲	BP	GO:0009179	purine ribonucleoside diphosphate metabo...	53	11	3.87	0.00126	1	Actn3 Aldoa Eno3 Gapdh Pgam1 Pgk1 Pkm Pklr Tpi1 Pgam2 Pfkp
SN▲	BP	GO:0006165	nucleoside diphosphate phosphorylation	53	11	3.87	0.00126	1	Actn3 Aldoa Eno3 Gapdh Pgam1 Pgk1 Pkm Pklr Tpi1 Pgam2 Pfkp
SN▲	BP	GO:1901617	organic hydroxy compound biosynthetic pr...	53	11	3.87	0.00126	1	Apoa1 Apoa4 Apoe Got1 Pltp Por Snca Sod1 Sec14l2 Cyb5r3 Apob
SN▲	BP	GO:0008360	regulation of cell shape	54	11	3.94	0.00148	1	Aldoa Epb42 F2 Anxa1 Msn Myh9 Spta1 Ezr Wdr1 Myl12a Myl12b
SN▲	BP	GO:1903362	regulation of cellular protein catabolic...	83	6	6.06	0.0016	1	Apoe Anxa2 Msn Psme1 Ezr Vcp
SN▲	BP	GO:0051495	positive regulation of cytoskeleton orga...	80	14	5.84	0.00169	1	Actn2 Apoa1 Arf1 Cfl1 Cfl2 Gda Myoc Pfn1 Serpinf2 Scin Wdr1 Dstn Actr2 Gsn
SN▲	BP	GO:0050714	positive regulation of protein secretion	72	13	5.26	0.00183	1	Arf1 Cd36 Fga Hmgb1 Hspd1 Il1rap Ncl Sptbn1 Ezr Ppid Exoc1 Fgg Ppia
SN▲	BP	GO:0009987	cellular process	4074	310	297.48	0.00209	1	Acadl Ace Acta1 Actb Actc1 Actg1 Actn2 Actn3 Adh1 Adh5 Adk Cfd Adss Acan Ahsg Alb Aldh2 Aldoa Ank1 Ankfy1 Anxa5 Prdx6 Fabp4 Apoa1 Apoa4 Apoc1 Apoc3 Apod Apoe Arf1 Arf2 Arf3 Ass1 Atp5b B2m Bgn C2 C3 C9 Anxa2 Calr Cap1 Car3 Cat Cbr2 Cd36 Cfl1 Cfl2 Chkb Ckm Cnn2 Col1a1 Crip1 Dpysl2 Crp Cst3 Cyp2a4 Cyp2a5 Cyp2f2 Dcn Ddb1 Ddx5 Dmd Dync1h1 Eef1a1 Eef1a2 Eif3a Ddx19a Eif4a1 Eif4a2 Eno3 Epb42 F2 Fasn Fga…
SN▲	BP	GO:0048878	chemical homeostasis	338	37	24.68	0.00273	1	Acadl Ank1 Fabp4 Apoa1 Apoa4 Apoc3 Apoe Arf1 Atp5b B2m Cd36 Dcn Ddb1 Dmd Epb42 F2 Ftl1 Got1 Gsto1 Gk Hpx Ltf Mup1 Myoc Bpifa1 Ptpn11 Pvalb Snca Sod1 Trf Sfn Immt Etfa Apob Gcdh Gpd1l Kng2
SN▲	BP	GO:0032102	negative regulation of response to exter...	85	14	6.21	0.00306	1	Anxa5 Apoa1 Apod Apoe Anxa2 F2 Fga Gp5 Gstp1 Klkb1 Ltf Serpinf2 Fgg Kng2
SN▲	BP	GO:0045597	positive regulation of cell differentiat...	244	33	17.82	0.00347	1	Ace Actn3 Apoa1 Apoe Arf1 Calr Cd36 Col1a1 Crp Eef1a1 Hmgb1 Hnrnpk Hspb1 Hsp90aa1 Il1rap Anxa1 Ltf Myoc Pa2g4 Serpinf2 Por Scin Trf Dpysl3 Vim Sfn Actr2 Pdlim7 Rpl4 Opa1 Hmgb2 Flna Apob
SN▲	BP	GO:0034109	homotypic cell-cell adhesion	52	10	3.8	0.00377	1	Actb Actg1 Fga Hspb1 Myh9 Vcl Myl12b Myl9 Fgg Flna
SN▲	BP	GO:0016051	carbohydrate biosynthetic process	61	11	4.45	0.00409	1	Gapdh Got1 Mup1 Pgam1 Pgk1 Ppp1cb Sord Snca Tpi1 Pgam2 Pgd
SN▲	BP	GO:0006090	pyruvate metabolic process	61	11	4.45	0.00409	1	Actn3 Aldoa Eno3 Gapdh Pgam1 Pgk1 Pkm Pklr Tpi1 Pgam2 Pfkp
SN▲	BP	GO:0070372	regulation of ERK1 and ERK2 cascade	70	12	5.11	0.00425	1	C3 Cd36 Dmd Eif3a Fga Gstp1 Hmgb1 Serpinf2 Ptpn11 Ezr Fgg Rap1b
SN▲	BP	GO:0051258	protein polymerization	122	19	8.91	0.00466	1	Arf1 Crp Fga Gda Stmn1 Pfn1 Twf1 Scin Snca Spta1 Sptb Sptbn1 Vtn Actr2 Tppp3 Eml2 Opa1 Fgg Gsn
SN▲	BP	GO:0006869	lipid transport	89	14	6.5	0.0047	1	Ace Apoa1 Apoa4 Apoc1 Apoc3 Apoe Cd36 Hnrnpk Anxa1 Pitpna Pltp Ptpn11 Hdlbp Apob
SN▲	BP	GO:0031333	negative regulation of protein complex a...	54	10	3.94	0.005	1	Stmn1 Pfn1 Twf1 Scin Snca Spta1 Sptb Sptbn1 Eml2 Gsn
SN▲	BP	GO:0044764	multi-organism cellular process	196	20	14.31	0.0052	1	Alb Anxa5 Apoe Cfl1 Ddb1 Ddx5 Eif3a Ltf P4hb Pfn1 Bpifa1 Trim28 Pcbp1 Samhd1 Lsm14a Ppid Mylk Gsn Ppia Vcp
SN▲	BP	GO:0032496	response to lipopolysaccharide	63	11	4.6	0.00528	1	Ace Adh5 B2m Cd36 Gstp1 Ltf Ncl Snca Rpl13a Hnrnpa0 Hmgb2
SN▲	BP	GO:0006575	cellular modified amino acid metabolic p...	72	12	5.26	0.00537	1	Ass1 Ckm Gstp2 Gstp1 Gsto1 Idh1 P4hb Sod1 Tg Hmgn5 Atic Mthfd1
SN▲	BP	GO:0045834	positive regulation of lipid metabolic p...	55	10	4.02	0.00573	1	Apoa1 Apoa4 Apoc3 Apoe Cd36 Eef1a2 Anxa1 Mup1 Por Sec14l2
SN▲	BP	GO:0006006	glucose metabolic process	82	13	5.99	0.00594	1	Actn3 Apod Gapdh Hmgb1 Fabp5 Mup1 Pgam1 Pgk1 Pkm Ppp1cb Tpi1 Pgam2 Dcxr
SN▲	BP	GO:0006898	receptor-mediated endocytosis	73	12	5.33	0.00602	1	Apoe Arf1 Atp5b B2m Anxa2 Cap1 Cd36 Hnrnpk Snca Trf Ezr Vtn
SN▲	BP	GO:0007160	cell-matrix adhesion	83	13	6.06	0.00659	1	Actn2 Apod Cd36 Dmd Fga Gp5 Myoc Utrn Vtn Zyx Tnxb Fgg Actn1
SN▲	BP	GO:0051129	negative regulation of cellular componen...	234	30	17.09	0.00733	1	Ace Apoa1 Apod Apoe B2m Anxa2 Cnn2 Gdi1 Trip12 H2-D1 Hmgb1 Stmn1 Lgals3 Myoc Pfn1 Twf1 Scin Snca Spta1 Sptb Sptbn1 Rpl13a Dpysl3 Vim Ywhah Actn4 Eml2 Opa1 Flna Gsn
SN▲	BP	GO:0051099	positive regulation of binding	57	10	4.16	0.00742	1	Ace B2m Anxa2 Hspa4 Ran Spta1 Trim28 Txn1 Vtn Hmgb2
SN▲	BP	GO:0006909	phagocytosis	66	11	4.82	0.00756	1	Ahsg C2 C3 Calr Cd36 Cnn2 Hmgb1 Anxa1 Mbl1 Myh9 Gsn
SN▲	BP	GO:0048545	response to steroid hormone	69	11	5.04	0.00761	1	Adh1 Ass1 Calr Ddx5 Hmgb1 Idh1 Anxa1 Ube2l3 Ywhah Uba5 Hmgb2
SN▲	BP	GO:0006629	lipid metabolic process	436	46	31.84	0.00766	1	Acadl Adh1 Adh5 Prdx6 Fabp4 Apoa1 Apoa4 Apoc1 Apoc3 Apod Apoe Arf1 Atp5b C3 Cat Cd36 Chkb Cyp2a4 Cyp2a5 Cyp2f2 Eef1a2 Fasn Gc Gk Idh1 Fabp5 Anxa1 Mup1 Pltp Por Ptpn11 Snca Sod1 Ttr Ywhah Sult1d1 Lipf Sec14l2 Tnxb Hadha Ces1d Cyb5r3 Hdlbp Etfa Apob Gcdh
SN▲	BP	GO:0007162	negative regulation of cell adhesion	76	12	5.55	0.00834	1	Apoa1 Apod Ass1 Atp5b Col1a1 Gstp1 Lgals3 Anxa1 Myoc Ptpn11 Actn4 Fgg
SN▲	BP	GO:0002697	regulation of immune effector process	124	13	9.05	0.00884	1	Anxa5 Apoa1 B2m C3 Cd36 Cfh H2-D1 Hmgb1 Hpx Hspd1 Lgals3 Anxa1 Mylk
SN▲	BP	GO:0030334	regulation of cell migration	245	28	17.89	0.00921	1	Ace Acan Apod Apoe Calr Cnn2 Col1a1 Dcn Fga Hmgb1 Hspb1 Itga5 Lgals3 Anxa1 Msn Myoc Pfn1 Sparc Dpysl3 Vcl Vim Vtn Actn4 Mcam Mylk Flna Gsn Idh2
SN▲	BP	GO:0006790	sulfur compound metabolic process	136	18	9.93	0.00942	1	Bgn Dcn Fasn Gstp2 Gstp1 Gsto1 Idh1 Snca Sod1 Sucla2 Txn1 Hmgn5 Sult1d1 Txnl1 Ces1d Mthfd1 Ahcy Gcdh
SN▲	BP	GO:0051224	negative regulation of protein transport	68	11	4.97	0.00947	1	Anxa5 Apoa1 Apod Cd36 Gdi1 Anxa1 Mup1 Ptpn11 Txn1 Ezr Idh2
SN▲	BP	GO:1901362	organic cyclic compound biosynthetic pro...	844	78	61.63	0.01005	1	Adk Adss Aldoa Ank1 Fabp4 Apoa1 Apoa4 Apoe Atp5b Calr Cap1 Cat Cd36 Col1a1 Dcn Ddx5 Dmd Eif4a2 Hist1h1d Hmgb1 Hnrnpk Hsph1 Il1rap Ltf Lum Mup1 Ncl Pfn1 Pkm Pklr Pa2g4 Serpinf2 Pltp Por Prps1 Psmc1 Psmc2 Psmc5 Rbbp4 Snca Sod1 Spta1 Sptb Tcea1 Trim28 Trf Txn1 Ube2l3 Ezr Ywhah Ywhaq Pcbp1 Hist1h1c Hmgn5 Hnrnpa2b1 Ywhab Dynll1 Ruvbl1 Nampt Actn4 Sarnp Tceb2 Ppid Sec14l2 Basp1 Lrpprc Hmgb2 Atic Mthfd1…
SN▲	BP	GO:0042326	negative regulation of phosphorylation	134	17	9.78	0.01043	1	Actn3 Fabp4 Apoc3 Apoe Bgn Dcn Dmd Eif3a Gstp1 Hsph1 Hspb1 Hspa4 Prkar2a Snca Ezr Dynll1 Gpd1l
SN▲	BP	GO:0051017	actin filament bundle assembly	60	10	4.38	0.01066	1	Apoa1 Myoc Pfn1 Serpinf2 Dpysl3 Ezr Zyx Actn4 Actn1 Flna
SN▲	BP	GO:0031328	positive regulation of cellular biosynth...	357	37	26.07	0.01096	1	Apoa1 Apoa4 Apoc3 Apoe Ass1 Calr Col1a1 Crp Cst3 Dcn Ddx5 Hmgb1 Hnrnpk Hsph1 Hspb1 Hsp90aa1 Anxa1 Lum Ncl Pfn1 Serpinf2 Por Psmc1 Psmc2 Psmc5 Rbm3 Snca Tcea1 Trim28 Trf Ywhah Pcbp1 Nampt Tceb2 Hmgb2 Eif4a3 Vcp
SN▲	BP	GO:0044262	cellular carbohydrate metabolic process	98	14	7.16	0.01105	1	Actn3 Got1 Gk Hmgb1 Idh1 Mup1 Pgam1 Ppp1cb Sord Snca Tpi1 Pgam2 Pgd Idh2
SN▲	BP	GO:2000377	regulation of reactive oxygen species me...	70	11	5.11	0.01173	1	Ass1 Cd36 Crp Eef1a1 F2 Gstp1 Hspd1 Hsp90aa1 Snca Sod1 Dynll1
SN▲	BP	GO:0051494	negative regulation of cytoskeleton orga...	70	11	5.11	0.01173	1	Stmn1 Myoc Pfn1 Twf1 Scin Snca Spta1 Sptb Sptbn1 Eml2 Gsn
SN▲	BP	GO:0010811	positive regulation of cell-substrate ad...	52	9	3.8	0.01186	1	Apoa1 Calr Cd36 Dmd Itga5 Myoc Utrn Vtn Flna
SN▲	BP	GO:0010927	cellular component assembly involved in ...	160	10	11.68	0.01253	1	Acta1 Actc1 Actg1 Actn2 Cfl2 Krt19 Krt8 Wdr1 Actr2 Flna
SN▲	BP	GO:0009168	purine ribonucleoside monophosphate bios...	53	9	3.87	0.0134	1	Adss Aldoa Atp5b Pkm Pklr Prps1 Atic Prps2 Vcp
SN▲	BP	GO:0060348	bone development	53	9	3.87	0.0134	1	Actn3 Anxa2 Col1a1 Ltf Myoc Por Ptpn11 Sparc Tjp2
SN▲	BP	GO:0032787	monocarboxylic acid metabolic process	251	34	18.33	0.01368	1	Acadl Actn3 Adh1 Aldoa Fabp4 Apoa1 Apoa4 C3 Cd36 Cyp2a4 Cyp2a5 Cyp2f2 Eno3 Fasn Gapdh Gk Idh1 Anxa1 Pgam1 Pgk1 Pkm Pklr Por Snca Tpi1 Pgam2 Pfkp Tnxb Hadha Ces1d Pgd Etfa Idh2 Gcdh
SN▲	BP	GO:0000302	response to reactive oxygen species	72	11	5.26	0.01437	1	Prdx6 Apoa4 Apod Cat Cd36 Gstp1 Hsph1 Anxa1 Mb Sod1 Txn1
SN▲	BP	GO:0002682	regulation of immune system process	345	43	25.19	0.01444	1	Ace Adk Cfd Anxa5 Apoa1 Apod B2m C2 C3 C4b C9 Calr Cd36 Cfh Cfi Crp Cfb H2-D1 Hmgb1 Hpx Hsph1 Hspd1 Hsp90aa1 Lgals3 Anxa1 Ltf Mbl1 Msn Orm1 Orm2 Scin Snca Spta1 Tjp2 Ezr Samhd1 Lsm14a Hmgb2 Mylk C8b Gsn Bpifb1 C8a
SN▲	BP	GO:0061041	regulation of wound healing	64	15	4.67	0.01449	1	Anxa5 Apoe Anxa2 Cd36 F2 Fga Gp5 Hmgb1 Klkb1 Anxa1 Serpinf2 Fgg Mylk Gsn Kng2
SN▲	BP	GO:1903037	regulation of leukocyte cell-cell adhesi...	60	10	4.38	0.01487	1	Adk Ass1 Gstp1 Hsph1 Hspd1 Hsp90aa1 Lgals3 Anxa1 Spta1 Gsn
SN▲	BP	GO:0032271	regulation of protein polymerization	94	13	6.86	0.01593	1	Arf1 Gda Stmn1 Pfn1 Twf1 Scin Snca Spta1 Sptb Sptbn1 Actr2 Eml2 Gsn
SN▲	BP	GO:0050708	regulation of protein secretion	110	20	8.03	0.01641	1	Anxa5 Apoa1 Arf1 Cd36 Crp Fga Hmgb1 Hspd1 Il1rap Anxa1 Mup1 Ncl Ptpn11 Sptbn1 Ezr Ppid Exoc1 Fgg Ppia Idh2
SN▲	BP	GO:0051168	nuclear export	64	10	4.67	0.01653	1	Calr Ddx19a Ptpn11 Ran Txn1 Hnrnpa2b1 Sfn Sarnp 1700009N14Rik Ddx19b
SN▲	BP	GO:0006457	protein folding	113	15	8.25	0.01658	1	B2m Calr Hsph1 Hspd1 Hsp90aa1 Grpel1 Hspa4l P4hb Txn1 Fkbp3 Txnl1 Ppid Qsox1 Aars Ppia
SN▲	BP	GO:0031324	negative regulation of cellular metaboli...	582	70	42.5	0.01668	1	Acadl Actn3 Fabp4 Apoa4 Apoc3 Apod Apoe Bgn Anxa2 Calr Cd36 Crp Cst3 Dcn Ddx5 Dmd Eef1a1 Eif3a Eif4a2 F2 Gapdh Gstp1 Trip12 Hist1h1d Hnrnpk Hsph1 Hspb1 Hspd1 Hspa4 Itih2 Itih4 Mug1 Mug2 Mup1 Pa2g4 Serpinf2 Por Prkar2a Psmc5 Rbm3 Snca Serpina1a Serpina1b Serpina1c Serpina1d Serpina1e Serpina3k Trim28 Rpl13a Txn1 Ezr Vtn Ywhae Ywhaq Hist1h1c Hnrnpa2b1 Ywhab Sfn Dynll1 Sarnp Serpinb1a Ppid Basp1 Lrp…
SN▲	BP	GO:1903531	negative regulation of secretion by cell	55	9	4.02	0.01691	1	Anxa5 Apoa1 Anxa1 Mup1 Ptpn11 Snca Ezr Rap1b Idh2
SN▲	BP	GO:0060255	regulation of macromolecule metabolic pr...	1298	123	94.78	0.01772	1	Ace Fabp4 Apoa1 Apoa4 Apod Apoe Arf1 Bgn C3 Anxa2 Calr Cat Cd36 Cfh Cnn2 Col1a1 Crp Cst3 Dcn Ddx5 Dmd Eif3a Eif4a1 Eif4a2 F2 Fga Gapdh Gstp1 Trip12 Hist1h1d Hbb-b1 Hmgb1 Hnrnpk Hpx Hsph1 Hspb1 Hspd1 Hsp90aa1 Hspa4 Il1rap Itga5 Itih2 Itih4 Ltf Lum Msn Mug1 Mug2 Mup1 Myh9 Myoc Ncl Pfn1 Pgam1 Pa2g4 Serpinf2 Por Ppp1cb Prkar2a Psmc1 Psmc2 Psmc5 Psme1 Twf1 Ptpn11 Rbbp4 Rbm3 Snca Sod1 Serpina1a Serpina…
SN▲	BP	GO:1902578	single-organism localization	894	86	65.28	0.01791	1	Ace Actn2 Ahsg Alb Ank1 Anxa5 Apoa1 Apoa4 Apoc1 Apoc3 Apod Apoe Arf1 Atp5b C2 C3 Anxa2 Calr Cd36 Cfl1 Cnn2 Dpysl2 Crp Dmd Dync1h1 F2 Fga Ftl1 Gc Gdi1 Gsto1 Hbb-b1 Hmgb1 Hnrnpk Hpx Hspd1 Hsp90aa1 Hspa4 Il1rap Kpnb1 Fabp5 Lgals3 Anxa1 Mb Mbl1 Fyco1 Grpel1 Mup1 Myh9 Ncl Pfn1 Pitpna Pltp Twf1 Ptpn11 Ran Scin Snca Sod1 Sptbn1 Sptbn2 Tg Trim28 Tst Ttr Txn1 Ezr Ywhae Ywhaz Ywhab Dynll1 Actn4 Actr2 Myl12…
SN▲	BP	GO:0006631	fatty acid metabolic process	174	19	12.71	0.01849	1	Acadl Fabp4 Apoa1 Apoa4 C3 Cd36 Cyp2a4 Cyp2a5 Cyp2f2 Fasn Gk Anxa1 Por Snca Tnxb Hadha Ces1d Etfa Gcdh
SN▲	BP	GO:1901360	organic cyclic compound metabolic proces...	1432	131	104.56	0.0187	1	Acadl Actn3 Adk Adss Aldoa Ank1 Fabp4 Apoa1 Apoa4 Apoc1 Apoc3 Apoe Atp5b Calr Cap1 Cat Cbr2 Cd36 Col1a1 Cst3 Cyp2a5 Cyp2f2 Dcn Ddb1 Ddx5 Dmd Ddx19a Eif4a1 Eif4a2 Eno3 Gapdh Gc Gda Gspt1 Trip12 Hist1h1d Hars Hmgb1 Hnrnpk Hpx Hsph1 Hspd1 Idh3g Il1rap Lgals3 Ltf Lum Mup1 Ncl Pfn1 Pgam1 Pgk1 Pkm Pklr Pa2g4 Serpinf2 Pltp Por Prps1 Psmc1 Psmc2 Psmc5 Rbbp4 Rbm3 Rps7 Snca Sod1 Spta1 Sptb Taldo1 Tcea1 Tg …
SN▲	BP	GO:0090407	organophosphate biosynthetic process	191	23	13.95	0.01886	1	Adk Adss Aldoa Apoe Atp5b Cap1 Chkb Ckm Gk Idh1 Pkm Pklr Prps1 Snca Tkt Tpi1 Nampt Atic Mthfd1 Prps2 Vcp Idh2 Gars
SN▲	BP	GO:0001649	osteoblast differentiation	56	9	4.09	0.01889	1	Atp5b Cat Col1a1 Ddx5 Fasn Ltf Myoc Psmc2 Pdlim7
SN▲	BP	GO:0042391	regulation of membrane potential	95	13	6.94	0.01968	1	Actn2 B2m Dcn Dmd Myoc Snca Sod1 Wdr1 Ywhae Ywhah Eif4a3 Vcp Gpd1l
SN▲	BP	GO:0010628	positive regulation of gene expression	365	37	26.65	0.02016	1	C3 Calr Cnn2 Col1a1 Crp Dcn Ddx5 Hmgb1 Hnrnpk Hsph1 Hspa4 Lum Msn Mup1 Myh9 Ncl Pfn1 Serpinf2 Psmc1 Psmc2 Psmc5 Rbm3 Tcea1 Trim28 Trf Ezr Vim Ywhah Pcbp1 Ruvbl1 Nampt Tceb2 Hnrnpll Hmgb2 Eif4a3 Gsn Apob
SN▲	BP	GO:0043270	positive regulation of ion transport	77	11	5.62	0.02295	1	Actn2 Arf1 B2m Dpysl2 Dmd F2 Gsto1 Lgals3 Snca Mylk Gpd1l
SN▲	BP	GO:0044707	single-multicellular organism process	1590	146	116.1	0.02335	1	Acadl Ace Acta1 Actb Actc1 Actg1 Actn2 Actn3 Adh1 Adh5 Adk Acan Ahsg Alb Ank1 Anxa5 Fabp4 Apoa1 Apoa4 Apoc3 Apod Apoe Arf1 Atp5b B2m C3 C9 Anxa2 Calr Cat Cd36 Cfl1 Cfl2 Chkb Cnn2 Col1a1 Dpysl2 Crp Dcn Dcpp1 Ddx5 Dmd Eef1a1 Epb42 F2 Fasn Fga Gapdh Gdi1 Gp5 Gstp1 Trip12 H2-D1 Hba-a1 Hbb-b1 Hmgb1 Hnrnpk Hspb1 Hspd1 Hsp90aa1 Il1rap Itga5 Klkb1 Krt19 Krt8 Stmn1 Lgals3 Anxa1 Ltf Lum Mb Msn Mug1 Mup1 My…
SN▲	BP	GO:0065004	protein-DNA complex assembly	75	6	5.48	0.0236	1	Hist1h1d Psmc1 Psmc2 Psmc5 Rbbp4 Hist1h1c
SN▲	BP	GO:0031349	positive regulation of defense response	68	10	4.97	0.02451	1	Ace Fabp4 C3 Hmgb1 Hpx Hspd1 Ltf Lsm14a Hmgb2 Bpifb1
SN▲	BP	GO:0046034	ATP metabolic process	130	16	9.49	0.02624	1	Actn3 Aldoa Apoc3 Atp5b Eno3 Gapdh Pgam1 Pgk1 Pkm Pklr Snca Tpi1 Pgam2 Pfkp Gadd45gip1 Vcp
SN▲	BP	GO:0098609	cell-cell adhesion	366	44	26.72	0.02724	1	Actb Actg1 Adk Aldoa Prdx6 Apoa1 Apoa4 Ass1 B2m Cdh16 Cnn2 Fga Gstp1 Hsph1 Hspb1 Hspd1 Hsp90aa1 Idh1 Itga5 Lgals3 Anxa1 Myh9 Twf1 Spta1 Sptbn2 Tagln2 Vcl Ywhaz Ywhab Sfn Rpl14 Glod4 Myl12b Cnn3 Tnxb Mcam Myl9 Fgg Atic Hdlbp Flna Eif5 Gsn Flnb
SN▲	BP	GO:0050727	regulation of inflammatory response	79	11	5.77	0.02726	1	Ace Ahsg Fabp4 Apoa1 Apod Apoe C3 Cfh Gstp1 Hspd1 Anxa1
SN▲	BP	GO:0006950	response to stress	1025	117	74.84	0.02848	1	Acadl Ace Actb Actg1 Adh5 Cfd Ahsg Alb Anxa5 Prdx6 Fabp4 Apoa1 Apoa4 Apod Apoe Ass1 B2m C2 C3 C9 Anxa2 Calr Car3 Cat Cd36 Cfh Cfi Cnn2 Col1a1 Crip1 Crp Cst3 Ddb1 Ddx5 F2 Fga Gapdh Gp5 Gstp1 Trip12 Cfb Hbb-b1 Hmgb1 Hnrnpk Hpx Hsph1 Hspb1 Hspd1 Hsp90aa1 Hspa4 Idh1 Il1rap Itih4 Klkb1 Krt8 Lgals3 Anxa1 Lsp1 Ltf Lyz2 Mb Mbl1 Mup1 Myh9 Orm1 Orm2 Hspa4l P4hb Pkm Pklr Serpinf2 Bpifa1 Psmc1 Psmc2 Psmc5 Pt…
SN▲	BP	GO:0009725	response to hormone	198	29	14.46	0.02868	1	Actn2 Adh1 Ahsg Anxa5 Apoc3 Ass1 Calr Ddx5 Cfb Hmgb1 Hnrnpk Idh1 Anxa1 Mb Pklr Ptpn11 Sord Serpina1a Serpina1b Serpina1c Serpina1d Serpina1e Serpina3k Ube2l3 Ywhag Ywhah Uba5 Hmgb2 Hadha
SN▲	BP	GO:0006725	cellular aromatic compound metabolic pro...	1372	120	100.18	0.02893	1	Actn3 Adk Adss Aldoa Ank1 Fabp4 Apoc3 Apoe Atp5b Calr Cap1 Cat Cbr2 Cd36 Col1a1 Cst3 Cyp2a5 Cyp2f2 Dcn Ddb1 Ddx5 Dmd Ddx19a Eif4a1 Eif4a2 Eno3 Gapdh Gda Gspt1 Trip12 Hist1h1d Hars Hmgb1 Hnrnpk Hpx Hsph1 Hspd1 Idh3g Il1rap Lgals3 Ltf Lum Mup1 Ncl Pfn1 Pgam1 Pgk1 Pkm Pklr Pa2g4 Serpinf2 Prps1 Psmc1 Psmc2 Psmc5 Rbbp4 Rbm3 Rps7 Snca Spta1 Sptb Taldo1 Tcea1 Tg Trim28 Tkt Tpi1 Tpmt Trf Txn1 Ube2l3 Ezr …
SN▲	BP	GO:0030198	extracellular matrix organization	81	11	5.91	0.03213	1	Acan Anxa2 Cd36 Col1a1 Cst3 Lgals3 Lum Serpinf2 Vtn Tnxb Gsn
SN▲	BP	GO:0044092	negative regulation of molecular functio...	289	43	21.1	0.033	1	Ace Actn2 Fabp4 Apoa1 Apoc3 Apoe B2m Bgn Anxa2 Cat Cst3 Dcn Eif4a2 Gstp1 Gsto1 Hnrnpk Hspb1 Hspa4 Itih2 Itih4 Anxa1 Ltf Mug1 Mug2 Serpinf2 Por Prkar2a Snca Serpina1a Serpina1b Serpina1c Serpina1d Serpina1e Serpina3k Vtn Sfn Serpinb1a 1300017J02Rik Cnn3 Ptpa Eif4a3 Flna BC048546
SN▲	BP	GO:0003018	vascular process in circulatory system	52	8	3.8	0.03315	1	Ace Acta2 Apoe Crp Fga Serpinf2 Sod1 Fgg
SN▲	BP	GO:0031334	positive regulation of protein complex a...	86	12	6.28	0.03329	1	Arf1 Cd36 Gda Msn Pfn1 Psmc1 Psmc2 Psmc5 Scin Actr2 Gsn Vcp
SN▲	BP	GO:0090066	regulation of anatomical structure size	194	26	14.17	0.03436	1	Ace Actn2 Acta2 Apoe Arf1 Cfl1 Cfl2 Dpysl2 Crp Fga Hsp90aa1 Pfn1 Serpinf2 Twf1 Scin Sod1 Spta1 Sptb Sptbn1 Ezr Wdr1 Dstn Actr2 Rpl4 Fgg Gsn
SN▲	BP	GO:1903900	regulation of viral life cycle	62	9	4.53	0.03449	1	Ddb1 Ddx5 Ltf P4hb Pfn1 Trim28 Ppid Gsn Ppia
SN▲	BP	GO:0048468	cell development	596	61	43.52	0.03475	1	Ace Acta1 Actb Actc1 Actg1 Actn2 Actn3 Acan Ank1 Apoa1 Apoa4 Apoe Arf1 B2m Anxa2 Calr Cfl1 Cfl2 Dpysl2 Crp Dmd Eef1a1 Epb42 F2 Gdi1 Gp5 H2-D1 Hba-a1 Hbb-b1 Hnrnpk Hspb1 Il1rap Krt19 Krt8 Stmn1 Msn Myh9 Myoc Ptpn11 Sod1 Tjp2 Trf Dpysl3 Vcl Ezr Vim Wdr1 Ywhag Ywhah Sfn Actn4 Actr2 Rpl4 Opa1 Hmgb2 Actn1 Hba-a2 Flna Rap1b Idh2 Flnb
SN▲	BP	GO:0055002	striated muscle cell development	72	10	5.26	0.03494	1	Acta1 Actc1 Actg1 Actn2 Actn3 Cfl2 Dmd Krt19 Krt8 Wdr1
SN▲	BP	GO:0042221	response to chemical	982	109	71.7	0.03588	1	Ace Actn2 Adh1 Adh5 Ahsg Anxa5 Prdx6 Fabp4 Apoa1 Apoa4 Apoc3 Apod Ass1 B2m Bgn Anxa2 Calr Cat Cd36 Cfl1 Col1a1 Crip1 Dpysl2 Crp Cyp2a4 Cyp2a5 Cyp2f2 Dcn Ddx5 Eef1a1 Fasn Fga Gapdh Gdi1 Gstp1 Gsto1 Gk Cfb Hba-a1 Hmgb1 Hnrnpk Hpx Hsph1 Hspb1 Hspd1 Hsp90aa1 Idh1 Il1rap Krt8 Lgals3 Anxa1 Lsp1 Ltf Mb Msn Mup1 Mup3 Ncl Hspa4l P4hb Pklr Psmc1 Psmc2 Psmc5 Ptpn11 Rbm3 Saa4 Sord Snca Sod1 Sparc Serpina1a S…
SN▲	BP	GO:0042742	defense response to bacterium	53	8	3.87	0.03667	1	B2m Cd36 Fga Ltf Lyz2 Mbl1 Bpifa1 Hmgb2
SN▲	BP	GO:0010959	regulation of metal ion transport	122	15	8.91	0.03715	1	Ace Actn2 Arf1 B2m Dmd F2 Gsto1 Lgals3 Bpifa1 Snca Ywhae Ywhah Ahnak Mylk Gpd1l
SN▲	BP	GO:0050778	positive regulation of immune response	122	25	8.91	0.03767	1	Cfd B2m C2 C3 C4b C9 Cd36 Cfh Cfi Crp Cfb H2-D1 Hmgb1 Hpx Hspd1 Lgals3 Anxa1 Ltf Mbl1 Ezr Lsm14a Hmgb2 C8b Bpifb1 C8a
SN▲	BP	GO:0006941	striated muscle contraction	71	8	5.18	0.0377	1	Actc1 Actn3 Aldoa Dmd Myl1 Tnnt3 Pgam2 Gpd1l
SN▲	BP	GO:1904062	regulation of cation transmembrane trans...	86	11	6.28	0.03823	1	Actn2 Arf1 Dmd F2 Gsto1 Bpifa1 Snca Ywhae Ywhah Ahnak Gpd1l
SN▲	BP	GO:0051241	negative regulation of multicellular org...	303	35	22.12	0.03952	1	Actn3 Ahsg Anxa5 Apoa1 Apoc3 Apod Apoe B2m Anxa2 Calr Cd36 Crp Dcn F2 Fga Gdi1 Gp5 Gstp1 H2-D1 Hnrnpk Klkb1 Anxa1 Serpinf2 Ptpn11 Sod1 Sparc Tjp2 Dpysl3 Ezr Vim Ywhah Fgg Flna Idh2 Kng2
SN▲	BP	GO:0043933	macromolecular complex subunit organizat...	838	84	61.19	0.04008	1	Acadl Actb Actn2 Acan Ahsg Anxa5 Apoa1 Apoa4 Apoc3 Apoe Arf1 Anxa2 Calr Cat Cbr2 Cd36 Cfl1 Cfl2 Col1a1 Crp Ddb1 Dmd Dync1h1 Eef1a1 Eif3a Fga Gda Gspt1 Trip12 Hist1h1d Hmgb1 Hsp90aa1 Hspa4 Kpnb1 Stmn1 Lum Mbl1 Msn Pfn1 Serpinf2 Pltp Prkar2a Psmc1 Psmc2 Psmc5 Twf1 Ptpn11 Rbbp4 Scin Snca Spta1 Sptb Sptbn1 Trim28 Rpl13a Dpysl3 Vtn Wdr1 Hist1h1c Hmgn5 Ywhab Samhd1 Pfkp Dstn Ruvbl1 Ahnak Actr2 Lsm14a P…
SN▲	BP	GO:0006140	regulation of nucleotide metabolic proce...	54	8	3.94	0.04042	1	Actn3 Apoc3 Apoe Cap1 Pgam1 Pgam2 Gadd45gip1 Vcp
SN▲	BP	GO:0045665	negative regulation of neuron differenti...	54	8	3.94	0.04042	1	B2m Calr Gdi1 H2-D1 Dpysl3 Vim Ywhah Flna
SN▲	BP	GO:0010033	response to organic substance	727	81	53.08	0.04065	1	Ace Actn2 Adh1 Adh5 Ahsg Anxa5 Fabp4 Apoa1 Apoa4 Apoc3 Ass1 B2m Bgn Calr Cd36 Cfl1 Col1a1 Cyp2a4 Cyp2a5 Dcn Ddx5 Eef1a1 Fasn Gapdh Gstp1 Gk Cfb Hba-a1 Hmgb1 Hnrnpk Hpx Hsph1 Hspb1 Hspd1 Hsp90aa1 Idh1 Il1rap Krt8 Anxa1 Ltf Mb Msn Mup1 Mup3 Ncl Hspa4l Pklr Psmc1 Psmc2 Psmc5 Ptpn11 Rbm3 Sord Snca Sod1 Sparc Serpina1a Serpina1b Serpina1c Serpina1d Serpina1e Serpina3k Tjp2 Rpl13a Ube2l3 Ubr1 Ezr Ywhag…
SN▲	BP	GO:0009152	purine ribonucleotide biosynthetic proce...	85	11	6.21	0.04365	1	Adss Aldoa Apoe Atp5b Cap1 Pkm Pklr Prps1 Atic Prps2 Vcp
SN▲	BP	GO:0071822	protein complex subunit organization	612	65	44.69	0.04463	1	Acadl Actn2 Acan Ahsg Anxa5 Arf1 Anxa2 Calr Cat Cbr2 Cd36 Cfl1 Cfl2 Col1a1 Crp Dmd Eef1a1 Fga Gda Gspt1 Hist1h1d Hsp90aa1 Hspa4 Kpnb1 Stmn1 Lum Mbl1 Msn Pfn1 Serpinf2 Prkar2a Psmc1 Psmc2 Psmc5 Twf1 Ptpn11 Rbbp4 Scin Snca Spta1 Sptb Sptbn1 Trim28 Dpysl3 Vtn Wdr1 Hist1h1c Ywhab Samhd1 Pfkp Dstn Ahnak Actr2 Ppid Dcxr Tppp3 Ndufaf4 Ipo5 Eml2 Opa1 Eif4b Tnxb Fgg Gsn Vcp
SN▲	BP	GO:0010631	epithelial cell migration	78	9	5.7	0.04487	1	Apoa1 Apoe Dcn Hmgb1 Hspb1 Myh9 Pfn1 Ptpn11 Sparc
SN▲	BP	GO:0046129	purine ribonucleoside biosynthetic proce...	65	9	4.75	0.04492	1	Adk Adss Aldoa Atp5b Pkm Pklr Prps1 Prps2 Vcp
SN▲	BP	GO:0010769	regulation of cell morphogenesis involve...	97	13	7.08	0.04777	1	Apoa1 Apoe Calr Cfl1 Dpysl2 Gdi1 Myoc Vim Ywhah Actn4 Actr2 Rpl4 Flna
SN▲	CC	GO:0070062	extracellular exosome	1664	216	120.49	2.1e-26	5.166e-24	Ace Acta1 Actb Actc1 Actg1 Actg2 Actn2 Acta2 Adh5 Cfd Adss Ahsg Alb Aldh2 Aldoa Ankfy1 Anxa5 Prdx6 Fabp4 Apoa1 Apoa4 Apod Apoe Arf1 Arf3 Ass1 Atp5b B2m Bgn C2 C3 C4b C9 Anxa2 Calr Cap1 Cat Cdh16 Cfh Cfi Cfl1 Cfl2 Cnn2 Dpysl2 Crp Cst3 Ddb1 Ddx5 Dync1h1 Eef1a1 Eif4a1 Eno3 F2 Fasn Fga Ftl1 Gapdh Gc Gda Gdi2 Got1 Gp5 Gstp2 Gstp1 Gsto1 Cfb Hba-a1 Hnrnpk Hpx Hsph1 Hspb1 Hspd1 Hsp90aa1 Hspa4 Idh1 Kpnb1 …
SN▲	CC	GO:0005615	extracellular space	502	124	36.35	3.5e-23	8.575e-21	Ace Acta1 Actb Actc1 Actg1 Actg2 Acta2 Cfd Ahsg Alb Aldoa Anxa5 Prdx6 Apoa1 Apoa4 Apoc1 Apoc3 Apod Apoe B2m C3 C4b C9 Anxa2 Calr Cat Cd36 Cfh Cfi Cfl1 Cfl2 Col1a1 Crp Cst3 Dcn Dcpp1 Ddb1 Eef1a1 Eno3 Ces1c F2 Fga Gc Gstp2 Gstp1 Cfb H2-Q10 Hba-a1 Hmgb1 Hpx Hspb1 Hspd1 Itih2 Itih4 Klkb1 Lgals3 Anxa1 Ltf Lum Lyz2 Mbl1 Msn Mug1 Mug2 Mup1 Mup3 Myoc Orm1 Orm2 Pcolce Pfn1 Serpinf2 Pltp Bpifa1 Psmc5 S100a…
SN▲	CC	GO:0072562	blood microparticle	92	40	6.66	2e-22	4.88e-20	Acta1 Actb Actc1 Actg1 Actg2 Ahsg Alb Anxa5 Apoa1 Apoa4 Apoe C3 C4b C9 Cfh F2 Fga Gc Cfb Hba-a1 Hpx Itih2 Itih4 Msn Pfn1 Serpinf2 Psmc5 Serpina3k Trf Vtn Ywhaz Cpn2 F13a1 Fgg Hba-a2 Gsn C8a Kng2 Hbb-bs Hbb-bt
SN▲	CC	GO:0031012	extracellular matrix	233	47	16.87	1.8e-10	4.374e-08	Actg1 Acan Ahsg Alb Apoe Atp5b Bgn Anxa2 Calr Cfl1 Col1a1 Cst3 Dcn Ddx5 Dync1h1 Eif4a1 F2 Gapdh Gsto1 Hnrnpk Hspb1 Hspd1 Hsp90aa1 Lgals3 Lum Myh9 Myl6 Myoc P4hb Pcolce Pkm Ran Rpl9 Rps7 Snca Sod1 Sparc Trf Tubb5 Vim Vtn Pfkp Tnxb Hadha Flna Col6a6 Flnb
SN▲	CC	GO:0030863	cortical cytoskeleton	56	20	4.06	6.6e-10	1.5972e-07	Actb Actn2 Ank1 Cap1 Cfl1 Eef1a1 Epb42 Krt19 Myh9 Spta1 Sptb Sptbn1 Sptbn2 Utrn Dstn Actn4 Actr2 Actn1 Flna Gsn
SN▲	CC	GO:0015629	actin cytoskeleton	232	46	16.8	2.4e-09	5.784e-07	Acta1 Actc1 Actg1 Actn2 Actn3 Acta2 Aldoa Anxa2 Cap1 Cfl1 Cfl2 Cnn2 Eef1a1 Krt19 Myh9 Myl1 Myl6 Twf1 Ptpn11 Snca Spta1 Sptb Sptbn1 Sptbn2 Tnnt3 Dpysl3 Utrn Vcl Ezr Wdr1 Zyx Dstn Actn4 Ahnak Actr2 Myl12a Pdlim7 Myl12b Cnn3 Myl9 Mylk Actn1 Flna Gsn Apob Flnb
SN▲	CC	GO:0005925	focal adhesion	263	47	19.04	2.8e-09	6.72e-07	Actb Actc1 Actn2 Anxa5 Arf1 B2m Calr Cap1 Cat Cfl1 Cnn2 Gdi2 Hnrnpk Hspb1 Itga5 Anxa1 Msn Myh9 P4hb Pfn1 Ppp1cb Prkar2a Twf1 Rpl9 Rps7 Rpl13a Vcl Ezr Vim Ywhae Ywhag Ywhaq Ywhaz Zyx Ywhab Actn4 Ahnak Actr2 Pdlim7 Rpl4 Cnn3 Mcam Actn1 Flna Gsn Ppia Flnb
SN▲	CC	GO:0043209	myelin sheath	167	35	12.09	5e-09	1.195e-06	Actb Actg1 Alb Aldoa Ass1 Atp5b Anxa2 Dpysl2 Eef1a1 Eef1a2 Gapdh Gdi1 Gdi2 Gsto1 Hba-a1 Hbb-b1 Hspd1 Hsp90aa1 Msn Myoc Pgam1 Pitpna Pkm Sept8 Sod1 Stip1 Sucla2 Tkt Ezr Wdr1 Ywhag Immt Gsn Ppia Vcp
SN▲	CC	GO:0044430	cytoskeletal part	633	57	45.84	8.4e-07	0.00019992	Acta1 Actc1 Actg1 Actn2 Actn3 Apoe Anxa2 Cap1 Cfl1 Cnn2 Dpysl2 Cyp2a4 Cyp2a5 Dync1h1 Eef1a1 Eif3a Hsph1 Krt19 Krt8 Stmn1 Myh9 Myl1 Myl6 Prkar2a Ptpn11 Ran Spta1 Sptb Sptbn1 Sptbn2 Tnnt3 Tubb5 Dpysl3 Utrn Vcl Ezr Vim Wdr1 Ywhae Zyx Dstn Dynll1 Actn4 Actr2 Myl12a Pdlim7 Dcxr Myl12b Tppp3 Eml2 Lrpprc Myl9 Mylk Actn1 Flna Gsn Flnb
SN▲	CC	GO:0030018	Z disc	67	16	4.85	1.5e-05	0.003555	Actn2 Actn3 Aldoa Ank1 Anxa5 Cfl2 Dmd Hspb1 Krt19 Krt8 Vcl Actn4 Myl12a Myl12b Myl9 Actn1
SN▲	CC	GO:0005903	brush border	52	13	3.77	5.8e-05	0.013688	Ace Actn3 Cd36 Hsp90aa1 Myh9 Myl6 Scin Ezr Dcxr Myl12b Actn1 Flna Flnb
SN▲	CC	GO:0005913	cell-cell adherens junction	274	37	19.84	0.00013	0.03055	Aldoa Prdx6 Anxa2 Cnn2 Fasn Hnrnpk Idh1 Anxa1 Myh9 Pfn1 Pkm Twf1 Ran Sptbn1 Sptbn2 Tagln2 Tjp2 Vcl Ezr Ywhae Ywhaz Zyx Pcbp1 Ywhab Sfn Pfkp Ruvbl1 Ahnak Rpl14 Glod4 Cnn3 Atic Actn1 Hdlbp Flna Eif5 Flnb
SN▲	CC	GO:0042383	sarcolemma	77	15	5.58	0.00033	0.07722	Ank1 Anxa5 Bgn Anxa2 Cd36 Dmd Krt19 Krt8 Anxa1 Msn Prkar2a Utrn Vcl Ezr Ahnak
SN▲	CC	GO:0009897	external side of plasma membrane	82	15	5.94	0.00067	0.15611	Ace Anxa5 Apoe B2m Calr Cd36 Fga H2-D1 Itga5 Lgals3 Anxa1 P4hb Trf Mcam Fgg
SN▲	CC	GO:0044420	extracellular matrix component	66	13	4.78	0.00073	0.16936	Acan Alb Anxa2 Col1a1 Cst3 Dcn Gsto1 Lum Snca Sparc Trf Vtn Tnxb
SN▲	CC	GO:0032991	macromolecular complex	1916	157	138.74	0.00085	0.19635	Acta1 Actb Actg1 Ahsg Alb Aldoa Ankfy1 Apoa1 Apoa4 Apoc1 Apoc3 Apod Apoe Atp5b B2m C9 Anxa2 Calr Cd36 Col1a1 Dpysl2 Dcn Ddb1 Ddx5 Dmd Dync1h1 Eef1a2 Eif3a Ddx19a Eno3 Fga Ftl1 Gapdh Gdi1 Gspt1 Gstp2 Gstp1 Hist1h1d H2-D1 H2-Q10 Hba-a1 Hbb-b1 Hnrnpk Hspb1 Hspd1 Hsp90aa1 Il1rap Kpnb1 Itga5 Krt19 Krt8 Lgals3 Anxa1 Ltf Lum Mbl1 Grpel1 Myh9 Myl1 Myl6 Ncl P4hb Pa2g4 Serpinf2 Ppp1cb Prkar2a Prps1 Psmc1 P…
SN▲	CC	GO:0000502	proteasome complex	57	11	4.13	0.0022	0.506	Hspb1 Psmc1 Psmc2 Psmc5 Psme1 Ubr1 Psma4 Psma7 Txnl1 Psmd12 Vcp
SN▲	CC	GO:0043234	protein complex	1565	125	113.33	0.00278	0.63662	Acta1 Actb Actg1 Ahsg Alb Aldoa Ankfy1 Atp5b B2m C9 Anxa2 Calr Cd36 Col1a1 Dpysl2 Dcn Ddb1 Dmd Dync1h1 Eef1a2 Eif3a Ddx19a Eno3 Fga Ftl1 Gapdh Gdi1 Gspt1 Gstp2 Gstp1 Hist1h1d H2-D1 H2-Q10 Hba-a1 Hbb-b1 Hspb1 Hspd1 Hsp90aa1 Il1rap Kpnb1 Itga5 Krt19 Krt8 Anxa1 Ltf Lum Mbl1 Grpel1 Myh9 Myl1 Myl6 P4hb Serpinf2 Ppp1cb Prkar2a Prps1 Psmc1 Psmc2 Psmc5 Psme1 Ptpn11 Pvalb Ran Rbbp4 Scin Sod1 Sptb Sptbn1 S…
SN▲	CC	GO:0005829	cytosol	781	79	56.55	0.00388	0.88464	Actb Adh1 Adk Anxa5 Prdx6 Fabp4 Apod Arf1 Anxa2 Calr Car3 Cat Dpysl2 Eef1a1 Eno3 Gapdh Gc Got1 Gstp2 Gstp1 Gsto1 Gk Hba-a1 Hbb-b1 Hnrnpk Hsph1 Hspd1 Hsp90aa1 Hspa4 Idh1 Stmn1 Mup1 Myh9 Hspa4l Pgam1 Pgk1 Pklr Psmc1 Psmc2 Psmc5 Ptpn11 Rpl9 Rps7 Snca Sod1 Taldo1 Inmt Tpi1 Rpl13a Txn1 Uba1 Dpysl3 Ezr Vim Pgam2 Pfkp Dynll1 Ahnak Uba5 Rpl14 Sec14l2 S100a16 Rpl4 Qars Ces1d Mthfd1 Pgm3 Hba-a2 Flna Rap1b …
SN▲	CC	GO:0005578	proteinaceous extracellular matrix	117	17	8.47	0.00415	0.94205	Acan Alb Bgn Anxa2 Col1a1 Cst3 Dcn Gsto1 Lgals3 Lum Myoc Snca Sparc Trf Vtn Tnxb Col6a6
SN▲	CC	GO:0005938	cell cortex	110	28	7.97	0.00642	1	Actb Actn2 Ank1 Anxa2 Cap1 Cfl1 Eef1a1 Epb42 Fga Hnrnpk Krt19 Myh9 Ncl Pfn1 Snca Spta1 Sptb Sptbn1 Sptbn2 Utrn Dstn Actn4 Actr2 Exoc1 Fgg Actn1 Flna Gsn
SN▲	CC	GO:0030529	intracellular ribonucleoprotein complex	380	36	27.52	0.00746	1	Actb Apod Calr Ddx5 Eif3a Gapdh Hba-a1 Hnrnpk Lgals3 Ncl Pa2g4 Psmc2 Rbm3 Rpl9 Rps7 Snca Rpl13a Tubb5 Pcbp1 Psma4 Hnrnpa2b1 Ruvbl1 Actn4 Lsm14a Rpl14 Rpl4 Lrpprc Hnrnpll Eif4b Hnrnpa0 Mdn1 Gadd45gip1 Hba-a2 Eif4a3 Hnrnpa3 Gm8994
SN▲	CC	GO:0016020	membrane	2510	173	181.76	0.00769	1	Acadl Ace Actb Actc1 Actg1 Actn2 Adss Aldoa Ank1 Ankfy1 Anxa5 Prdx6 Apoe Arf1 Ass1 Atp5b B2m Bgn C9 Anxa2 Calr Cap1 Cat Cd36 Cdh16 Cfh Cfi Cfl1 Cnn2 Dpysl2 Cst3 Cyp2f2 Ddx5 Dmd Dync1h1 Eef1a1 Eif3a Ddx19a Eif4a1 Eno3 Epb42 Fasn Fga Fmo3 Ftl1 Gapdh Gdi2 Gstp2 Gstp1 Gsto1 Gk H2-D1 H2-Q10 H2-Q4 Hba-a1 Hnrnpk Hspb1 Hspd1 Hsp90aa1 Il1rap Kpnb1 Itga5 Itih4 Krt19 Krt8 Stmn1 Lgals3 Anxa1 Lsp1 Fyco1 Msn G…
SN▲	CC	GO:0005884	actin filament	51	9	3.69	0.00994	1	Acta1 Actc1 Actg1 Dpysl3 Vcl Ezr Wdr1 Actn1 Flna
SN▲	CC	GO:0044444	cytoplasmic part	2911	219	210.79	0.01308	1	Acadl Ace Acta1 Actb Actc1 Actg1 Actn2 Actn3 Acta2 Adh1 Adh5 Adk Alb Aldh2 Aldoa Ank1 Ankfy1 Anxa5 Prdx6 Fabp4 Apoa1 Apod Apoe Arf1 Arf2 Arf3 Ass1 Atp5b B2m Bgn Anxa2 Calr Cap1 Car3 Cat Cbr2 Cd36 Cfl1 Cfl2 Col1a1 Dpysl2 Cst3 Cyp2a4 Cyp2a5 Cyp2f2 Dmd Eef1a1 Eef1a2 Eif3a Eif4a2 Eno3 Epb42 Ces1c Fasn Fga Fmo3 Ftl1 Gapdh Gc Gdi1 Gdi2 Got1 Gspt1 Gsta4 Gstp2 Gstp1 Gsto1 Gk Hars Hba-a1 Hbb-b1 Hmgb1 Hnrn…
SN▲	CC	GO:0030016	myofibril	125	26	9.05	0.01702	1	Acta1 Actc1 Actg1 Actn2 Actn3 Aldoa Ank1 Anxa5 Arf1 Cfl2 Dmd Hspb1 Krt19 Krt8 Myl1 Twf1 Sptbn1 Tnnt3 Vcl Actn4 Ahnak Myl12a Rpl4 Myl12b Myl9 Actn1
SN▲	CC	GO:0001726	ruffle	65	10	4.71	0.01738	1	Anxa2 Eef1a1 Hsp90aa1 Itga5 Myh9 Twf1 Ezr Pdlim7 Actn1 Gsn
SN▲	CC	GO:0043005	neuron projection	423	46	30.63	0.02842	1	Actb Ank1 Anxa5 Apod Apoe Arf1 Ass1 C4b Dpysl2 Crp Cst3 Dmd Gc Gdi1 Got1 Gsto1 Hmgb1 Hnrnpk Hspb1 Hsp90aa1 Stmn1 Myoc Pfn1 Pvalb Rbm3 S100a4 Snca Sod1 Spta1 Sptbn1 Txn1 Dpysl3 Utrn Vim Ywhae Hnrnpa2b1 Actn4 Cnn3 Opa1 Eif4b Actn1 Eif4a3 Flna Hnrnpa3 Ahcy Gars
SN▲	CC	GO:0031253	cell projection membrane	91	12	6.59	0.03002	1	Ace Ank1 Cd36 Dmd Eef1a1 Hsp90aa1 Itga5 Msn Twf1 Sptbn1 Utrn Ezr
SN▲	CC	GO:0009986	cell surface	230	32	16.65	0.03053	1	Ace Anxa5 Apoa1 Apoa4 Apoe Atp5b B2m Bgn Anxa2 Calr Cd36 Dmd Fga Gp5 H2-D1 Hspd1 Hsp90aa1 Itga5 Lgals3 Anxa1 Ltf Msn Myh9 Ncl P4hb Serpinf2 Sparc Tjp2 Trf Mcam Fgg Mylk
SN▲	CC	GO:0044449	contractile fiber part	121	25	8.76	0.03625	1	Acta1 Actc1 Actg1 Actn2 Actn3 Acta2 Aldoa Ank1 Anxa5 Arf1 Cfl2 Dmd Hspb1 Krt19 Krt8 Sptbn1 Tnnt3 Vcl Actn4 Ahnak Myl12a Rpl4 Myl12b Myl9 Actn1
SN▲	CC	GO:0044445	cytosolic part	139	16	10.07	0.03776	1	Apod Eno3 Hba-a1 Hbb-b1 Psmc1 Psmc2 Psmc5 Rpl9 Rps7 Rpl13a Pfkp Rpl14 Rpl4 Hba-a2 Hbb-bs Hbb-bt
SN▲	CC	GO:0031252	cell leading edge	153	18	11.08	0.04592	1	Ank1 Arf1 Anxa2 Cfl1 Eef1a1 Hsp90aa1 Itga5 Myh9 Twf1 Sptbn1 Dpysl3 Ezr Vim Ywhaz Pdlim7 Mylk Actn1 Gsn
SN▲	MF	GO:0004866	endopeptidase inhibitor activity	75	18	5.45	4.2e-06	0.000882	Ahsg C3 Cst3 Itih2 Itih4 Mug1 Mug2 Serpinf2 Snca Serpina1a Serpina1b Serpina1c Serpina1d Serpina1e Serpina3k Serpinb1a BC048546 Kng2
SN▲	MF	GO:0005102	receptor binding	415	54	30.14	7.7e-06	0.0016093	Ace Anxa5 Apoa1 Apoc3 Apoe Atp5b C3 Calr Cat Crp Ddx5 Eif3a F2 Fga Trip12 H2-D1 H2-Q10 H2-Q4 Hmgb1 Hsp90aa1 Idh1 Il1rap Itga5 Lgals3 Msn Mup1 Myoc Ncl P4hb Pfn1 Psmc5 Ptpn11 S100a4 Tg Trf Ttr Tubb5 Utrn Vtn Ywhag Ywhah Nampt Actn4 Myl12a Eml2 Hmgb2 Fgg Actn1 Ptpa Flna Apob Vcp Mup20 Kng2
SN▲	MF	GO:0044822	poly(A) RNA binding	663	79	48.14	1.5e-05	0.00312	Adk Aldoa Arf1 Ass1 Anxa2 Calr Dcn Ddx5 Dync1h1 Eef1a1 Eif3a Eif4a1 Eif4a2 Fasn Gdi2 Gspt1 Hist1h1d H2-D1 H2-Q10 H2-Q4 Hnrnpk Hspb1 Hspd1 Hsp90aa1 Kpnb1 Lgals3 Myh9 Ncl P4hb Pfn1 Pkm Pa2g4 Psmc1 Ran Rbm3 Rps7 S100a4 Sptbn1 Stip1 Trim28 Rpl13a Txn1 Ube2l3 Uba1 Ezr Ywhae Ywhag Ywhaz Zyx Pcbp1 Fkbp3 Hist1h1c Hnrnpa2b1 Metap2 Actn4 Sarnp Tpd52l2 Ahnak Lsm14a Rpl14 S100a16 Rpl4 Eif3h Ipo5 Lrpprc Hnrnp…
SN▲	MF	GO:0042802	identical protein binding	527	66	38.27	2e-05	0.00414	Actb Actg1 Actn2 Actn3 Adh1 Adh5 Alb Aldh2 Apoa1 Apoa4 Apoe Arf1 Ass1 B2m Cat Col1a1 Crp Cst3 Eno3 Fasn Ftl1 Gapdh Got1 Hspb1 Hsp90aa1 Idh1 Anxa1 Lyz2 Mbl1 Grpel1 Myh9 Ncl Serpinf2 Prkar2a Prps1 Pvalb S100a4 Sord Snca Sod1 Serpina1a Serpina1b Serpina1c Serpina1d Serpina1e Tg Tkt Ttr Vim Vtn Ywhaz Psma7 Dynll1 Nampt Actn4 S100a16 Fgg Atic Actn1 Prps2 Ptpa Flna Ahcy Vcp Flnb Gpd1l
SN▲	MF	GO:0036094	small molecule binding	1042	109	75.66	2.5e-05	0.00515	Acadl Acta1 Actb Actc1 Actg1 Actg2 Acta2 Adh1 Adk Adss Aldh2 Aldoa Apoa1 Apoa4 Apod Apoe Arf1 Arf2 Arf3 Ass1 Atp5b Cat Chkb Ckm Crp Ddx5 Dync1h1 Eef1a1 Eef1a2 Ddx19a Eif4a1 Eif4a2 Fasn Fmo3 Gc Gspt1 Gk Hars Hba-a1 Hsph1 Hspd1 Hsp90aa1 Hspa4 Idh1 Idh3g Lgals3 Mbl1 Grpel1 Mup3 Myh9 Ncl Hspa4l Pfn1 Pgk1 Pitpna Pkm Pklr Por Prkar2a Prps1 Psmc1 Psmc2 Psmc5 Twf1 Ran Rbm3 Sord Sept8 Sucla2 Taldo1 Tkt Tu…
SN▲	MF	GO:0098641	cadherin binding involved in cell-cell a...	250	35	18.15	9.9e-05	0.020295	Aldoa Prdx6 Anxa2 Cnn2 Fasn Hnrnpk Idh1 Anxa1 Myh9 Pfn1 Pkm Twf1 Ran Sptbn1 Sptbn2 Tagln2 Tjp2 Vcl Ezr Ywhae Ywhaz Pcbp1 Ywhab Sfn Pfkp Ruvbl1 Ahnak Rpl14 Glod4 Cnn3 Atic Hdlbp Flna Eif5 Flnb
SN▲	MF	GO:0042623	ATPase activity, coupled	131	17	9.51	0.00017	0.03468	Anxa5 Atp5b Ddx5 Ddx19a Eif4a1 Eif4a2 Anxa1 Myh9 Psmc1 Psmc2 Psmc5 Rbbp4 Tnnt3 Ruvbl1 Eif4a3 Ddx19b Gm8994
SN▲	MF	GO:0008144	drug binding	53	12	3.85	0.00031	0.06293	Ace Adh1 Alb Eef1a1 Fasn Gsta4 Gstp2 Gstp1 Fkbp3 Nampt Ppid Ppia
SN▲	MF	GO:0016209	antioxidant activity	54	12	3.92	0.00038	0.07676	Prdx6 Apoa4 Apoe Cat Gstp2 Gstp1 Gsto1 Hba-a1 Sod1 Hba-a2 Hbb-bs Hbb-bt
SN▲	MF	GO:0051015	actin filament binding	78	15	5.66	0.00039	0.07839	Actn2 Actn3 Cfl1 Cfl2 Myh9 Scin Sptb Utrn Vcl Ezr Dstn Actn4 Actr2 Actn1 Flna
SN▲	MF	GO:0050662	coenzyme binding	122	20	8.86	0.00042	0.084	Acadl Adh1 Aldh2 Cat Fasn Fmo3 Idh1 Idh3g Pitpna Por Sord Tkt Hadha Cyb5r3 Pgd Etfa Ahcy Idh2 Gcdh Gpd1l
SN▲	MF	GO:0001948	glycoprotein binding	63	13	4.57	0.00047	0.09353	B2m Calr Cfh Dmd Hsp90aa1 Serpina1a Serpina1b Serpina1c Serpina1d Serpina1e Vcl Vim Flna
SN▲	MF	GO:0031406	carboxylic acid binding	72	14	5.23	0.00054	0.10692	Adh5 Alb Fabp4 Ass1 Cd36 Fmo3 Got1 Fabp5 Snca Ubr1 Ywhae Ywhab Pgd Aars
SN▲	MF	GO:0003779	actin binding	198	34	14.38	0.00066	0.13002	Actn2 Actn3 Cap1 Cfl1 Cfl2 Cnn2 Dmd Gc Lsp1 Msn Myh9 Pfn1 Twf1 S100a4 Scin Spta1 Sptb Sptbn1 Tnnt3 Utrn Vcl Ezr Wdr1 Ywhah Dstn Actn4 Actr2 Cnn3 Cotl1 Mylk Actn1 Flna Gsn Flnb
SN▲	MF	GO:0042277	peptide binding	104	17	7.55	0.00117	0.22932	Anxa5 Apoa1 Apoe Calr Crip1 Cst3 Gsta4 Gstp2 Gstp1 H2-D1 H2-Q10 H2-Q4 Hspd1 Kpnb1 Ppid Ipo5 Ppia
SN▲	MF	GO:0002020	protease binding	61	12	4.43	0.0012	0.234	Aldoa Anxa2 Cst3 Hspd1 Mbl1 Serpinf2 Serpina1a Serpina1b Serpina1c Serpina1d Serpina1e Vcp
SN▲	MF	GO:0005215	transporter activity	315	22	22.87	0.00144	0.27936	Anxa5 Fabp4 Apoa1 Apoa4 Apod Apoe Atp5b Gc Hbb-b1 Hpx Kpnb1 Fabp5 Mb Mup3 Pitpna Trf Sec14l2 Ipo5 Hnrnpa3 Apob Mup20 Mup17
SN▲	MF	GO:0097159	organic cyclic compound binding	1786	172	129.69	0.0017	0.3281	Acadl Acta1 Actb Actc1 Actg1 Actg2 Acta2 Adh1 Adk Adss Alb Aldh2 Aldoa Apoa1 Apoa4 Apod Apoe Arf1 Arf2 Arf3 Ass1 Atp5b Anxa2 Calr Cat Chkb Ckm Crip1 Crp Cyp2a4 Cyp2a5 Cyp2f2 Dcn Ddb1 Ddx5 Dync1h1 Eef1a1 Eef1a2 Eif3a Ddx19a Eif4a1 Eif4a2 Fasn Fmo3 Gc Gdi2 Gspt1 Gk Hist1h1d H2-D1 H2-Q10 H2-Q4 Hars Hba-a1 Hmgb1 Hnrnpk Hpx Hsph1 Hspb1 Hspd1 Hsp90aa1 Hspa4 Idh1 Idh3g Kpnb1 Lgals3 Anxa1 Mb Msn Grpel1 M…
SN▲	MF	GO:0004857	enzyme inhibitor activity	125	28	9.08	0.00175	0.336	Ahsg Apoa1 Apoc3 Bgn C3 Anxa2 Cst3 Dcn Hspb1 Itih2 Itih4 Anxa1 Mug1 Mug2 Serpinf2 Prkar2a Snca Serpina1a Serpina1b Serpina1c Serpina1d Serpina1e Serpina3k Dynll1 Serpinb1a 1300017J02Rik BC048546 Kng2
SN▲	MF	GO:0032403	protein complex binding	432	54	31.37	0.00247	0.47177	Actb Actn2 Actn3 Calr Cfl1 Cfl2 Dcn Gp5 Hspd1 Hsp90aa1 Hspa4 Kpnb1 Itga5 Krt19 Krt8 Lgals3 Lum Myh9 P4hb Pcolce Pkm Twf1 Ptpn11 Ran Rbbp4 Scin Sparc Sptb Sptbn1 Tg Tubb5 Utrn Vcl Ezr Vim Vtn Ywhae Ywhaz Hmgn5 Ywhab Pfkp Dstn Actn4 Actr2 Tceb2 Cul2 Tnxb Hadha Actn1 C8b Flna Rap1b C8a Vcp
SN▲	MF	GO:0005543	phospholipid binding	132	19	9.59	0.00251	0.4769	Actn2 Ankfy1 Anxa5 Apoa1 Apoc3 Apoe Anxa2 Cfl1 Hmgb1 Anxa1 Mbl1 Pfn1 Pitpna Twf1 Snca Sptbn1 Exoc1 Apob Nsfl1c
SN▲	MF	GO:0008289	lipid binding	238	35	17.28	0.00285	0.53865	Actn2 Adh5 Alb Ankfy1 Anxa5 Fabp4 Apoa1 Apoa4 Apoc3 Apod Apoe C3 Anxa2 Cd36 Cfl1 Crp Gc Hmgb1 Hspd1 Fabp5 Anxa1 Mbl1 Pfn1 Pitpna Pltp Bpifa1 Twf1 Snca Sptbn1 Sec14l2 Exoc1 Bpifb1 Apob Vcp Nsfl1c
SN▲	MF	GO:0005509	calcium ion binding	216	27	15.68	0.00346	0.65048	Actn2 Actn3 Acan Anxa5 Atp5b Anxa2 Calr Cdh16 Crp F2 Anxa1 Mbl1 Myl1 Myl6 Ncl Pvalb S100a4 Scin Snca Sparc Spta1 Actn4 S100a16 Myl12b Myl9 Actn1 Gsn
SN▲	MF	GO:0016491	oxidoreductase activity	390	42	28.32	0.00483	0.90321	Acadl Adh1 Adh5 Aldh2 Prdx6 Cat Cbr2 Cyp2a4 Cyp2a5 Cyp2f2 Fasn Fmo3 Gapdh Gdi1 Gdi2 Gstp2 Gstp1 Gsto1 Hba-a1 Idh1 Idh3g P4hb Por Sord Snca Sod1 Txn1 Aldh1a7 Txnl1 Dcxr Hadha Qsox1 Mthfd1 Cyb5r3 Pgd Hba-a2 Etfa Idh2 Gcdh Gpd1l Hbb-bs Hbb-bt
SN▲	MF	GO:0019901	protein kinase binding	232	28	16.85	0.00484	0.90321	Ace Actb Acta2 Anxa5 Dpysl2 Eef1a1 Eef1a2 Eif3a Gstp2 Gstp1 Hspb1 Hsp90aa1 Il1rap Msn Myoc Pgam1 Ppp1cb Prkar2a Ptpn11 Utrn Ezr Vim Ywhag Ywhaz Sfn Hnrnpa0 Qars Flna
SN▲	MF	GO:0000287	magnesium ion binding	81	13	5.88	0.0051	0.9435	Arf1 Eno3 Idh1 Idh3g Pkm Pklr Prps1 Snca Tkt Nt5c3 Pgm3 Prps2 Idh2
SN▲	MF	GO:0030554	adenyl nucleotide binding	549	52	39.87	0.00591	1	Acta1 Actb Actc1 Actg1 Actg2 Acta2 Adk Ass1 Atp5b Chkb Ckm Ddx5 Dync1h1 Ddx19a Eif4a1 Eif4a2 Gk Hars Hsph1 Hspd1 Hsp90aa1 Hspa4 Idh3g Grpel1 Myh9 Hspa4l Pfn1 Pgk1 Pkm Pklr Prkar2a Prps1 Psmc1 Psmc2 Psmc5 Twf1 Sucla2 Uba1 Pfkp Ruvbl1 Uba5 Actr2 Mylk Mthfd1 Cyb5r3 Prps2 Ptpa Eif4a3 Aars Ahcy Vcp Gars
SN▲	MF	GO:0044877	macromolecular complex binding	585	65	42.48	0.00678	1	Actb Actn2 Actn3 Apoa1 Apoe Calr Cd36 Cfl1 Cfl2 Crp Dcn Gp5 Hist1h1d Hnrnpk Hspd1 Hsp90aa1 Hspa4 Kpnb1 Itga5 Krt19 Krt8 Lgals3 Lum Myh9 P4hb Pcolce Pkm Twf1 Ptpn11 Ran Rbbp4 Rbm3 Scin Sparc Sptb Sptbn1 Tg Trim28 Tubb5 Utrn Vcl Ezr Vim Vtn Ywhae Ywhaz Hist1h1c Hmgn5 Ywhab Pfkp Dstn Actn4 Actr2 Tceb2 Cul2 Eif4b Tnxb Hadha Actn1 C8b Eif4a3 Flna Rap1b C8a Vcp
SN▲	MF	GO:0019899	enzyme binding	767	87	55.7	0.0082	1	Ace Actb Actg1 Acta2 Alb Aldoa Ank1 Ankfy1 Anxa5 Prdx6 Apoa1 Anxa2 Calr Cap1 Cat Dpysl2 Cst3 Cyp2a4 Cyp2a5 Ddx5 Dmd Eef1a1 Eef1a2 Eif3a Gapdh Gdi1 Gdi2 Gstp2 Gstp1 Hnrnpk Hspb1 Hspd1 Hsp90aa1 Il1rap Kpnb1 Mbl1 Msn Myoc P4hb Pfn1 Pgam1 Pa2g4 Serpinf2 Por Ppp1cb Prkar2a Ptpn11 Rbbp4 Snca Sod1 Serpina1a Serpina1b Serpina1c Serpina1d Serpina1e Sptbn1 Trim28 Tpi1 Tubb5 Txn1 Ube2l3 Utrn Vcl Ezr Vim Ywh…
SN▲	MF	GO:0031625	ubiquitin protein ligase binding	116	16	8.42	0.00907	1	Actg1 Prdx6 Calr Hspd1 Pa2g4 Prkar2a Trim28 Tpi1 Tubb5 Ube2l3 Vcl Ywhae Ywhaz Cul2 Lrpprc Vcp
SN▲	MF	GO:1901681	sulfur compound binding	104	16	7.55	0.00956	1	Acadl Apoe Cfh Gsta4 Gstp2 Gstp1 Ltf Pcolce Pitpna Dpysl3 Vtn Tnxb Hadha Etfa Apob Gcdh
SN▲	MF	GO:0042803	protein homodimerization activity	307	33	22.29	0.01337	1	Actn2 Actn3 Adh1 Adh5 Apoa4 Apoe Arf1 Cat Crp Eno3 Fasn Hsp90aa1 Idh1 Anxa1 Mbl1 Grpel1 Myh9 Serpinf2 Prkar2a Prps1 Pvalb Tg Tkt Dynll1 Nampt Actn4 S100a16 Fgg Atic Actn1 Ptpa Flna Gpd1l
SN▲	MF	GO:0016740	transferase activity	662	42	48.07	0.01714	1	Ace Adk Chkb Ckm Epb42 Fasn Gapdh Got1 Gsta4 Gstp2 Gstp1 Gsto1 Trip12 Gk Hsp90aa1 Mup1 Pgk1 Pkm Pklr Prps1 Twf1 Taldo1 Inmt Trim28 Tkt Tpmt Tst Ube2l3 Uba1 Ubr1 Sult1d1 Pfkp Nampt Ufc1 Sec14l2 Cul2 F13a1 Hadha Nt5c3 Mylk Atic Prps2
SN▲	MF	GO:0016616	oxidoreductase activity, acting on the C...	84	12	6.1	0.01725	1	Adh1 Adh5 Cbr2 Fasn Idh1 Idh3g Sord Dcxr Hadha Pgd Idh2 Gpd1l
SN▲	MF	GO:0004386	helicase activity	56	9	4.07	0.01828	1	Ddx5 Ddx19a Eif4a1 Eif4a2 Anxa1 Ruvbl1 Eif4a3 Ddx19b Gm8994
SN▲	MF	GO:0008092	cytoskeletal protein binding	398	56	28.9	0.0185	1	Actb Actc1 Actn2 Actn3 Aldoa Ank1 Apoe Anxa2 Cap1 Cfl1 Cfl2 Cnn2 Dpysl2 Dmd Gapdh Gc Hnrnpk Hsph1 Hsp90aa1 Kpnb1 Stmn1 Lsp1 Msn Myh9 Myoc Pfn1 Twf1 S100a4 Scin Snca Spta1 Sptb Sptbn1 Tnnt3 Dpysl3 Utrn Vcl Ezr Wdr1 Ywhah Dstn Actn4 Actr2 Myl12b Tppp3 Cnn3 Cotl1 Eml2 Lrpprc Opa1 Myl9 Mylk Actn1 Flna Gsn Flnb
SN▲	MF	GO:0005539	glycosaminoglycan binding	69	11	5.01	0.02402	1	Acan Apoe Bgn Cfh Dcn Ltf Pcolce Dpysl3 Vtn Tnxb Apob
SN▲	MF	GO:0019904	protein domain specific binding	275	29	19.97	0.02498	1	Actn2 Hnrnpk Hsp90aa1 Kpnb1 Myh9 Prkar2a Ptpn11 Ran Snca Trim28 Tjp2 Tubb5 Dpysl3 Ezr Ywhae Ywhag Ywhah Ywhaq Ywhaz Ywhab Sfn Dynll1 Sarnp Basp1 1700009N14Rik Hmgb2 Actn1 Gsn Vcp
SN▲	MF	GO:0060090	binding, bridging	50	8	3.63	0.02606	1	Actn2 Actn3 Ank1 Fga Anxa1 Ptpn11 Tjp2 Fgg
SN▲	MF	GO:1901981	phosphatidylinositol phosphate binding	51	8	3.7	0.02902	1	Actn2 Ankfy1 Anxa2 Cfl1 Mbl1 Pfn1 Twf1 Exoc1
SN▲	MF	GO:0046906	tetrapyrrole binding	51	8	3.7	0.02902	1	Cat Cyp2a4 Cyp2a5 Cyp2f2 Hba-a1 Hpx Mb Hba-a2
SN▲	MF	GO:0003729	mRNA binding	93	12	6.75	0.03546	1	Calr Eef1a1 Eif3a Hnrnpk Hsp90aa1 Ncl Rpl13a Pcbp1 Hnrnpa2b1 Hnrnpll Eif4a3 Hnrnpa3
SN▲	MF	GO:0000166	nucleotide binding	953	91	69.2	0.03994	1	Acadl Acta1 Actb Actc1 Actg1 Actg2 Acta2 Adh1 Adk Adss Aldh2 Arf1 Arf2 Arf3 Ass1 Atp5b Cat Chkb Ckm Ddx5 Dync1h1 Eef1a1 Eef1a2 Ddx19a Eif4a1 Eif4a2 Fasn Fmo3 Gspt1 Gk Hars Hsph1 Hspd1 Hsp90aa1 Hspa4 Idh1 Idh3g Grpel1 Myh9 Ncl Hspa4l Pfn1 Pgk1 Pkm Pklr Por Prkar2a Prps1 Psmc1 Psmc2 Psmc5 Twf1 Ran Rbm3 Sord Sept8 Sucla2 Tubb5 Uba1 Nt5c Hnrnpa2b1 Samhd1 Pfkp Ruvbl1 Rab2a Uba5 Actr2 Hnrnpll Opa1 Eif4…
SN▲	MF	GO:0008135	translation factor activity, RNA binding	64	9	4.65	0.04001	1	Eef1a1 Eef1a2 Eif3a Eif4a1 Eif4a2 Gspt1 Eif3h Eif4b Eif5
SN▲	MF	GO:0008047	enzyme activator activity	143	13	10.38	0.04072	1	Apoa1 Apoa4 Apoe Arf1 Gdi1 Gdi2 Hmgb1 Ltf Pcolce Psme1 Sec14l2 Ptpa Vcp
SN▲	MF	GO:0038023	signaling receptor activity	75	6	5.45	0.04091	1	Cd36 F2 Il1rap Lgals3 Mup1 Nt5c
SN▲	MF	GO:0030246	carbohydrate binding	108	13	7.84	0.04777	1	Acan Aldoa C4b Calr Lgals3 Mbl1 Prps1 Sbp Taldo1 Tkt Vtn Pgd Prps2
SN(D)>TE(D)	BP	GO:0010466	negative regulation of peptidase activit...	86	56	28.67	1.2e-09	1.3764e-06	Akt2 Ambp Aqp1 Serpinc1 Serping1 Cast Cd44 Cryab Csnk2a1 Cst3 Ddx3x Fabp1 Gpi1 Gpx1 Serpind1 Htt Itih1 Itih2 Itih3 Itih4 Serpina3c Kng1 Mug1 Mug2 Serpinf2 Snca Serpina1a Serpina1b Serpina1c Serpina1d Serpina1e Serpinb6b Serpina3k Serpina3n Serpina3m Serpine2 Serpinb8 Src Thbs1 Timp2 Vtn Pebp1 Sfn Park7 Fetub Serpinb1a Serpinb12 Pi16 Usp47 Arrb1 Papln Serpina10 A2m BC048546 Picalm Cd109
SN(D)>TE(D)	BP	GO:0030193	regulation of blood coagulation	50	37	16.67	4.1e-09	4.6986e-06	Anxa5 Apoe Apoh Serpinc1 Serping1 Cav1 Cd34 Cd36 Dmtn F2 Fga Gp1ba Gp5 Klkb1 Kng1 Pdgfra Prkca Prkcd Plg Serpinf2 Prkg1 Proc Pros1 Selp Serpine2 Syk Prdx2 Thbs1 Plek Cpb2 F12 Ubash3b Hrg Fgg F11 Fgb Kng2
SN(D)>TE(D)	BP	GO:0002253	activation of immune response	86	47	28.67	5e-09	5.725e-06	Cfd Arf6 Serping1 C1qa C1qb C1qc C2 C3 C4b C4bp C9 Cav1 Cd14 Cfh Cfi Crp Csk Fcna Gpld1 Cfb Hc Ptpn6 Hmgb1 Hras Lbp Ltf Masp1 Masp2 Mbl1 Mbl2 Cfp Syk C1s1 C1ra Lsm14a C8g Phpt1 Braf C8b Tkfc Mavs Bpifb1 Ddx58 C8a A2m Plcg2 C1rb
SN(D)>TE(D)	BP	GO:0032102	negative regulation of response to exter...	85	54	28.34	9.2e-09	1.05248e-05	Adipoq Anxa5 Apoa1 Apod Apoe Apoh Serping1 Cask Cd34 Cd44 F2 Fga Gp1ba Gp5 Gpx1 Hc Il1r2 Klkb1 Kng1 Ltf Nrp1 Pcbp2 Pdgfra Prkcd Plg Serpinf2 Ppm1b Prkg1 Proc Pros1 Psmb4 Serpinf1 Sema4b Serpine2 Prdx2 Thbs1 Coro1b Nt5e Dbn1 Cpb2 F12 Ubash3b Traf3ip1 Clasp2 C1qtnf3 Hrg Fgg F11 Abr Fgb Tkfc Kank2 Cd109 Kng2
SN(D)>TE(D)	BP	GO:0006508	proteolysis	573	277	191.04	3.1e-08	3.5433e-05	Ace Cfd Parp1 Aebp1 Akt2 Ambp Apoe Apoh Aqp1 Araf Rhoa Serpinc1 Bak1 Serping1 C2 C3 Capn1 Capn2 Casp3 Casp6 Cast Cav1 Cd44 Cdh1 Cdk5 Cfh Cfi Tpp1 Clu Cryab Csnk2a1 Cst3 Ctsb Ctse Ctsl Ctss Dab2 Dag1 Ddb1 Ddx3x Dnpep Dpp4 Klk1b22 Egfbp2 Klk1b9 Cela2a Enpep F10 F2 F3 F9 Fabp1 Faf1 Fap Fga Fmr1 Usp15 Gclc Rack1 Gpi1 Gpld1 Gpx1 Trip12 Cfb Serpind1 Htt Mst1 Hp Hspa8 Il1r2 Inpp5b Itih1 Itih2 Itih3 Itih…
SN(D)>TE(D)	BP	GO:0006959	humoral immune response	51	35	17	2.4e-07	0.00027408	Cfd B2m Serping1 C1qa C1qb C1qc C2 C3 C4b C4bp C9 Cfh Cfi Crp Fcna Fga Cfb Hc Ptpn6 Hpx Jchain Ltf Masp1 Masp2 Mbl1 Mbl2 Cfp C1s1 C1ra C8g Fgb C8b C8a A2m C1rb
SN(D)>TE(D)	BP	GO:0048771	tissue remodeling	51	35	17	2.4e-07	0.00027408	Agt Ahsg Bak1 Capn1 Car2 Cav1 Tpp1 Csf1r Csk Ctss Egfr Flt4 Inpp5d Mmp2 Plg Ppp3ca Rab3d Rab7 Spp1 Src Stat5a Syk Tgfbr3 Thbs4 Trf Tfrc Xdh Pdk4 Ubash3b Spp2 Hrg Cela1 Abr Cspg4 Flna
SN(D)>TE(D)	BP	GO:0000302	response to reactive oxygen species	72	45	24	3.2e-07	0.0003648	Parp1 Akr1b3 Apoa4 Apod Aqp1 Hnrnpd Cat Casp3 Casp6 Ccs Cd36 Cryab Fabp1 Rack1 Gpx1 Hp Hsph1 Kpna4 Lcn2 Mb Mmp2 Prdx1 Pdgfra Prkca Prkcd Ppp2cb Ptprk Rgn Slc4a1 Sod1 Src Stat6 Prdx2 Thbs1 Fbln5 Txnrd2 Prdx5 Park7 Atg7 Adprhl2 Akr1c18 Prkaa1 Hk3 Stk24 Mtr
SN(D)>TE(D)	BP	GO:0010038	response to metal ion	95	55	31.67	6.2e-07	0.00070618	Aco1 Ank3 Anxa11 Anxa5 Fabp4 Aqp1 Ass1 Hnrnpd B2m Casp6 Cav1 Cdh1 Cp Crp Egfr Dmtn Fga Fn1 Gdi1 Gpld1 Htt Khk Krt10 Lcat Ncam1 Pklr Plcd1 Ppp3ca Sord Snca Sod1 Sod3 Thbs1 Trf Tfrc Ttn Xdh Mapk9 Clic4 Pgam2 Park7 S100a16 Cpne3 Hrg Fgg Akr1c18 Mylk Haao Braf Fgb Gsn Ahcyl1 Aldob Fus Plcg2
SN(D)>TE(D)	BP	GO:0019538	protein metabolic process	1528	609	509.44	7.5e-07	0.0008535	Ace Aco1 Acp1 Adipoq Adh5 Cfd Parp1 Aebp1 Agt Aip Akap1 Akt2 Ambp Fabp4 Speg Apoa1 Apoa2 Apoe Apoh Aqp1 Araf Arf4 Rhoa Serpinc1 Hnrnpd Bak1 Bgn Bhmt Serping1 C1qa C1qb C1qc C2 C3 C4b C4bp C9 Camk2a Capn1 Capn2 Cask Casp3 Casp6 Cast Cav1 Cd36 Cd44 Cd84 Cdc37 Cdh1 Cdk5 Cdk6 Cfh Cfi Cfl1 Chil1 Tpp1 Clu Col3a1 Crp Cryab Csf1r Csk Csnk2a1 Csnk2a2 Vcan Cst3 Ctsb Ctse Ctsl Ctss Dab2 Dag1 Ddb1 Ddx3x Dnpe…
SN(D)>TE(D)	BP	GO:0016051	carbohydrate biosynthetic process	61	39	20.34	8.6e-07	0.00097782	Adipoq Akt2 Akr1b3 Ap2a1 Bpgm Fbp2 G6pdx Gapdh Gpd1 Gpd2 Gnmt Got1 Gpi1 Gys1 Mst1 Mup1 Pck1 Pcx Pgk1 Phkg1 Plcd1 Prkg1 Ranbp2 Rbp4 Sord Snca Tpi1 Gnpda1 Gyg Pgam2 Plek Ptges3 Pgp Cltc Gbe1 C1qtnf3 Ogt Pgd Gys2
SN(D)>TE(D)	BP	GO:0044262	cellular carbohydrate metabolic process	98	56	32.67	8.9e-07	0.00101104	Adipoq Actn3 Akt2 Akr1b3 Glb1 Bpgm Fbp2 Gnmt Got1 Gpld1 Gk Gys1 Mst1 Hk2 Hmgb1 Inpp1 Khk Mup1 Pck1 Pfkfb1 Pfkm Phkg1 Plcd1 Prkg1 Pygm Ranbp2 Rgn Sord Snca Src Stat3 Tpi1 Pdk4 Gyg Impa1 Pgam2 Plek Ptges3 Gsk3b Pgp Galk2 Gbe1 Agl C1qtnf3 Acacb Phkb Synj1 Ogt Pygb Pygl Pgd Impa2 Hk3 Tkfc Cps1 Gys2
SN(D)>TE(D)	BP	GO:0007160	cell-matrix adhesion	83	49	27.67	1.2e-06	0.001362	Macf1 Actn2 Agt Apod Rhoa Cask Cd34 Cd36 Cdk5 Cdk6 Col3a1 Dag1 Dmtn Fga Fn1 Gp5 Ilk Itga2 Itga2b Myoc Nid1 Nid2 Enpp2 Pecam1 Sirpa Ptprk Rock1 Src Slk Sdc4 Thbs1 Utrn Vcam1 Vtn Zyx Coro1c Postn Gsk3b Bcam Ppm1f Clasp2 Tnxb Fgg Rcc2 Actn1 Fgb Lims1 Rasa1 Fermt2
SN(D)>TE(D)	BP	GO:0044724	single-organism carbohydrate catabolic p...	64	40	21.34	1.5e-06	0.001701	Actn3 Aldoa Aldoc Glb1 Bpgm Eno2 Eno3 Fbp2 Gapdh Gpd1 Gpi1 Hk2 Hmgb1 Eif6 Khk Ldha Pfkl Pfkm Pgk1 Pkm Pklr Pygm Sord Stat3 Tpi1 Nudt5 Pgam2 Pfkp Ctbs Agl Prkaa1 Ogt Pygb Pygl Mpi Hk3 Tkfc Cps1 Aldob Eno1b
SN(D)>TE(D)	BP	GO:0034109	homotypic cell-cell adhesion	52	34	17.34	2.1e-06	0.0023793	Actb Actg1 Ank3 Csrp1 Dsg2 Dmtn Fga Gp1ba Ptpn6 Ilk Itga2b L1cam Lgals1 Myh9 Ncam1 Pdgfra Prkca Prkcd Prkg1 Ptpru Rdx Serpine2 Syk Tln1 Map2k1 Plek Ubash3b Metap1 Fgg Fermt3 Dsp Fgb Clic1 Flna
SN(D)>TE(D)	BP	GO:0051241	negative regulation of multicellular org...	303	146	101.02	2.7e-06	0.0030564	Adipoq Actn3 Parp1 Agt Ahsg Akap1 Anxa5 Apoa1 Apoa2 Apoc3 Apod Apoe Apoh Arf6 Rhoa Atp1a1 B2m Serping1 C1qc Cav1 Cd34 Cd36 Cd44 Cd84 Cdk5 Cdk6 Col3a1 Crmp1 Crp Csk Dab2 Asap1 F2 Fga Fn1 G6pdx Gabpa Gdi1 Gp1ba Gp5 H2-D1 H2-K1 Prmt1 Il15ra Il1r2 Inpp5d Klkb1 Kng1 Anpep Lbp Lgals1 Lrp1 Lrpap1 Mmp2 Nme1 Nme2 Nos1 Nrp1 P2rx4 Pafah1b1 Pdgfra Prkaca Prkacb Prkca Prkcd Plg Serpinf2 Ppm1b Ppp2ca Ppp3ca Sr…
SN(D)>TE(D)	BP	GO:2000377	regulation of reactive oxygen species me...	70	42	23.34	3.8e-06	0.0042978	Agt Akt2 Arf4 Rhoa Ass1 Cav1 Cd34 Cd36 Clu Crp Cryab Dnm2 Eef1a1 Egfr F2 G6pdx Hk2 Hp Hsp90aa1 Eif6 Mmp3 Nqo2 Prkcd Rgn Snca Sod1 Stat3 Syk Prdx2 Thbs1 Xdh Fbln5 Mapk9 Ddah2 Park7 Sirt3 Ddah1 Prcp Akr1c18 Ogt Eif5a Atp2b4
SN(D)>TE(D)	BP	GO:0030168	platelet activation	53	34	17.67	3.9e-06	0.004407	Actb Actg1 Apoe Csrp1 Dmtn F2 F5 Fga Gna13 Gp1ba Gp5 Ptpn6 Ilk Itga2b Mertk Myh9 Pdgfra Prkca Prkcd Prkg1 Selp Serpine2 Syk Tln1 Vwf Plek Ubash3b Metap1 Hrg Fgg Fermt3 Fgb Clic1 Flna
SN(D)>TE(D)	BP	GO:0010035	response to inorganic substance	154	91	51.34	7.5e-06	0.0084675	Aco1 Parp1 Akr1b3 Ank3 Anxa11 Anxa5 Fabp4 Apoa4 Aqp1 Ass1 Hnrnpd B2m Cat Casp3 Casp6 Cav1 Ccs Cd36 Cdh1 Cp Crp Cryab Egfr Dmtn Fabp1 Fga Fmr1 Fn1 Gart Gdi1 Rack1 Gpld1 Gpx1 Htt Hp Hsph1 Khk Kpna4 Krt10 Krt8 Lcat Lcn2 Mb Mmp2 Ncam1 Prdx1 Prkcd Pklr Plcd1 Pon1 Ppp2cb Ppp3ca Rgn Sord Slc4a1 Snca Sod1 Sod3 Stat6 Prdx2 Thbs1 Trf Tfrc Ttn Xdh Fbln5 Mapk9 Txnrd2 Clic4 Pgam2 Park7 S100a16 Cpne3 Hrg Fgg A…
SN(D)>TE(D)	BP	GO:1901701	cellular response to oxygen-containing c...	254	120	84.68	1.1e-05	0.012408	Adipoq Actn2 Add1 Parp1 Agt Ahsg Akt2 Akr1b3 Anxa5 Apoa4 Apoc3 Aqp1 Hnrnpd B2m Camk2a Capn2 Car2 Cav1 Ccs Cd14 Cd36 Cd84 Cdh1 Cdk6 Col3a1 Col6a1 Col1a1 Col1a2 Csk Dnm2 Egfr Dmtn Fabp1 Lpin1 Gbp2 Gpd1 Gnai2 Rack1 Gpld1 Gpx1 Pdia3 Hcn2 Hsph1 Kif5b Klf9 Lbp Lcn2 Ltf Rab8a Mmp2 Mmp3 Mrc1 Msn Mup1 Myo1c Ncl Nos1 P2rx4 Prdx1 Pdgfra Prkaca Prkca Prkcd Pklr Ppp2ca Ppp3ca Ppp3cb Ptpn11 Ptprf Ptprk Rab10 R…
SN(D)>TE(D)	BP	GO:0031345	negative regulation of cell projection o...	57	35	19	1.2e-05	0.013524	Arf6 Rhoa B2m Capzb Cdk5 Crmp1 Dab2 Asap1 Gdi1 H2-D1 H2-K1 Il15ra Lgals1 Lrp1 Map4 Nrp1 Pafah1b1 Prkcd Ppp3ca Ptprf Ptprg Ptprz1 Sema4b Dpysl3 Vim Ywhah Coro1b Gsk3b Carm1 Bag5 Cspg4 Flna Efemp1 Spg20 Gak
SN(D)>TE(D)	BP	GO:0006006	glucose metabolic process	82	46	27.34	1.6e-05	0.018016	Adipoq Actn3 Akt2 Apod Bpgm Aimp1 Fbp2 G6pd2 G6pdx Gapdh Gpd1 Gpd2 Gnmt Gpi1 Gpld1 Mst1 Hk2 Hmgb1 Khk Fabp5 Ldha Mup1 Pck1 Pcx Pdha1 Pfkfb1 Pfkm Pgk1 Pkm Ranbp2 Rbp4 Rgn Src Tpi1 Pdk4 Pgam2 Pgm1 Pgp Pgm2l1 Pgm2 Ganc C1qtnf3 Acacb Prkaa1 Ogt Pgm5
SN(D)>TE(D)	BP	GO:0002449	lymphocyte mediated immunity	73	42	24.34	1.7e-05	0.019125	Ap1g1 B2m Serping1 C1qa C1qb C1qc C2 C3 C4b C4bp C9 Cfi Coro1a Crp Dpp4 H2-D1 H2-K1 Hc Ptpn6 Hmgb1 Hpx Hspa8 Inpp5d Masp2 Mbl1 Mbl2 Prdx1 Prkcd Pnp Ppp3cb Stat5a Stat5b Stat6 Tfrc Vav1 C1s1 C1ra Cadm1 C8g C8b C8a C1rb
SN(D)>TE(D)	BP	GO:0045807	positive regulation of endocytosis	60	36	20	1.9e-05	0.021356	Add1 Ahsg Ankfy1 Arf1 B2m C2 C3 Cav1 Cd14 Cd36 Dab2 Dnm2 Fmr1 Hspa8 Itga2 Lbp Mbl1 Mbl2 Mertk Pros1 Sirpa Snca Syk Trf Vtn Bin1 Actn4 Syne1 Wasl Synj1 Arrb1 Rap1a Abr Hip1 Rab21 Plcg2
SN(D)>TE(D)	BP	GO:0090066	regulation of anatomical structure size	194	101	64.68	2.6e-05	0.029198	Ace Actn2 Acta2 Add1 Add2 Agt Apoe Aqp1 Arf1 Arf6 Rhoa Arhgap5 Capg Capza1 Capza2 Capzb Cav1 Cdk5 Cfl1 Cfl2 Coro1a Dpysl2 Crp Dnm2 Egfr Dmtn Fga Fn1 G6pdx Gclc Gclm Gpx1 Hcls1 Hsp90ab1 Hsp90aa1 Ilk Klk1b1 Kng1 L1cam Mmp2 Map1b Myo1c Neb Nefm Nos1 Npm1 Nrp1 P2rx4 Pafah1b1 Pecam1 Pfn1 Prkcd Serpinf2 Prkg1 Rdx Scin Sema4b Cyfip1 Snta1 Sod1 Spta1 Sptan1 Sptb Sptbn1 Tgfbr3 Tpm1 Vasp Vill Wdr1 Xk Coro1…
SN(D)>TE(D)	BP	GO:0007155	cell adhesion	539	259	179.7	2.8e-05	0.031416	Macf1 Adipoq Actb Actg1 Actn2 Add1 Adk Acan Agt Aldoa Ank3 Ap3b1 Apoa1 Apoa4 Apod Rhoa Ass1 Azgp1 B2m Capg Capza1 Capzb Cask Casp3 Cav1 Ccs Cd34 Cd36 Cd44 Cd48 Cd84 Cdh1 Cdh11 Cdh16 Cdh5 Cdk5 Cdk6 Chl1 Coro1a Cnn2 Col12a1 Col15a1 Col18a1 Col3a1 Col6a1 Col6a2 Col1a1 Comp Crkl Hapln1 Csk Vcan Csrp1 Dab2 Dag1 Dbnl Dnm2 Dpp4 Dsg2 Dst Egfr Aimp1 Eno1 Epb41l1 Dmtn Faf1 Fscn1 Fap Fbln1 Fga Fn1 Glycam1 G…
SN(D)>TE(D)	BP	GO:0070372	regulation of ERK1 and ERK2 cascade	70	40	23.34	3.3e-05	0.036993	Adipoq C3 Cav1 Cd36 Cd44 Chil1 Csf1r Csk Dab2 Egfr Eif3a Fbln1 Fga Flt4 Fn1 Ptpn6 Hmgb1 Hras Nqo2 Nrp1 Pdgfra Prkca Serpinf2 Ptpn11 Src Syk Map2k1 Map2k2 Mapk3 Prmt5 Ndrg2 Sirt3 C1qtnf3 Fgg Camk2d Arrb1 Braf Rap1a Fgb Rap1b
SN(D)>TE(D)	BP	GO:0010975	regulation of neuron projection developm...	148	73	49.34	3.3e-05	0.036993	Apoe Arf1 Arf6 Rhoa B2m Cdk5 Cfl1 Crmp1 Dpysl2 Crp Dab2 Asap1 Dnm2 Eef1a1 Fmr1 Fn1 Gdi1 H2-D1 H2-K1 Il15ra Il1rap Ilk Kif13b L1cam Lgals1 Lrp1 Map1b Nedd4 Nefm Nme1 Nme2 Nrp1 Pafah1b1 Ppp3ca Ptprf Ptprg Ptprz1 Serpinf1 Sema4b Sphk1 Serpine2 Ppp2r5d Dpysl3 Vim Xk Ywhah Kel Map2k1 Map2k2 Rab11a Caprin1 Golga4 Dbn1 Gsk3b Carm1 Syne1 Actr2 Rpl4 Bag5 Ube2v2 Ptk7 Opa1 Katnb1 Mob2 Braf Rap1a Cspg4 Flna …
SN(D)>TE(D)	BP	GO:0051240	positive regulation of multicellular org...	380	178	126.69	3.7e-05	0.041403	Ace Adipoq Actn3 Aspa Add1 Adk Parp1 Agt Ahsg Alb Slc25a4 Ap3b1 Apoa2 Apoe Apoh Aqp1 Arf1 Rhoa Atp1a1 B2m C3 Car2 Casp6 Cav1 Cd14 Cd34 Cd36 Cd84 Chil1 Clu Col1a1 Crp Csf1r Dab2 Dag1 Eef1a1 Egfr Dmtn F2 F3 Fga Flt4 Fmr1 Fn1 Gpc1 Gpld1 Hbb-b2 Hc Hcls1 Hcn2 Mst1 Hmgb1 Hras Prmt1 Hsp90aa1 Ifi204 Il15ra Il1rap Ilk Inpp5d Itga2 Itga5 L1cam Lbp Lpl Ltf Lum Map1b Ncam1 Ncl Nme1 Nme2 Nos1 Nrp1 Pafah1b1 Pd…
SN(D)>TE(D)	BP	GO:0009179	purine ribonucleoside diphosphate metabo...	53	32	17.67	4.6e-05	0.051428	Actn3 Ak1 Ak2 Aldoa Aldoc Bpgm Eno2 Eno3 Gapdh Gpd1 Gpi1 Hk2 Eif6 Khk Ldha Pfkl Pfkm Pgk1 Pkm Pklr Stat3 Tpi1 Pgam2 Pfkp Nudt9 Prkaa1 Ogt Mpi Hk3 Tkfc Aldob Eno1b
SN(D)>TE(D)	BP	GO:0006165	nucleoside diphosphate phosphorylation	53	32	17.67	4.6e-05	0.051428	Actn3 Ak1 Aldoa Aldoc Bpgm Eno2 Eno3 Gapdh Gpd1 Gpi1 Hk2 Eif6 Khk Nme1 Nme2 Pfkl Pfkm Pgk1 Pkm Pklr Stat3 Tpi1 Cmpk2 Pgam2 Pfkp Prkaa1 Ogt Mpi Hk3 Tkfc Aldob Eno1b
SN(D)>TE(D)	BP	GO:0046486	glycerolipid metabolic process	98	46	32.67	6.3e-05	0.070308	Apoa1 Apoa2 Apoa4 Apoc1 Apoc3 Apoe Apoh C3 Cat Cav1 Cd36 Chkb Csf1r Acsl1 Lpin1 Gpd1 Gpld1 Gpx1 Gk Inpp1 Inpp5b Inpp5d Lipe Lpl Pck1 Pip4k2a Ptpn11 Rgn Thrsp Bpnt1 Serinc3 Impa1 Plek Alg5 Pnpla2 Pgp Ddhd2 Smpd4 Tnxb Synj1 Pip4k2b Impa2 Cps1 Plcg2 Apob Acsl5
SN(D)>TE(D)	BP	GO:0007409	axonogenesis	112	57	37.34	7.9e-05	0.088085	Actb Ank3 Apoe Cdh11 Cdk5 Chl1 Crmp1 Dpysl2 Csf1r Dag1 Dnm2 Dst Fn1 Gdi1 Gp5 Ilk Kif13b Kif5b L1cam Lama2 Lhx2 Rab8a Map1b Neo1 Nefm Nrp1 Ogn Pafah1b1 Prkca Ptpn11 Ptprz1 Rab10 Rab3a Sema4b Cyfip1 Tubb3 Uchl1 Usp9x Vasp Vim Xk Kel Map2k1 Map2k2 Rab11a Golga4 Dbn1 Gsk3b Dpysl5 Rpl4 Atg7 Myh10 Braf Rab21 Spg20 Picalm Sept7
SN(D)>TE(D)	BP	GO:0003018	vascular process in circulatory system	52	31	17.34	8.4e-05	0.093576	Ace Acta2 Agt Apoe Rhoa Cav1 Crp Egfr Fga G6pdx Gclc Gclm Gpx1 Klk1b1 Kng1 Mmp2 Nos1 P2rx4 Serpinf2 Prkg1 Snta1 Sod1 Tgfbr3 Map2k1 Gucy1a3 Fgg Abr Fgb Cps1 Rap1gds1 Pde5a
SN(D)>TE(D)	BP	GO:0006090	pyruvate metabolic process	61	35	20.34	9e-05	0.10017	Actn3 Aldoa Aldoc Bpgm Eno2 Eno3 Gapdh Gpd1 Gpi1 Htt Hk2 Eif6 Khk Ldha Ldhb Pck1 Pcx Pdha1 Pfkl Pfkm Pgk1 Pkm Pklr Stat3 Tpi1 Pdk4 Pgam2 Pfkp Prkaa1 Ogt Mpi Hk3 Tkfc Aldob Eno1b
SN(D)>TE(D)	BP	GO:0045087	innate immune response	177	82	59.01	0.00014	0.15568	Cfd Ap1g1 Apoa4 Arf6 B2m Serping1 C1qa C1qb C1qc C2 C3 C4bp C9 Cav1 Cd14 Cd84 Cdc37 Cfh Cfi Coro1a Csf1r Csk Ddx3x Fcna Fga Gapdh Gbp2 Cfb Hc Ptpn6 Hmgb1 Hpx Ifnar2 Jchain Il1rap Krt16 Lbp Lcn2 Ltf Masp1 Masp2 Mbl1 Mbl2 Mmp2 Mrc1 Prdx1 Pcbp2 Cfp Apcs Snca Src Stat1 Stat5a Stat5b Syk Trim28 Vav1 Serinc3 C1s1 C1ra Cadm1 Gbp3 Samhd1 Syncrip Lsm14a C8g Zc3hav1 Hmgb2 Fgg Eprs Fgb C8b Tkfc Mavs Bpifb1 …
SN(D)>TE(D)	BP	GO:0030336	negative regulation of cell migration	69	38	23	0.00015	0.16665	Adipoq Acan Apod Apoe Apoh Rhoa Cnn2 Col3a1 Dag1 Hc Ilk Krt16 Lrp1 Prkg1 Ptprg Ptprk Ptpru Serpinf1 Stat3 Strap Tgfbr3 Thbs1 Tpm1 Dpysl3 Coro1b Coro1c Clic4 Gsk3b Nisch Gtpbp4 Clasp2 Arid2 Hrg Braf Abr Cygb Arhgdia Stk24
SN(D)>TE(D)	BP	GO:0044283	small molecule biosynthetic process	199	90	66.35	0.00017	0.1887	Acadl Acadvl Adipoq Agt Akr1b3 Apoa1 Apoa4 Apoe Ass1 Bhmt Bpgm Dab2 Fasn Fbp2 G6pdx Gapdh Gpd1 Gpd2 Glul Gnmt Got1 Gpi1 Htt Mst1 Hmgcs2 Eif6 Ldha Ldhb Lpl Mup1 Pck1 Pcx Pgk1 Pkm Pklr Plcd1 Pltp Pnp Prkg1 Prps1 Ptgds Aldh1a2 Ranbp2 Rbp4 Rgn Sord Snca Sod1 Sphk1 Syk Tpi1 Uros Gnpda1 Mapk9 Asns Pdk4 Dkk3 Pibf1 Pgam2 Plek Ptges3 Park7 Hacd3 Acss2 Pgp Sec14l2 Enoph1 Mri1 Cad Acot7 C1qtnf3 Psph Acacb P…
SN(D)>TE(D)	BP	GO:0001819	positive regulation of cytokine producti...	79	42	26.34	0.0002	0.2218	Adipoq Agt Apoa2 B2m C3 Cd14 Cd34 Cd36 Cd84 Clu Csf1r Flt4 Hc Hmgb1 Hras Il1rap Lbp Lpl Lum Ncl Serpinf2 Sod1 Sptbn1 Src Stat5a Stat5b Syk Thbs1 Mapk9 Postn Pibf1 Cadm1 Park7 Lsm14a Zc3hav1 C1qtnf3 Hmgb2 Arfgef2 Tkfc Mavs Ddx58 Plcg2
SN(D)>TE(D)	BP	GO:0010942	positive regulation of cell death	193	78	64.35	0.0002	0.2218	Ace Adipoq Parp1 Agt Anxa5 Rhoa Bak1 C6 Camk2a Casp3 Casp6 Cav1 Cd44 Cdk5 Clu Col18a1 Ddx3x Eef1a1 Eef1a2 Ddx19a F3 Faf1 Fap Rack1 Gpld1 Pdia3 Hp Dnaja1 Inpp5d Mmp2 Mmp3 Nqo2 Nos1 Pea15a Prkcd Ppp2ca Ptprf Ptprz1 Aldh1a2 S100b Scin Snca Sod1 Src Stat1 Slk Thbs1 Tia1 Ube2m Xdh Map2k6 Mapk9 Serinc3 Bin1 Txnrd1 Ppp2r1a Pdcd5 Gsk3b Park7 Zak Ctrb1 Ppm1f Ppp2r1b Katnb1 Atg7 Akr1c18 Camk2d Arrb1 Ptpa H…
SN(D)>TE(D)	BP	GO:0006954	inflammatory response	168	80	56.01	0.00021	0.23247	Ace Adipoq Agt Ahsg Fabp4 Cd5l Apoa1 Apod Apoe Serping1 C3 Casp6 Cd14 Cd44 Cfh Chil1 Crp Csf1r Ctss Egfr Aimp1 Ephx2 F2 F3 Fn1 Gpx1 Hc Hmgb1 Hp Il1r2 Il1rap Itga2 Itih4 Klkb1 Klk1b1 Kng1 Krt16 Lbp Orm1 Orm2 Prkca Plaa Serpinf2 Proc Psmb4 Saa4 Serpinf1 Selp Sphk1 Serpina1a Serpina1b Serpina3n Stat3 Stat5a Stat5b Syk Prdx2 Thbs1 Scgb1a1 Ywhaz Nt5e Pla2g7 Park7 Ppbp Pglyrp2 F12 Prcp Hnrnpa0 C1qtnf3 …
SN(D)>TE(D)	BP	GO:0045665	negative regulation of neuron differenti...	54	31	18	0.00022	0.24332	Arf6 Rhoa B2m Cav1 Cdk5 Crmp1 Dab2 Asap1 Gdi1 H2-D1 H2-K1 Il15ra Lgals1 Lrp1 Nrp1 Pafah1b1 Ppp3ca Ptprg Ptprz1 Sema4b Dpysl3 Vim Ywhah Gsk3b Carm1 Bag5 Cspg4 Flna Efemp1 Spg20 Gak
SN(D)>TE(D)	BP	GO:0050865	regulation of cell activation	117	59	39.01	0.00026	0.2873	Adk Ap1g1 Ap3b1 Apoe Rhoa Casp3 Cav1 Cd44 Cd84 Coro1a Csk Dpp4 Dmtn Gclc Gp5 Ptpn6 Hsph1 Hsp90aa1 Ifi204 Il15ra Inpp5d Lbp Lgals1 Mertk Pdgfra Prkca Prkcd Pnp Prkar1a Prkg1 Selp Slc4a1 Snca Serpine2 Spta1 Stat5a Stat5b Stat6 Syk Prdx2 Thbs1 Tfrc Scgb1a1 Vcam1 Pibf1 Plek Clptm1 Pglyrp2 Fbxo7 Ubash3b Muc5b Hrg Fgg Braf Abr Cygb Adgrf5 Gsn Pde5a
SN(D)>TE(D)	BP	GO:0031032	actomyosin structure organization	80	42	26.67	0.00029	0.32016	Acta1 Actc1 Actg1 Actn2 Apoa1 Rhoa Cfl2 Cnn1 Cnn2 Csrp3 Epb41l1 Epb41l2 Epb41l3 Krt8 Myh9 Myh6 Myoc Neb Pdgfra Pfn1 Serpinf2 Prkar1a Rock1 Src Sdc4 Tpm1 Ttn Wdr1 Zyx Ldb3 Cul3 Ppm1f Cnn3 Clasp2 Myh10 Lmod1 Arrb1 Braf Klhl41 Kank2 Wasf2 Epb41
SN(D)>TE(D)	BP	GO:0034329	cell junction assembly	80	42	26.67	0.00029	0.32016	Ace Macf1 Actn2 Agt Apod Rhoa Rhoc Cav1 Cdh1 Cdh5 Epb41l3 Dmtn Fscn1 Fn1 Itga2 Itga5 Myo1c Myoc Enpp2 Prkaca Prkca Plec Ptprk Rock1 Rock2 Src Slk Sdc4 Tln1 Tns1 Wdr1 Coro1c Actn4 Ppm1f Clasp2 Tbcd Rcc2 Actn1 Rap1a Lims1 Rap1b Fermt2
SN(D)>TE(D)	BP	GO:0002460	adaptive immune response based on somati...	66	36	22	0.00029	0.32016	B2m Serping1 C1qa C1qb C1qc C2 C3 C4b C4bp C9 Cfi Crp Dpp4 H2-D1 H2-K1 Hc Ptpn6 Hmgb1 Hpx Hras Hspa8 Inpp5d Masp2 Mbl1 Mbl2 Prkcd Pnp Ppp3cb Stat6 Tfrc C1s1 C1ra C8g C8b C8a C1rb
SN(D)>TE(D)	BP	GO:0045597	positive regulation of cell differentiat...	244	113	81.35	0.00029	0.32016	Ace Adipoq Actn3 Aspa Parp1 Slc25a4 Ap3b1 Apoa1 Apoe Arf1 Rhoa Smyd1 Car2 Casp6 Cd34 Cd36 Cdh5 Clu Col1a1 Crkl Crp Csf1r Csrp3 Dab2 Dnm2 Eef1a1 Ehd1 Dmtn Fmr1 Fn1 Gpc1 Hbb-b2 Hcls1 Hmgb1 Prmt1 Hsp90aa1 Ifi204 Il15ra Il1rap Ilk Inpp5d L1cam Lpl Ltf Map1b Myoc Nme1 Nme2 Nrp1 Pafah1b1 Enpp2 Prkca Pa2g4 Serpinf2 Pnp Proc Prom1 Ptprf Ptprz1 Scin Serpinf1 Sphk1 Serpine2 Stat5a Stat5b Syk Ppp2r5d Tgfb1i…
SN(D)>TE(D)	BP	GO:0046496	nicotinamide nucleotide metabolic proces...	90	46	30.01	0.00033	0.363	Actn3 Aldoa Aldoc Bpgm Eno2 Eno3 G6pdx Gapdh Gpd1 Gpd2 Gpi1 Hk2 Eif6 Khk Ldha Ldhb Me1 Mdh1 Pdha1 Pfkl Pfkm Pgk1 Pkm Pklr Stat3 Taldo1 Tkt Tpi1 Txnrd1 Pgam2 Pfkp Nampt Pgls Prkaa1 Haao Ogt Mpi Pgd Nadk Hk3 Naprt Tkfc Aldob Vcp Gpd1l Eno1b
SN(D)>TE(D)	BP	GO:0007162	negative regulation of cell adhesion	76	40	25.34	0.00037	0.40663	Adipoq Apoa1 Apod Ass1 Cask Casp3 Cd44 Cdh1 Col1a1 Dmtn Fbln1 Ptpn6 Lgals1 Mmp2 Myoc Enpp2 Prkcd Plg Prkar1a Prkg1 Ptpn11 Ptprz1 Rdx Serpine2 Src Prdx2 Thbs1 Tnc Scgb1a1 Coro1c Map2k1 Postn Actn4 Gtpbp4 Ubash3b Clasp2 Fgg Rcc2 Rasa1 Pde5a
SN(D)>TE(D)	BP	GO:0050678	regulation of epithelial cell proliferat...	88	45	29.34	0.00038	0.41724	Apoe Apoh Arg1 Cask Cav1 Cdh1 Cdk6 Ctsl Dab2 Egfr Aimp1 F3 Flt4 Glul Gpx1 Mst1 Hras Rida Klf9 Krt4 Nme1 Nme2 Prkca Ptprk Aldh1a2 Rgn Serpinf1 Sparc Stat1 Stat5a Strap Tgfbr3 Thbs1 Thbs4 Xdh Sfn Cpb2 Ift172 Ift74 Wdr77 Lrg1 Hmgb2 Lims1 Cd109 Iqgap3
SN(D)>TE(D)	BP	GO:0051261	protein depolymerization	53	30	17.67	0.00039	0.42783	Actn2 Add1 Add2 Capg Capza1 Capza2 Capzb Cfl1 Cfl2 Dmtn Hspa8 Map1b Rdx Scin Spta1 Sptan1 Sptb Sptbn1 Tpm1 Vill Wdr1 Plek Dstn Katnb1 Clasp2 Eml4 Lmod1 Synj1 Gsn Gak
SN(D)>TE(D)	BP	GO:0051017	actin filament bundle assembly	60	33	20	0.00042	0.46032	Add1 Add2 Apoa1 Rhoa Fscn1 Myoc Pfn1 Serpinf2 Lcp1 Rdx Rock1 Src Sdc4 Tpm1 Hsp90b1 Dpysl3 Zyx Coro1b Cul3 Plek Dbn1 Actn4 Ppm1f Clasp2 Pls1 Pls3 Cald1 Arrb1 Actn1 Braf Flna Kank2 Wasf2
SN(D)>TE(D)	BP	GO:0044282	small molecule catabolic process	153	62	51.01	0.00042	0.46032	Acadl Acadvl Adipoq Actn3 Adh1 Adh7 Adh5 Akt2 Apoe Arg1 Glb1 Esd Fabp1 Fah Fbp2 Lpin1 Hagh Got1 Gstz1 Hpd Inpp1 Khk Ldha Lipe Nos1 Pfkm Pon1 Sord Tpi1 Gnpda1 Ddah2 Nudt5 Impa1 Park7 Dtd1 Ddah1 Bdh2 Acot7 Amdhd1 Npl Hadha Acacb Synj1 Blmh Aspg Akr1c18 Cbr3 Mpi Acat1 Acat2 Etfa Impa2 Acat3 Tkfc Aldob Ppat Amdhd2 Csad Ahcy Gcdh Atp2b4 Acsl5
SN(D)>TE(D)	BP	GO:0009743	response to carbohydrate	51	29	17	0.00044	0.48136	Adipoq Apoa2 Apoc3 Casp3 Casp6 Glul Rack1 Gpld1 Gpx1 Khk Kif5b Mup1 Pfkl Prkaca Prkca Ppp2ca Ppp3ca Ppp3cb Rab11b Thbs1 Vcam1 Atg7 Phpt1 Aacs Eif2b3 Ogt Arrb1 Gys2 Apob
SN(D)>TE(D)	BP	GO:0055002	striated muscle cell development	72	38	24	0.00048	0.52464	Acta1 Actc1 Actg1 Actn2 Actn3 Agt Slc25a4 Speg Cacna1s Capzb Cfl2 Csrp3 G6pdx Gpx1 Krt8 Myh11 Myh6 Neb Pdgfra Ppp3ca Prkar1a Prkg1 Ryr1 Ttn Uchl1 Wdr1 Xk Kel Ldb3 Hnrnpu Flnc Klhl40 Pi16 Atg7 Myh10 Lmod1 Camk2d Klhl41
SN(D)>TE(D)	BP	GO:0016485	protein processing	101	50	33.67	0.0005	0.546	Parp1 Aebp1 Apoh Bak1 Serping1 C3 Capn1 Capn2 Casp3 Cdh1 Cfh Ctse Ctsl Ctss Klk1b22 Egfbp2 Klk1b9 Enpep F3 F9 Fga Il1r2 Inpp5b Klk1b26 Klkb1 Myh9 Prkaca Prkacb Serpinf2 Srgn Serpine2 Src Thbs1 Clec3b Metap2 Cpb2 Ruvbl1 F12 Vps35 Atg4b Ift172 Cyfip2 Cpn1 Fgg F11 Fgb Gsn Nrd1 Zmpste24 A2m
SN(D)>TE(D)	BP	GO:0002262	myeloid cell homeostasis	56	31	18.67	0.00054	0.58914	Add1 Ank1 B2m Bak1 Bpgm Casp3 Cd44 Cdk6 Epb42 Dmtn G6pdx Gpi1 Hba-a1 Hbb-b1 Hbb-b2 Hcls1 Heph Prmt1 Inpp5d Mb Prdx1 Rhag Rhd Sod1 Stat5a Stat5b Tgfbr3 Hmgb2 Mthfd1 Hba-a2 Isg15
SN(D)>TE(D)	BP	GO:0031334	positive regulation of protein complex a...	86	41	28.67	0.0006	0.654	Arf1 Arf6 Rhoa Cav1 Cd36 Coro1a Asap1 Faf1 Fscn1 Gda Rack1 Jchain Mmp3 Msn Map1b Myo1c Pfn1 Lcp1 Psmc2 Psmc3 Psmc5 Scin Cyfip1 Src Vasp Coro1b Psmc4 Mapk9 Plek Arpc1a Gsk3b Actr2 Psmc6 Arpc4 Cand1 Palld Wasl Arpc2 Lmod1 Gsn Vcp
SN(D)>TE(D)	BP	GO:0031333	negative regulation of protein complex a...	54	30	18	0.00061	0.66429	Add1 Add2 Capg Capza1 Capza2 Capzb Clu Ddx3x Dmtn Pecam1 Pfn1 Prkcd Ppm1a Rdx Scin Snca Spta1 Sptan1 Sptb Sptbn1 Src Tpm1 Vill Gsk3b Eml2 Traf3ip1 Lmod1 Tbcd Arfgef1 Gsn
SN(D)>TE(D)	BP	GO:0042593	glucose homeostasis	68	36	22.67	0.00062	0.67456	Adipoq Apoc3 Cd36 Rack1 Gpi1 Gpld1 Gpx1 Gk Hk2 Kif5b Mup1 Pck1 Pfkm Prkaca Ppp2ca Ppp3ca Ppp3cb Ptpn11 Rab11b Ranbp2 Rbp4 Slc16a1 Stat3 Vcam1 Pdk4 Prcp Atg7 Phpt1 Aacs C1qtnf3 Prkaa1 Ogt Arrb1 Pygl Hk3 Adgrf5
SN(D)>TE(D)	BP	GO:0071560	cellular response to transforming growth...	52	29	17.34	0.00068	0.73916	Parp1 Cav1 Cdh5 Col3a1 Col1a2 Dab2 Dnm2 Fbn1 Usp15 Ppm1a Ptprk Src Strap Tgfb1i1 Tgfbr3 Thbs1 Usp9x Zyx Sdcbp Dbn1 Pdcd5 Snx1 Aspn Snx6 Lrg1 Akr1c18 Fermt2 Cd109 Vasn
SN(D)>TE(D)	BP	GO:0045216	cell-cell junction organization	85	43	28.34	0.00068	0.73916	Ace Macf1 Actn2 Agt Apod Rhoa Rhoc Cav1 Cdh1 Cdh5 Csf1r Csk Dsg2 Epb41l3 Dmtn Fscn1 Itga2 Myo1c Myoc Enpp2 Prkaca Prkca Ptprk Rdx Rock1 Rock2 Src Slk Sdc4 Wdr1 Coro1c Actn4 Ppm1f Clasp2 Tbcd Rcc2 Dsp Actn1 Lims1 Flna Fermt2 Plekha7 Rab8b
SN(D)>TE(D)	BP	GO:1901605	alpha-amino acid metabolic process	95	47	31.67	0.00074	0.8029	Adssl1 Adss Arg1 Ass1 Bhmt Fah Gart Gclc Gclm Glul Gnmt Got1 Gstz1 Htt Hpd Nos1 P4hb Stat5a Stat5b Asns Txnrd1 Ddah2 Ctps Ctps2 Park7 Enoph1 Mri1 Ddah1 Cad Amdhd1 Ahcyl2 Psph Blmh Aspg Haao Cth Mthfd1 Eif4a3 Cps1 Gmps Ahcyl1 Ppat Phgdh Pfas Mtr Ahcy Atp2b4
SN(D)>TE(D)	BP	GO:0043410	positive regulation of MAPK cascade	105	51	35.01	0.00078	0.84552	Agt C3 Cd36 Cd44 Cd84 Chil1 Csf1r Csk Dab2 Egfr Fga Flt4 Gnai2 Hmgb1 Hras Prmt1 Ilk Lmnb1 Nqo2 Nrp1 Pdgfra Prkca Prkcd Serpinf2 Ptpn11 Sod1 Src Syk Prdx2 Thbs1 Timp2 Trf Xdh Map2k1 Map2k2 Map2k6 Mapk3 Zak Spag9 C1qtnf3 Fgg Camk2d Arrb1 Braf Rap1a Fgb Cspg4 Rap1b Pde5a Taok3 Iqgap3
SN(D)>TE(D)	BP	GO:0010927	cellular component assembly involved in ...	160	51	53.34	0.00079	0.85557	Acta1 Actc1 Actg1 Actn2 Cfl2 Csrp3 Dag1 Ehd1 Epb41l3 Gpc1 Htt Ilk Krt8 Rab8a Map4 Myh6 Neb Sept2 Pafah1b1 Pcnt Pdgfra Prkar1a Prx Rpgr Ttn Wdr1 Ldb3 Pibf1 Bbs1 Ehd3 Actr2 Sclt1 Ift172 Ift74 Traf3ip1 Armc4 Clasp2 Myh10 Lmod1 Dnaaf2 Dnah5 Flna Sec23ip Ccdc40 Rsph4a Cep290 Cep120 Klhl41 Sept7 Abcc4 Hydin
SN(D)>TE(D)	BP	GO:0044248	cellular catabolic process	601	238	200.37	0.00081	0.87642	Acadl Acadvl Ace Adipoq Adh5 Akt2 Aox1 Apoa1 Apoa2 Apoa4 Apoc3 Apoe Apoh Araf Arg1 Bpgm Capn1 Capn2 Cat Cdk5 Tpp1 Clu Cst3 Ctsb Ctsl Ctss Dab2 Ddb1 Enpep Ephx2 Esd Fabp1 Acsl1 Faf1 Fah Fap Lpin1 Fmr1 Usp15 Gda Gpd1 Gclc Hagh Rack1 Got1 Gpc1 Gpi1 Gpld1 Gpx1 Gpx3 Gspt1 Gstm5 Gstz1 Trip12 Gtpbp1 Hmgb1 Hp Hpd Hprt Itpa Anpep Lipe Psmb9 Psmb8 Lpl Magoh Msn Nedd4 Nos1 Pabpc1 Prdx1 Pcbp2 Pdcd6ip Enpp2 P…
SN(D)>TE(D)	BP	GO:0006091	generation of precursor metabolites and ...	173	64	57.68	0.00082	0.88642	Aco1 Aco2 Actn3 Adsl Akt2 Aldoa Aldoc Apoc3 Rhoa Bpgm Cat Eno2 Eno3 Gapdh Gpd1 Gnmt Gpi1 Gys1 Hk2 Hmgb1 Eif6 Khk Ldha Mdh1 COX2 Mup1 Pdha1 Pfkl Pfkm Pgk1 Phkg1 Pkm Prkaca Pklr Pygm S100b Snca Stat3 Tpi1 Gnpda1 Gyg Pgam2 Ptges3 Pfkp Gsk3b Park7 Sirt3 Ndufv2 Gbe1 Agl Phkb Prkaa1 Ogt Pygb Pygl Mpi Hk3 Adgrf5 Tkfc Cps1 Aldob Gys2 Vcp Eno1b
SN(D)>TE(D)	BP	GO:0046890	regulation of lipid biosynthetic process	55	30	18.34	0.00091	0.9828	Acadl Acadvl Agt Apoa1 Apoa4 Apoc3 Apoe Atp1a1 C3 Dab2 Fabp3 Gpld1 Eif6 Mup1 Pcx Prkcd Prkg1 Rgn Sod1 Thrsp Mapk9 Pdk4 Dkk3 Pibf1 Sec14l2 Atg7 Akr1c18 Adgrf5 Apob Acsl5
SN(D)>TE(D)	BP	GO:0007159	leukocyte cell-cell adhesion	104	48	34.67	0.00092	0.99268	Adk Ap3b1 Apoa4 Rhoa Ass1 B2m Casp3 Cav1 Cd44 Cd48 Cdk6 Coro1a Csk Dpp4 Ptpn6 Hsph1 Hsp90aa1 Itga5 L1cam Lgals1 Myh9 Nedd4 Lcp1 Pnp Ppp3cb Prkar1a Rock1 Selp Slc4a1 Spta1 Stat5a Stat5b Stat6 Syk Prdx2 Tfrc Scgb1a1 Vav1 Vcam1 Nt5e Ctps Apbb1ip Clptm1 Golph3 Fermt3 Braf Gsn Pde5a
SN(D)>TE(D)	BP	GO:0001525	angiogenesis	121	60	40.34	0.00108	1	Ace Add1 Agt Apoh Aqp1 Rhoa Bak1 C3 Cav1 Cd34 Cd36 Chil1 Col18a1 Aimp1 Enpep F3 Fap Flt4 Fn1 Gna13 Gpi1 Gpld1 Gpx1 Hc Hmgb1 Hspg2 Itga5 Anpep Mmp2 Myh9 Ncl Nrp1 Pdgfra Enpp2 Pecam1 Prkca Plcd1 Plg Rock1 Rock2 Serpinf1 Sparc Sphk1 Stat1 Syk Thbs1 Clic4 Parva Ddah1 Prcp Naa15 Lrg1 Mcam Hrg Rnh1 Cela1 Cspg4 Flna Stab1 Wasf2
SN(D)>TE(D)	BP	GO:0008284	positive regulation of cell proliferatio...	204	89	68.01	0.00113	1	Adk Agt Aldh3a1 Akr1b3 Slc25a5 Fabp4 Aqp1 Arg1 Arhgap5 Cav1 Cdk6 Coro1a Clu Cnbp Col18a1 Crkl Csf1r Csnk2a1 Cst3 Dpp4 Egfr F2 F3 Flt4 Fn1 Glul Gnai2 Hcls1 Ptpn6 Mst1 Hmgb1 Hras Ilk Itga2 Lifr Ltf Mmp2 Ncam1 Nme1 Nme2 Nqo2 Npm1 Pdgfra Enpp2 Prkaca Prkca Serpinf2 Pnp Ptprz1 Aldh1a2 Rps3a1 S100b Clec11a Slc4a1 Sphk1 Spta1 Stat1 Stat3 Stat5a Stat5b Syk Tgfbr3 Thbs4 Tial1 Tnc Trf Tfrc Vcam1 Vim Sdcbp …
SN(D)>TE(D)	BP	GO:0090287	regulation of cellular response to growt...	51	28	17	0.00117	1	Agt Cask Cav1 Dab2 Dnm2 Fbn1 Gpc1 Ilk Myo1c Nedd4 Neo1 Ppm1a Ptprf Strap Ppp2r5d Tgfb1i1 Tgfbr3 Thbs1 Xdh Sdcbp Snx1 Aspn Snx6 Lrg1 Ube2o Spg20 Cd109 Vasn
SN(D)>TE(D)	BP	GO:0008217	regulation of blood pressure	51	28	17	0.00117	1	Ace Adipoq Acta2 Adh5 Agt Rhoa Atp1a1 Cd34 Cd36 Col1a2 Enpep Ephx2 G6pdx Klk1b26 Klk1b1 Myh6 Nos1 P2rx4 Plcb3 Serpinf2 Sod1 Tpm1 Postn Gucy1a3 Ddah1 Prcp Rnpep Wnk1
SN(D)>TE(D)	BP	GO:0010721	negative regulation of cell development	82	43	27.34	0.00129	1	Arf6 Rhoa B2m Cav1 Cdk5 Col3a1 Crmp1 Dab2 Asap1 Dmtn F2 Fbln1 G6pdx Gdi1 H2-D1 H2-K1 Il15ra Lgals1 Lrp1 Nrp1 Pafah1b1 Ppp3ca Ptprg Ptprz1 Sema4b Stat3 Tjp2 Dpysl3 Vim Ywhah Coro1c Postn Gsk3b Carm1 Actn4 Bag5 Pi16 Rcc2 Cspg4 Flna Efemp1 Spg20 Gak
SN(D)>TE(D)	BP	GO:0007596	blood coagulation	101	67	33.67	0.0015	1	Actb Actg1 Anxa5 Ap3b1 Apoe Apoh Serpinc1 Serping1 C3 C9 Cav1 Cd34 Cd36 Csrp1 Dmtn F10 F13b F2 F3 F5 F9 Fbln1 Fga Gna13 Gp1ba Gp5 Serpind1 Ptpn6 Ilk Itga2b Klkb1 Kng1 Mertk Myh9 Pdgfra Prkca Prkcd Plg Serpinf2 Prkg1 Proc Procr Pros1 Selp Serpine2 Syk Prdx2 Thbs1 Tln1 Vwf Plek Cpb2 F12 Proz Ubash3b F13a1 Metap1 Hrg Fgg Fermt3 F11 Fgb Clic1 Flna Serpina10 Gp6 Kng2
SN(D)>TE(D)	BP	GO:0044260	cellular macromolecule metabolic process	1963	668	654.46	0.00151	1	Ace Aco1 Acp1 Adipoq Add1 Adh5 Parp1 Aebp1 Acan Agt Akap1 Akt2 Ambp Fabp4 Speg Apoa1 Apoa2 Apobec2 Apoe Aqp1 Araf Arf1 Arf4 Rhoa Serpinc1 Hnrnpd Bak1 Bgn Bhmt Smyd1 Serping1 C3 Camk2a Capn1 Capn2 Cat Cask Casp3 Cast Cav1 Cbx3 Cbx5 Cct2 Cct3 Cct4 Cct8 Cd36 Cd44 Cd84 Cdc37 Cdh1 Cdk5 Cdk6 Cfl1 Chil1 Clu Cnbp Col2a1 Col3a1 Col1a1 Cryab Csf1r Csk Csnk2a1 Csnk2a2 Vcan Smc3 Csrp3 Cst3 Ctsb Ctsl Ctss Dab…
SN(D)>TE(D)	BP	GO:0006909	phagocytosis	66	34	22	0.00163	1	Adipoq Ahsg C2 C3 Cd36 Coro1a Cnn2 Csk Dnm2 Rack1 Hmgb1 Hspa8 Itga2 Lbp Lrp1 Mbl1 Mbl2 Mertk Myh9 Pecam1 Pros1 Sirpa Rab7 Syk Thbs1 Vav1 Coro1c Rab14 Atg7 Csnk1a1 Rap1a Abr Gsn Bin2
SN(D)>TE(D)	BP	GO:0007178	transmembrane receptor protein serine/th...	71	36	23.67	0.00173	1	Parp1 Akap2 Cav1 Cdh5 Col3a1 Col1a2 Dab2 Dnm2 Fbn1 Usp15 Ilk Myh6 Neo1 Ppm1a Ptprk Sptbn1 Src Strap Tgfb1i1 Tgfbr3 Thbs1 Trf Usp9x Vim Zyx Mapk3 Sdcbp Snx1 Aspn Snx6 Lrg1 Ube2o Fermt2 Spg20 Cd109 Vasn
SN(D)>TE(D)	BP	GO:0030335	positive regulation of cell migration	144	65	48.01	0.00186	1	Agt Akt2 Aqp1 Arhgap5 Coro1a Col18a1 Col1a1 Csf1r Dab2 Egfr Dmtn F3 Fga Flt4 Fn1 Rack1 Gpld1 Hmgb1 Hras Ilk Itga2 Itga2b Itga5 Lbp Mmp2 Mmp3 Myo1c Myoc Pdgfra Enpp2 Pecam1 Pfn1 Prkca Ptprz1 Rdx Rock2 Sell Selp Sema4b Sparc Sphk1 Src Stat5a Thbs1 Thbs4 Vtn Map2k1 Pla2g7 Postn Sdcbp Rab11a Ppbp Actn4 Rras2 Ppm1f Cpne3 Spag9 Clasp2 Arpc2 Mcam Plvap Mylk Camk2d Fermt3 Syne2
SN(D)>TE(D)	BP	GO:0098609	cell-cell adhesion	366	165	122.02	0.00213	1	Adipoq Actb Actg1 Add1 Adk Aldoa Ank3 Ap3b1 Apoa1 Apoa4 Rhoa Ass1 B2m Capg Capza1 Capzb Casp3 Cav1 Ccs Cd34 Cd44 Cd48 Cdh1 Cdh11 Cdh16 Cdh5 Cdk6 Coro1a Cnn2 Csk Csrp1 Dbnl Dpp4 Dsg2 Egfr Eno1 Epb41l1 Dmtn Fscn1 Fga Gp1ba Ptpn6 Hsph1 Hsp90aa1 Icam2 Ilk Itga2b Itga5 Klc2 L1cam Ldha Lgals1 Cd93 Myh9 Ncam1 Nedd4 Sept2 Nudc Prdx1 Pdgfra Prkca Prkcd Plcb3 Plec Lcp1 Pnp Ppp3cb Prkar1a Prkg1 Psmb6 Ptprf …
SN(D)>TE(D)	BP	GO:0006470	protein dephosphorylation	89	43	29.67	0.00223	1	Acp1 Akap1 Vcan Ppm1g Ptpn6 Htt Hsp90ab1 Ppp1r12a Prkcd Ppm1a Ppm1b Ppp2ca Ppp2cb Ppp3ca Ppp3cb Ppp5c Ptpn11 Ptprf Ptprg Ptprk Ptpru Ptprz1 Rgn Rock1 Rock2 Hsp90b1 Ywhae Ppp2r1a Ppp6r3 Ywhab Dusp14 Pgp Ilkap Ppp6c Ppm1f Ppp6r2 Ppp2r2a Ubash3b Phpt1 Ppp1r11 Ublcp1 Ptpa Ptpn7
SN(D)>TE(D)	BP	GO:0045785	positive regulation of cell adhesion	117	60	39.01	0.00232	1	Adk Ank3 Ap3b1 Apoa1 Rhoa Cav1 Cd36 Cd44 Cdh1 Cdk6 Coro1a Crkl Dab2 Dnm2 Dpp4 Dmtn Fga Fn1 Ptpn6 Hsph1 Hsp90aa1 Ilk Itga2 Itga5 L1cam Lgals1 Myoc Nid1 Enpp2 Prkca Pnp Rock1 Selp Slc4a1 Spta1 Spp1 Src Stat5a Stat5b Syk Sdc4 Thbs1 Tpm1 Tfrc Utrn Vav1 Vcam1 Vtn Apbb1ip Dbn1 Gsk3b Ift74 Ppm1f Arpc2 Fgg Braf Fgb Lims1 Flna Abi3bp
SN(D)>TE(D)	BP	GO:0050714	positive regulation of protein secretion	72	36	24	0.00237	1	Agt Arf1 Cd14 Cd34 Cd36 Cd84 Csf1r Egfr Fga Glul Gpld1 Hc Hmgb1 Il1rap Kif5b Lpl Ncl Pfkm Ppp3cb Rbp4 Sptbn1 Src Syk Postn Cadm1 Sirt3 Vps35 Golph3 Atg7 Phpt1 Sec24a Aacs C1qtnf3 Fgg Arrb1 Fgb
SN(D)>TE(D)	BP	GO:0010769	regulation of cell morphogenesis involve...	97	51	32.34	0.00255	1	Apoa1 Apoe Cdk5 Cfl1 Crkl Dpysl2 Dab2 Dnm2 Dmtn Fbln1 Fn1 Gdi1 Ilk Kif13b L1cam Map1b Myoc Nedd4 Nefm Nrp1 Pafah1b1 Enpp2 Ppp3ca Ptprf Ptprz1 Sema4b Vim Xk Ywhah Coro1c Kel Map2k1 Map2k2 Mapk9 Postn Rab11a Caprin1 Golga4 Dbn1 Gsk3b Actn4 Syne1 Actr2 Rpl4 Arpc2 Rcc2 Braf Lims1 Flna Rab21 Spg20
SN(D)>TE(D)	BP	GO:0051494	negative regulation of cytoskeleton orga...	70	35	23.34	0.00271	1	Add1 Add2 Capg Capza1 Capza2 Capzb Coro1a Dmtn Map1b Myoc Npm1 Pecam1 Pfn1 Prkcd Rdx Scin Snca Spta1 Sptan1 Sptb Sptbn1 Tpm1 Vill Coro1b Dbn1 Eml2 Katnb1 Clasp2 Eml4 Lmod1 Tbcd Arfgef1 Gsn Kank2 Wasf2
SN(D)>TE(D)	BP	GO:0009725	response to hormone	198	100	66.01	0.00296	1	Adipoq Actn2 Adh1 Parp1 Agt Ahsg Akt2 Aldh3a1 Anxa5 Apoc3 Aqp1 Rhoa Ass1 Atp1a1 Bche Camk2a Car2 Cav1 Csk Dab2 Ddx5 Acsl1 Lpin1 Gclc Gpld1 Cfb Hcls1 Hmgb1 Dnaja1 Eif6 Khk Klf9 Serpina3c Lcat Mb Rab8a Me1 Myo1c Nos1 Pck1 Prkaca Prkca Prkcd Pklr Plcd1 Ppp5c Ptpn11 Ptprf Rab10 Rangap1 Rbp4 Rdx Sord Serpina1a Serpina1b Serpina1c Serpina1d Serpina1e Serpina3k Serpina3n Serpina3m Spp1 Src Stat1 Stat3 S…
SN(D)>TE(D)	BP	GO:0043434	response to peptide hormone	114	55	38.01	0.00296	1	Adipoq Actn2 Parp1 Agt Ahsg Akt2 Anxa5 Apoc3 Camk2a Car2 Cav1 Csk Lpin1 Gpld1 Eif6 Khk Serpina3c Rab8a Myo1c Nos1 Pck1 Prkca Prkcd Pklr Plcd1 Ptpn11 Ptprf Rab10 Rangap1 Rbp4 Serpina1a Serpina1b Serpina1c Serpina1d Serpina1e Serpina3k Serpina3n Serpina3m Src Stat1 Stat3 Stat5a Stat5b Ywhag Pdk4 Cad Hadha Prkaa1 Eif2b3 Ogt Braf Ahcyl1 Aldob Dennd4c Trim72
SN(D)>TE(D)	BP	GO:0051235	maintenance of location	113	52	37.67	0.00312	1	Apoc4 Alb Ank3 Apoa1 Apoe C3 Cav1 Cd36 Coro1a Crp Dag1 Ehd1 Epb41l3 F2 Faf1 Fbn1 Fth1 Ftl1 Gypa Ptpn6 Htt Hk2 Lpl Mup1 Pafah1b1 Pfn1 Srgn Ryr1 Scin Snca Stat5a Stat5b Tln1 Ywhab Ccdc22 Dbn1 Syne1 Golph3 Pnpla2 Tln2 Ubash3b Acacb Osbpl11 Camk2d Ank2 Flna Gsn Vps13d Plcg2 Apob Syne2 Vps13c
SN(D)>TE(D)	BP	GO:0001649	osteoblast differentiation	56	29	18.67	0.00317	1	Cat Cdk6 Col6a1 Col1a1 Vcan Ddx5 Dhx9 Fasn Rack1 Ifi204 Ilk Ltf Mrc2 Myoc Prkaca Psmc2 Spp1 Tgfbr3 Tnc Hnrnpu Syncrip Snd1 Rras2 Ccdc47 Cltc Pdlim7 Gtpbp4 Clic1 Dnajc13
SN(D)>TE(D)	BP	GO:0050804	modulation of synaptic transmission	73	36	24.34	0.00321	1	Adipoq Agt Arf1 Bche Camk2a Car2 Cdk5 Egfr Fmr1 Glul Gnai2 Htt Hras Kif5b Lama2 Rab8a Ncam1 Nos1 Prkaca Ppp3ca Rab3a S100b Snca Sncg Sphk1 Serpine2 Ywhag Rab11a Dbn1 Gsk3b Braf Rap1a Eif4a3 Rap1b Rab3gap1 Mylk2
SN(D)>TE(D)	BP	GO:0030833	regulation of actin filament polymerizat...	78	38	26.01	0.00328	1	Add1 Add2 Arf1 Arf6 Rhoa Capg Capza1 Capza2 Capzb Coro1a Dmtn Hcls1 Myo1c Pecam1 Pfn1 Prkcd Rdx Scin Cyfip1 Spta1 Sptan1 Sptb Sptbn1 Tpm1 Vasp Vill Coro1b Dbn1 Arpc1a Actr2 Arpc4 Wasl Arhgap18 Arpc2 Lmod1 Arfgef1 Rasa1 Gsn
SN(D)>TE(D)	BP	GO:0007165	signal transduction	1074	410	358.07	0.00361	1	Macf1 Adipoq Actn2 Actn3 Cfd Parp1 Agt Ahsg Aip Akap1 Akap2 Akt2 Akr1b3 Ank1 Ank3 Slc25a5 Anxa6 Apoa1 Apod Apoe Araf Arf1 Arf2 Arf3 Arf4 Arf5 Arf6 Rhoa Rhoc Arhgap5 Bak1 Bgn C3 Camk2a Cap1 Capzb Car2 Cat Casp3 Cav1 Cd14 Cd36 Cd44 Cd48 Cd84 Cdc37 Cdh1 Cdh5 Cdk5 Cdk6 Chil1 Coro1a Clu Col2a1 Col3a1 Col1a1 Col1a2 Crmp1 Cryab Csf1r Csk Csnk2a1 Csnk2a2 Smc3 Dab2 Dag1 Dbnl Ddb1 Ddx3x Ddx5 Dnm2 Sparcl1 E…
SN(D)>TE(D)	BP	GO:0051260	protein homooligomerization	106	49	35.34	0.00362	1	Acadl Adipoq Actn2 Aldoc Mat1a Anxa5 Anxa6 Arg1 Cat Cav1 Cdh1 Clu Cryab Eef1a1 Ehd1 Stom Glul Rack1 Gnmt Gpx3 Hprt Lcn2 Mbl1 Npm1 P2rx4 Pfkl Pfkm Rbmxl1 Src Thbs4 Dpysl3 Vasp Vwf Samhd1 Pfkp Ehd3 Spag9 Gopc Ehd4 Acacb Acaca Cth Ogt Acat1 Ppat Kctd12 Gphn Vcp Trim72
SN(D)>TE(D)	BP	GO:0006066	alcohol metabolic process	101	47	33.67	0.00369	1	Acadl Acadvl Adh1 Adh7 Adh5 Akr1b3 Apoa1 Apoa2 Apoa4 Apoc1 Apoc3 Apoe Cat Ephx2 G6pdx Got1 Gk Hmgcs2 Inpp1 Lcat Lipe Lrp1 Pck1 Plcd1 Pon1 Prkg1 Rbp4 Sord Snca Sod1 Sphk1 Tpi1 Ttr Impa1 Plek Alg5 Pgp Sec14l2 Synj1 Akr1c18 Prkaa1 Hdlbp Impa2 Hmgcs1 Tkfc Plcg2 Apob
SN(D)>TE(D)	BP	GO:0048545	response to steroid hormone	69	34	23	0.00376	1	Adh1 Parp1 Aldh3a1 Aqp1 Rhoa Ass1 Atp1a1 Bche Cav1 Dab2 Ddx5 Hmgb1 Dnaja1 Klf9 Lcat Ppp5c Spp1 Src Ube2l3 Ube3a Ywhah Map2k1 Hnrnpu Ptges3 Park7 Carm1 Uba5 Agl Cpn1 Strn3 Hmgb2 Akr1c18 Thrap3 Kank2
SN(D)>TE(D)	BP	GO:0006109	regulation of carbohydrate metabolic pro...	59	30	19.67	0.00387	1	Adipoq Actn3 Akt2 Ap2a1 Bpgm Gpd1 Gnmt Gpld1 Mst1 Hmgb1 Eif6 Khk Mup1 Pfkfb1 Plcd1 Prkg1 Ranbp2 Rgn Snca Src Stat3 Pdk4 Pgam2 Plek Pgp Cltc C1qtnf3 Acacb Prkaa1 Ogt
SN(D)>TE(D)	BP	GO:0034765	regulation of ion transmembrane transpor...	107	46	35.67	0.00389	1	Actn2 Akt2 Ank3 Arf1 Cacna1s Cav1 Coro1a Ctss Dnm2 Stom F2 Fhl1 Fmr1 G6pdx Hcn2 Ptpn6 Htt Hspa2 Kif5b Nos1 Ppp2ca Prkg1 Rgn Snca Snta1 Thbs1 Wdr1 Ywhae Ywhah Ywhaq Kel Clic4 Ehd3 Ahnak Ubash3b Camk2d Oxsr1 Ank2 Clic1 Clic6 Clic5 Ahcyl1 Wnk1 Plcg2 Gpd1l Acsl5
SN(D)>TE(D)	BP	GO:0071375	cellular response to peptide hormone sti...	76	34	25.34	0.00393	1	Adipoq Actn2 Parp1 Agt Ahsg Akt2 Anxa5 Camk2a Car2 Cav1 Csk Lpin1 Gpld1 Rab8a Myo1c Prkca Prkcd Pklr Ptpn11 Ptprf Rab10 Rangap1 Src Stat1 Stat3 Stat5a Stat5b Ywhag Pdk4 Prkaa1 Ogt Ahcyl1 Dennd4c Trim72
SN(D)>TE(D)	BP	GO:0043933	macromolecular complex subunit organizat...	838	290	279.39	0.00399	1	Acadl Adipoq Actb Actn2 Add1 Add2 Parp1 Adsl Acan Ahsg Akap2 Aldoc Mat1a Anxa5 Anxa6 Ap1b1 Apoa1 Apoa2 Apoa4 Apoc3 Apoe Arf1 Arf6 Arg1 Rhoa Smyd1 Capg Capza1 Capza2 Capzb Cat Cav1 Cbx3 Cct2 Cct3 Cct8 Cd36 Cdh1 Cfl1 Cfl2 Coro1a Clu Col2a1 Col3a1 Col6a1 Col6a2 Col1a1 Col1a2 Crp Cryab Dab2 Dbnl Ddb1 Asap1 Ddx3x Dync1h1 Dnm2 Eef1a1 Ehd1 Eif3a Dmtn Stom Faf1 Fscn1 Fga Smc2 Lpin1 Fmr1 Fn1 Usp15 Gda Glu…
SN(D)>TE(D)	BP	GO:0010811	positive regulation of cell-substrate ad...	52	27	17.34	0.00415	1	Apoa1 Cd36 Cdk6 Crkl Dab2 Dnm2 Dmtn Fn1 Ilk Itga5 Myoc Nid1 Enpp2 Rock1 Spp1 Sdc4 Thbs1 Utrn Vtn Dbn1 Gsk3b Ppm1f Arpc2 Braf Lims1 Flna Abi3bp
SN(D)>TE(D)	BP	GO:0006520	cellular amino acid metabolic process	117	53	39.01	0.00431	1	Adssl1 Adss Arg1 Ass1 Bhmt Aimp1 Fah Gart Glul Gnmt Got1 Gstz1 Hpd Nos1 Stat5a Stat5b Farsb Asns Mrpl39 Ddah2 Ctps Ctps2 Dtd1 Enoph1 Mri1 Ddah1 Aarsd1 Cad Nars Amdhd1 Atg7 Kars Qars Psph Rars Aspg Eprs Cth Mthfd1 Acy1 Tars Dars Cps1 Gmps Ppat Aars Phgdh Pfas Mtr Csad Gars Atp2b4 Iars2
SN(D)>TE(D)	BP	GO:0010810	regulation of cell-substrate adhesion	79	43	26.34	0.00463	1	Macf1 Apoa1 Apod Cask Cd36 Cdk6 Col1a1 Crkl Dab2 Dnm2 Dmtn Fbln1 Fn1 Ilk Itga5 Lgals1 Myoc Nid1 Enpp2 Plg Ptprz1 Rock1 Spp1 Src Slk Sdc4 Thbs1 Utrn Vtn Coro1c Postn Dbn1 Gsk3b Actn4 Ppm1f Clasp2 Arpc2 Rcc2 Braf Lims1 Flna Rasa1 Abi3bp
SN(D)>TE(D)	BP	GO:0043066	negative regulation of apoptotic process	273	114	91.02	0.00486	1	Actc1 Agt Akt2 Alb Slc25a4 Slc25a5 Api5 Apoe Apoh Aqp1 Araf Arf4 Rhoa Cat Casp3 Cast Cav1 Cd44 Chl1 Ckmt1 Coro1a Clu Col2a1 Comp Cryab Csf1r Csnk2a1 Dab2 Ddb1 Ddx3x Egfr Fabp1 Fga Flt4 Fn1 Gclc Gclm Gpi1 Gpx1 Hcls1 Htt Mst1 Hras Hspa8 Dnaja1 Hsph1 Hsp90ab1 Hspa4 Ilk Itga5 Itsn1 Lifr Lrp1 Mertk Ncl Nme2 Nos1 Npm1 Nrp1 Pcnt Pea15a Prkca Prkcd Pa2g4 Pnp Proc Rgn Rock1 Snca Sod1 Sphk1 Spp1 Src Stat3 …
SN(D)>TE(D)	BP	GO:0010770	positive regulation of cell morphogenesi...	60	30	20	0.00532	1	Apoa1 Apoe Crkl Dab2 Dnm2 Dmtn Fn1 Ilk L1cam Map1b Myoc Nrp1 Pafah1b1 Enpp2 Ptprf Map2k1 Map2k2 Mapk9 Rab11a Caprin1 Golga4 Dbn1 Gsk3b Actr2 Rpl4 Arpc2 Braf Lims1 Flna Rab21
SN(D)>TE(D)	BP	GO:0051650	establishment of vesicle localization	60	30	20	0.00532	1	Ap3b1 Arf1 Cdk5 Dpysl2 Dctn1 Fmr1 Htt Kif5b Fyco1 Pafah1b1 Rab1a Rab11b Rab3a Snca Sptbn2 Map2k1 Cul3 Wipi1 Rab11a Actn4 Wasl Clasp2 Rab27b Synj1 Braf Rap1a Rap1b Rab3gap1 Mylk2 Tssc1
SN(D)>TE(D)	BP	GO:0019221	cytokine-mediated signaling pathway	70	34	23.34	0.00559	1	Adipoq Apoa1 Bgn Cav1 Cdc37 Csf1r F3 Acsl1 Gp1ba Ptpn6 Hpx Ifnar2 Il1r2 Il1rap Krt8 Lifr Pafah1b1 Ptprf Sphk1 Stat1 Stat3 Stat5a Stat5b Stat6 Syk Tjp2 Mapk3 Txndc17 Ppbp Aspn Lsm14a Zc3h15 Plvap Mavs
SN(D)>TE(D)	BP	GO:0051495	positive regulation of cytoskeleton orga...	80	38	26.67	0.00564	1	Actn2 Apoa1 Arf1 Arf6 Rhoa Cav1 Cfl1 Cfl2 Coro1a Gda Hras Map1b Myo1c Myoc Npm1 Pfn1 Serpinf2 Rock2 Scin Cyfip1 Sdc4 Tpm1 Vasp Wdr1 Coro1b Plek Dstn Arpc1a Actr2 Arpc4 Ppm1f Wasl Katnb1 Arpc2 Lmod1 Braf Cep120 Gsn
SN(D)>TE(D)	BP	GO:0071902	positive regulation of protein serine/th...	75	36	25.01	0.00564	1	Adipoq Agt Rhoa Chil1 Csf1r Csk Dab2 Egfr Acsl1 Hras Hspa2 Hsp90ab1 Ilk Lmnb1 Ltf Prkcd Ppp2ca Ptpn11 Snca Sod1 Src Syk Prdx2 Thbs1 Trf Map2k1 Map2k2 Map2k6 Zak Spag9 Arrb1 Cspg4 Pde5a Taok3 Atp2b4 Iqgap3
SN(D)>TE(D)	BP	GO:0006897	endocytosis	212	99	70.68	0.0058	1	Adipoq Add1 Ahsg Ankfy1 Ap2a1 Ap2a2 Ap2m1 Apoe Arf1 B2m C2 C3 Cap1 Cav1 Cd14 Cd36 Cdk5 Coro1a Clta Cnn2 Dpysl2 Csk Dab2 Dbnl Dnm2 Ehd1 Fmr1 Rack1 Hmgb1 Hras Hspa8 Itga2 Itsn1 Lbp Lrp1 Mbl1 Mbl2 Mertk Mrc1 Mrc2 Myh9 Ncl Nme1 Pecam1 Prkca Pros1 Sirpa Rab1a Rab4b Rab7 Sh3gl1 Snca Src Syk Thbs1 Trf Tfrc Ube3a Vav1 Vtn Coro1c Pacsin2 Mapk3 Bin1 Sdcbp Snx1 Actn4 Syne1 Necap2 Gapvd1 Cltc Snx2 Rab14 Snx5…
SN(D)>TE(D)	BP	GO:1901617	organic hydroxy compound biosynthetic pr...	53	27	17.67	0.00581	1	Akr1b3 Apoa1 Apoa4 Apoe Dab2 Ddt G6pdx Got1 Hmgcs2 Pck1 Plcd1 Pltp Prkg1 Snca Sod1 Sphk1 Dkk3 Plek Park7 Pgp Sec14l2 Pnpo Akr1c18 Prkaa1 Hmgcs1 Plcg2 Apob
SN(D)>TE(D)	BP	GO:1901575	organic substance catabolic process	690	290	230.05	0.00617	1	Acadl Acadvl Ace Adipoq Actn3 Adh1 Adh7 Adh5 Akt2 Aldoa Aldoc Ambp Amy1 Aox1 Apoa1 Apoa2 Apoa4 Apoc3 Apoe Apoh Araf Arg1 Glb1 Bpgm Capn1 Capn2 Cast Cd44 Cdk5 Chil1 Tpp1 Clu Csnk2a1 Cst3 Ctsb Ctse Ctsl Ctss Dab2 Ddb1 Egfr Eno2 Eno3 Enpep Ephx2 Esd Fabp1 Faf1 Fah Fap Fbp2 Lpin1 Fmr1 Gapdh Usp15 Gda Gpd1 Gclc Hagh Rack1 Got1 Gpc1 Gpi1 Gpld1 Gpx1 Gspt1 Gstz1 Trip12 Gtpbp1 Hk2 Hmgb1 Hpd Hprt Inpp1 Eif…
SN(D)>TE(D)	BP	GO:0007010	cytoskeleton organization	469	202	156.36	0.00618	1	Acta1 Actc1 Actg1 Actn2 Add1 Add2 Akap2 Ap1g1 Apoa1 Aqp1 Arf1 Arf6 Rhoa Cap1 Capg Capn2 Capza1 Capza2 Capzb Cav1 Cdk5 Cfl1 Cfl2 Coro1a Cnn1 Cnn2 Crmp1 Dpysl2 Cryab Csf1r Csrp1 Csrp3 Ctsl Dag1 Dync1h1 Dst Epb41l1 Epb41l2 Epb41l3 Dmtn Fscn1 Fhl3 Lpin1 Flii Gapdh Gda Gypa Hcls1 Htt Hras Hsph1 Ilk Kpnb1 Krt10 Krt13 Krt14 Krt16 Krt2 Krt4 Krt8 Lrp1 Lsp1 Map1b Map4 Map7 Myh9 Myh6 Myo1c Myoc Ppp1r12a Neb…
SN(D)>TE(D)	BP	GO:0008361	regulation of cell size	63	31	21	0.00628	1	Add1 Apoe Aqp1 Arhgap5 Cdk5 Cfl1 Dpysl2 Dnm2 Fn1 Hsp90ab1 Hsp90aa1 Ilk L1cam Map1b Npm1 Nrp1 Pafah1b1 Rdx Sema4b Xk Kel Rab11a Golga4 Plek Dbn1 Gsk3b Rpl4 Ogt Rab21 Spg20 Iqgap3
SN(D)>TE(D)	BP	GO:0050730	regulation of peptidyl-tyrosine phosphor...	63	31	21	0.00628	1	Ace Adipoq Agt Cav1 Cd36 Cd44 Csf1r Egfr Dmtn Hcls1 Ptpn6 Hpx Hsph1 Itga5 Nrp1 Pdgfra Enpp2 Pecam1 Prkca Prkcd Ptprz1 Src Syk Thbs4 Vtn Pibf1 Traf3ip1 Mvp Ehd4 Cspg4 Rasa1
SN(D)>TE(D)	BP	GO:0007163	establishment or maintenance of cell pol...	68	33	22.67	0.00639	1	Macf1 Aqp1 Arf4 Arf6 Cap1 Cdh5 Cfl1 Fscn1 Htt Ilk Lhx2 Msn Map1b Map4 Myh9 Pafah1b1 Rab10 Rock1 Wdr1 Gsk3b Parva Golph3 Actr2 Cap2 Ptk7 Clasp2 Lims1 Parvb Arfgef1 Rap1b Cep290 Gsn Syne2
SN(D)>TE(D)	BP	GO:0001101	response to acid chemical	68	33	22.67	0.00639	1	Add1 Adh1 Akr1b3 Aqp1 Bche Capn2 Cd36 Cdh1 Cfl1 Col3a1 Col6a1 Col1a1 Col1a2 Egfr Eno1 Krt8 Mmp2 Mmp3 Map7 Pdgfra Aldh1a2 Rbp4 Ubr1 Pdk4 Ipo5 Ptk7 Lancl2 Synj1 Akr1c18 Ogt Dnaaf2 Aars Atp2b4
SN(D)>TE(D)	BP	GO:0051224	negative regulation of protein transport	68	33	22.67	0.00639	1	Adipoq Parp1 Akap1 Anxa5 Apoa1 Apoa2 Apod Cd34 Cd36 Cd84 Cdk5 Csk Dmtn Faf1 Fn1 Gdi1 Il1r2 Mup1 Neo1 Nos1 Pfkl Ppm1a Ppm1b Ppp2ca Ppp3ca Srgn Ptpn11 Rangap1 Ccdc22 Gsk3b Park7 C1qtnf3 Ogt
SN(D)>TE(D)	BP	GO:0043524	negative regulation of neuron apoptotic ...	51	26	17	0.00666	1	Agt Apoe Rhoa Chl1 Coro1a Gclc Gclm Gpi1 Htt Hras Hsph1 Hsp90ab1 Ilk Itsn1 Lrp1 Nrp1 Rock1 Snca Sod1 Prdx2 Park7 Stambp Ube2v2 Braf Oxr1 Aars
SN(D)>TE(D)	BP	GO:0045937	positive regulation of phosphate metabol...	257	116	85.68	0.00681	1	Ace Adipoq Actn3 Agt Akt2 Apoe Araf Rhoa C3 Cav1 Cd36 Cd44 Cd84 Cdk5 Chil1 Clu Csf1r Csk Dab2 Eef1a2 Egfr F2 Fabp3 Acsl1 Fga Flt4 Fmr1 Gpd1 Gnai2 Rack1 Hcls1 Hmgb1 Hpx Hras Prmt1 Hsph1 Hspa2 Hsp90ab1 Ilk Itga2 Itga5 Lmnb1 Ltf Ppp1r12a Nme2 Nqo2 Nos1 Npm1 Nrp1 Pcx Pdgfra Enpp2 Pecam1 Pfkfb1 Prkca Prkcd Plcd1 Serpinf2 Ppp2ca Ptpn11 Ptprz1 Rgn Rock2 Snca Sod1 Sphk1 Src Stat3 Slk Syk Sdc4 Prdx2 Thbs1…
SN(D)>TE(D)	BP	GO:0015980	energy derivation by oxidation of organi...	123	36	41.01	0.0071	1	Aco1 Aco2 Actn3 Adsl Akt2 Cat Gpd1 Gnmt Gys1 Hmgb1 Khk Ldha Mdh1 Mup1 Pdha1 Pfkm Phkg1 Prkaca Pygm S100b Snca Gyg Ptges3 Gsk3b Park7 Sirt3 Ndufv2 Gbe1 Agl Phkb Pygb Pygl Adgrf5 Cps1 Gys2 Vcp
SN(D)>TE(D)	BP	GO:1902105	regulation of leukocyte differentiation	61	30	20.34	0.00719	1	Adipoq Ap3b1 Rhoa C1qc Car2 Cd44 Cdk6 Csf1r Hcls1 Ptpn6 Hsp90aa1 Il15ra Inpp5d Nme1 Nme2 Prkca Pnp Apcs Stat5a Stat5b Syk Prdx2 Tjp2 Clptm1 Pglyrp2 Fbxo7 Ubash3b Cul4a Ogt Braf
SN(D)>TE(D)	BP	GO:0051129	negative regulation of cellular componen...	234	115	78.02	0.00726	1	Ace Adipoq Add1 Add2 Parp1 Slc25a5 Ap2m1 Apoa1 Apoa2 Apod Apoe Arf6 Rhoa B2m Bub3 Capg Capza1 Capza2 Capzb Cav1 Cdk5 Coro1a Clu Cnn2 Crmp1 Csk Csnk2a1 Csnk2a2 Dab2 Asap1 Ddx3x Dnm2 Dpp4 Dmtn Fap Fbln1 Gdi1 Rack1 Gpx1 Trip12 H2-D1 H2-K1 Hmgb1 Hspa8 Hspa2 Il15ra Lgals1 Lrp1 Map1b Map4 Myoc Npm1 Nrp1 Pafah1b1 Pecam1 Pfn1 Prkcd Ppm1a Ppp3ca Ptprf Ptprg Ptprz1 Rdx Rock1 Rock2 Scin Sema4b Snca Spta1 Sp…
SN(D)>TE(D)	BP	GO:0030198	extracellular matrix organization	81	38	27.01	0.00727	1	Acan Agt Cd36 Col18a1 Col2a1 Col3a1 Col1a1 Col1a2 Comp Cst3 Ctss Dag1 Dpp4 Fscn1 Fap Fbln1 Fn1 Hspa8 Hsp90ab1 Hspg2 Ilk Lum Myh11 Nid1 Pdgfra Plg Serpinf2 Lcp1 Tgfbi Vtn Fbln5 Postn Cpb2 Mfap4 Clasp2 Tnxb Gsn Abi3bp
SN(D)>TE(D)	BP	GO:0019439	aromatic compound catabolic process	111	40	37.01	0.00744	1	Aox1 Ephx2 Fah Gda Rack1 Gspt1 Gstz1 Gtpbp1 Hpd Hprt Itpa Magoh Pabpc1 Pnp Pon1 Rgn Xdh Nt5e Nudt5 Samhd1 Snd1 Magohb Aox3 Lrpprc Nudt9 Hnrnpr Zc3hav1 Dpyd Gmpr2 Aldh1l1 Blvra Eif4a3 Csde1 Thrap3 Blvrb Slfn14 Ago2 Pde5a Ahcy Vcp
SN(D)>TE(D)	BP	GO:0007017	microtubule-based process	276	88	92.02	0.00775	1	Macf1 Ap1g1 Ap3b1 Rhoa Capzb Cav1 Crmp1 Cryab Dag1 Dctn1 Dync1h1 Dst Gapdh Gda Htt Hsph1 Kpnb1 Kif13b Kif5b Klc1 Klc2 Fyco1 Map1b Map4 Map7 Myh9 Ppp1r12a Nefm Npm1 Pafah1b1 Pcnt Pdcd6ip Rab1a Rock2 Rpgr Slc16a1 Snca Sod1 Slk Tuba1a Tuba1b Tuba4a Tuba1c Tubb2a Tubb3 Tubb4a Uchl1 Map2k1 Ppp2r1a Pibf1 Bbs1 Dctn3 Tuba8 Rab11a Copg1 Gsk3b Actr2 Chordc1 Cltc Ift172 Ift74 Tubb6 Tppp3 Eml1 Eml2 Tubb2b Tr…
SN(D)>TE(D)	BP	GO:0019637	organophosphate metabolic process	413	164	137.69	0.00794	1	Actn3 Adk Parp1 Adsl Adssl1 Adss Ak1 Ak2 Aldoa Aldoc Apoa1 Apoa2 Apoc3 Apoe Aqp1 Arf1 Rhoa Atp6v1a Atp6v1b2 Bpgm Cap1 Chkb Ckm Csf1r Eno2 Eno3 Fabp3 Fbp2 G6pdx Gapdh Gart Gpd1 Gpd2 Rack1 Gpi1 Gpld1 Gk Hk2 Hprt Hspa8 Inpp1 Inpp5b Inpp5d Eif6 Itpa Khk Lcat Ldha Ldhb Me1 Mdh1 Myh3 Myh8 Myh6 Nme1 Nme2 Nos1 Pcx Pdgfra Pdha1 Enpp2 Pfkfb1 Pfkl Pfkm Pgk1 Pip4k2a Pkm Prkcd Pklr Plcb3 Plcd1 Pnp Pon1 Prkg1 …
SN(D)>TE(D)	BP	GO:0042306	regulation of protein import into nucleu...	54	27	18	0.008	1	Parp1 Akap1 Apod Cd36 Cdh1 Dab2 Egfr Faf1 Hcls1 Hsp90ab1 Hsp90aa1 Prdx1 Prkcd Ppm1a Ppm1b Ppp2ca Ppp3ca Ppp3cb Sphk1 Trim28 Ccdc22 Gsk3b Ipo5 C1qtnf3 Flna Mavs Ddx58
SN(D)>TE(D)	BP	GO:0071900	regulation of protein serine/threonine k...	111	55	37.01	0.00824	1	Adipoq Agt Apoe Rhoa Casp3 Cav1 Chil1 Csf1r Csk Dab2 Egfr Acsl1 Gnai2 Ptpn6 Mst1 Hras Dnaja1 Hspa2 Hsp90ab1 Ilk Lmnb1 Ltf Prkca Prkcd Ppp2ca Prkar1a Prkar2b Ptpn11 Snca Sod1 Src Syk Prdx2 Thbs1 Trf Uchl1 Map2k1 Map2k2 Map2k6 Sfn Gsk3b Zak Bccip Chordc1 Gtpbp4 Fbxo7 Spag9 Tnxb Stk38 Arrb1 Cspg4 Pde5a Taok3 Atp2b4 Iqgap3
SN(D)>TE(D)	BP	GO:0048858	cell projection morphogenesis	295	110	98.35	0.00849	1	Actb Ank3 Apoe Camk2a Cdh11 Cdk5 Cfl1 Chl1 Clu Crmp1 Dpysl2 Csf1r Dag1 Dbnl Asap1 Dnm2 Dst Egfr Ehd1 Epb41l3 Fn1 Gdi1 Gp5 Htt Hprt Ilk Kif13b Kif5b L1cam Lama2 Lhx2 Lifr Rab8a Map1b Map4 Nedd4 Sept2 Neo1 Nefm Nrp1 Ogn Pafah1b1 Pcnt Enpp2 Prkca Ppp3ca Ptpn11 Ptprf Ptprz1 Rab10 Rab3a Rock2 Rpgr Sema4b Cyfip1 Src Thbs4 Tubb3 Uchl1 Usp9x Vasp Vim Xk Ywhah Coro1b Coro1c Kel Pacsin2 Map2k1 Map2k2 Postn…
SN(D)>TE(D)	BP	GO:0034599	cellular response to oxidative stress	87	40	29.01	0.00908	1	Parp1 Akr1b3 Apoa4 Aqp1 Hnrnpd Ccs Cd36 Fabp1 G6pdx Rack1 Gpx1 Hsph1 Lcn2 Mmp3 P4hb Prdx1 Pdgfra Prkcd Ptprk Rgn Snca Sod1 Src Stat6 Prdx2 Thbs1 Fbln5 Txnl1 Prdx5 Park7 Bag5 Atg7 Tldc1 Adprhl2 Akr1c18 Oxr1 Hk3 Stk24 Tbc1d24 Mtr
SN(D)>TE(D)	BP	GO:0030099	myeloid cell differentiation	125	56	41.68	0.00913	1	Adipoq Add1 Ank1 B2m Bpgm C1qc Car2 Casp3 Cdk6 Csf1r Dab2 Epb42 Dmtn G6pdx Gabpa Hba-a1 Hbb-b1 Hbb-b2 Hcls1 Ptpn6 Heph Hmgb1 Prmt1 Inpp5d Eif6 Mb Myh9 Nme1 Nme2 Pafah1b1 Pip4k2a Prkca Ptpn11 Rhag Rhd Apcs Scin Src Stat5a Stat5b Tgfbr3 Tjp2 Trf Tfrc Wdr1 Ubash3b Hmgb2 Cul4a Gmpr2 Ogt Actn1 Hba-a2 Pabpc4 Cd109 Wasf2 Isg15
SN(D)>TE(D)	BP	GO:1901565	organonitrogen compound catabolic proces...	126	55	42.01	0.00932	1	Acadl Ace Aox1 Arg1 Cd44 Chil1 Tpp1 Enpep Fah Gda Rack1 Got1 Gstz1 Hpd Hprt Itpa Anpep Nos1 Prkcd Pnp Npepps Xdh Nt5e Ddah2 Cpq Samhd1 Pglyrp2 Dtd1 Cndp2 Ddah1 Aox3 Amdhd1 Nudt9 Ctbs Smpd4 Cpn1 Dpyd Blmh Aspg Gmpr2 Aldh1l1 Acy1 Blvra Lyve1 Xpnpep1 Paox Rnpep Ggact Ppat Blvrb Pde5a Csad Ahcy Vcp Atp2b4
SN(D)>TE(D)	BP	GO:0050863	regulation of T cell activation	57	28	19	0.00944	1	Adk Ap3b1 Rhoa Casp3 Cav1 Cd44 Coro1a Csk Dpp4 Ptpn6 Hsph1 Hsp90aa1 Lgals1 Pnp Prkar1a Slc4a1 Spta1 Stat5a Stat5b Syk Prdx2 Tfrc Scgb1a1 Vcam1 Clptm1 Braf Gsn Pde5a
SN(D)>TE(D)	BP	GO:0043270	positive regulation of ion transport	77	36	25.67	0.00945	1	Actn2 Akt2 Ank3 Slc25a4 Arf1 B2m Bak1 Camk2a Cask Cav1 Dpysl2 Ctss Dnm2 F2 Fhl1 G6pdx Htt Hspa2 Kif5b Nos1 P2rx4 Prkg1 Rgn Snca Map2k6 Mapk9 Park7 Ehd3 Mylk Ank2 Rab3gap1 Ahcyl1 Wnk1 Plcg2 Gpd1l Acsl5
SN(D)>TE(D)	BP	GO:0043405	regulation of MAP kinase activity	72	34	24	0.00957	1	Adipoq Apoe Cav1 Csk Dab2 Egfr Gnai2 Ptpn6 Hras Dnaja1 Ilk Prkca Prkcd Ptpn11 Sod1 Src Syk Prdx2 Thbs1 Trf Uchl1 Map2k1 Map2k2 Map2k6 Gsk3b Zak Spag9 Tnxb Stk38 Arrb1 Cspg4 Pde5a Taok3 Iqgap3
SN(D)>TE(D)	BP	GO:0043281	regulation of cysteine-type endopeptidas...	67	32	22.34	0.00961	1	Akt2 Aqp1 Rhoa Bak1 Cd44 Cdh1 Cryab Csnk2a1 Ddx3x F3 Fabp1 Rack1 Gpi1 Gpx1 Ppp2ca Snca Src Stat1 Thbs1 Xdh Mapk9 Sfn Pdcd5 Park7 Anp32b Ppm1f Usp47 Arrb1 Hip1 Gsn Vcp Nlrp1b
SN(D)>TE(D)	BP	GO:0001894	tissue homeostasis	67	32	22.34	0.00961	1	Add1 Ahsg Akr1b3 Car2 Cd34 Coro1a Tpp1 Col2a1 Csf1r Csk Ctss Egfr Inpp5d Prom1 Ptpn11 Rab3d Rab7 Rbp4 Sod1 Spp1 Src Strap Syk Trf Tfrc Xdh Pdk4 Bbs1 Ubash3b Acaca Cep290 Adgrf5
SN(D)>TE(D)	BP	GO:0008285	negative regulation of cell proliferatio...	169	71	56.34	0.01024	1	Adipoq Agt Apod Apoe Apoh Bak1 Bche Cask Casp3 Cav1 Cd44 Cdh1 Cdh5 Cdk6 Csf1r Csk Ctsl Dab2 Aimp1 Fap Fbln1 Fth1 Gpld1 Ptpn6 Hras Rida Ilk Inpp5d Klf9 Krt4 Nos1 Npm1 Prkca Prkar1a Ptgds Ptprf Ptprk Ptpru Ptprz1 Aldh1a2 Rbp4 Rgn Scin Serpinf1 Sparc Serpine2 Stat1 Stat3 Strap Tes Tgfbr3 Thbs1 Timp2 Scgb1a1 Xdh Map2k1 Ndrg2 Sfn Pdcd5 Cpb2 Ift172 Ift74 Gtpbp4 Wdr77 Arid2 Cth Lims1 Aimp2 Kank2 Cd109 P…
SN(D)>TE(D)	BP	GO:1901361	organic cyclic compound catabolic proces...	116	42	38.67	0.01036	1	Aox1 Apoe Ephx2 Fah Gda Rack1 Gspt1 Gstz1 Gtpbp1 Hpd Hprt Itpa Magoh Pabpc1 Pnp Rgn Xdh Ywhah Nt5e Nudt5 Samhd1 Snd1 Magohb Aox3 Lrpprc Nudt9 Hnrnpr Zc3hav1 Dpyd Akr1c18 Gmpr2 Aldh1l1 Blvra Eif4a3 Csde1 Thrap3 Blvrb Slfn14 Ago2 Pde5a Ahcy Vcp
SN(D)>TE(D)	BP	GO:0016070	RNA metabolic process	911	266	303.73	0.01072	1	Adipoq Parp1 Aebp1 Agt Akt2 Fabp4 Apobec2 Arf4 Rhoa Hnrnpd Smyd1 Camk2a Cat Cask Cav1 Cbx3 Cbx5 Cd36 Cd84 Cdh1 Cdk5 Cdk6 Clu Cnbp Col1a1 Csnk2a2 Csrp3 Dab2 Ddx3x Ddx5 Dhx9 Egfr Ddx19a Eif4a1 Eif4a2 Aimp1 Fbn1 Lpin1 Flii Fmr1 Gabpa Usp15 Gclc Gspt1 Gtpbp1 Hbb-y Hcls1 Hdgfrp2 Hmgb1 Hnrnpa1 Hras Prmt1 Hspa8 Hsph1 Ifi204 Ifnar2 Il1rap Ilk Eif6 Klf9 Lhx2 Lhx9 Lipe Ltf Lum Magoh Mov10 Mup1 Myh6 Ppp1r12…
SN(D)>TE(D)	BP	GO:2000026	regulation of multicellular organismal d...	463	203	154.36	0.01084	1	Ace Adipoq Actn3 Aspa Add1 Agt Ahsg Slc25a4 Ap2a2 Ap3b1 Apoa1 Apoe Apoh Aqp1 Arf1 Arf6 Rhoa B2m C1qc C3 Car2 Casp6 Cav1 Cd34 Cd36 Cd44 Cdh1 Cdh5 Cdk5 Cdk6 Cfl1 Chil1 Col3a1 Col1a1 Crmp1 Dpysl2 Crp Csf1r Dab2 Dag1 Asap1 Ddx5 Dnm2 Eef1a1 F2 F3 Fmr1 Fn1 G6pdx Gabpa Gdi1 Gpc1 Gpx1 H2-D1 H2-K1 Hbb-b2 Hc Hcls1 Ptpn6 Mst1 Hmgb1 Prmt1 Hsp90aa1 Il15ra Il1rap Ilk Inpp5d Itga5 Eif6 Kif13b L1cam Lama2 Lama4 …
SN(D)>TE(D)	BP	GO:0043393	regulation of protein binding	65	31	21.67	0.01099	1	Ace Adipoq Add1 Add2 B2m Bak1 Cav1 Cdk5 Ckmt1 Crmp1 Dab2 Hsp90ab1 Hspa4 Itga2 Lrpap1 Ptprf Ran Rock1 Spta1 Src Tgfbr3 Vtn Mapk3 Gsk3b Park7 Carm1 Gtpbp4 Spag9 Cald1 Arrb1 Epb41
SN(D)>TE(D)	BP	GO:0030334	regulation of cell migration	245	120	81.68	0.01125	1	Ace Macf1 Adipoq Acan Agt Akt2 Apod Apoe Apoh Aqp1 Rhoa Arhgap5 Cdh1 Cdk5 Coro1a Cnn2 Col18a1 Col3a1 Col1a1 Csf1r Dab2 Dag1 Egfr Dmtn F3 Fga Flt4 Fn1 Gna13 Rack1 Gpld1 Hc Mst1 Hmgb1 Hras Ilk Itga2 Itga2b Itga5 Krt16 Lama2 Lama4 Lbp Lrp1 Mmp2 Mmp3 Mpp1 Msn Myo1c Myoc Pdgfra Enpp2 Pecam1 Pfn1 Prkca Prkg1 Ptprg Ptprk Ptpru Ptprz1 Rdx Rock2 Serpinf1 Sell Selp Sema4b Sparc Sphk1 Src Stat3 Stat5a Slk S…
SN(D)>TE(D)	BP	GO:0044057	regulation of system process	147	69	49.01	0.01138	1	Adipoq Actn3 Adk Parp1 Agt Akap1 Slc25a4 Anxa6 Apoa1 Apoa2 Apoa4 Aqp1 Rhoa Atp1a1 Cav1 Crp Csrp3 Ctss Dab2 Dsg2 Egfr Fga Fmr1 G6pdx Hcn2 Itga2 Anpep Mmp2 Myh6 Ncam1 Nos1 P2rx4 Prkca Ppp3ca Prkg1 Ptpn11 Ryr1 Snta1 Sod1 Sphk1 Tnnc2 Tpm1 Trf Ttn Pebp1 Map2k1 Lmcd1 Dbn1 Gsk3b Ehd3 Gucy1a3 Pi16 C1qtnf3 Fgg Srl Camk2d Dsp Cald1 Ank2 Fgb Acat2 Myh7 Cps1 Mylk2 Wnk1 Rab8b Pde5a Gpd1l Atp2b4
SN(D)>TE(D)	BP	GO:0022407	regulation of cell-cell adhesion	96	48	32.01	0.0115	1	Adipoq Adk Ank3 Ap3b1 Apoa1 Rhoa Ass1 Casp3 Cav1 Cd44 Cdh1 Coro1a Csk Dpp4 Dmtn Fga Ptpn6 Hsph1 Hsp90aa1 L1cam Lgals1 Prkca Prkcd Pnp Prkar1a Prkg1 Rdx Slc4a1 Serpine2 Spta1 Src Stat5a Stat5b Syk Prdx2 Tfrc Scgb1a1 Vcam1 Map2k1 Clptm1 Gtpbp4 Ubash3b Fgg Fermt3 Braf Fgb Gsn Pde5a
SN(D)>TE(D)	BP	GO:0006950	response to stress	1025	420	341.74	0.01154	1	Acadl Acadvl Ace Macf1 Adipoq Actb Actg1 Adh5 Cfd Parp1 Agt Ahsg Alb Aldh3a1 Akr1b3 Anxa5 Ap1g1 Fabp4 Ap3b1 Cd5l Apoa1 Apoa4 Apod Apoe Apoh Aqp1 Arf6 Rhoa Ass1 Serpinc1 Hnrnpd B2m Bak1 Serping1 C1qa C1qb C1qc C2 C3 C4bp C9 Camk2a Car3 Cat Cask Casp3 Casp6 Cav1 Ccs Cd14 Cd34 Cd36 Cd44 Cd84 Cdc37 Cdk5 Cdk6 Cfh Cfi Chil1 Coro1a Clu Cnn2 Col3a1 Col1a1 Crp Hapln1 Cryab Csf1r Csk Smc3 Csrp1 Cst3 Ctss D…
SN(D)>TE(D)	BP	GO:0016482	cytosolic transport	68	32	22.67	0.01248	1	Ankfy1 Ap1g1 Coro1a Dab2 Dctn1 Msn Rab7 Rdx Src Map2k1 Map2k2 Mapk3 Vps26a Wipi1 Snx1 Ehd3 Vps35 Actr2 Cltc Snx2 Rab14 Vps26b Snx5 Spag9 Snx6 Erc1 Flna Rab21 Ube2o Gak Dnajc13 Tssc1
SN(D)>TE(D)	BP	GO:0098655	cation transmembrane transport	155	47	51.68	0.01255	1	Actn2 Ank3 Aqp1 Arf1 Atp1a1 Atp6v1a Atp6v1b2 Cacna1s Cav1 Coro1a Ctss Dnm2 Stom F2 Fhl1 Fmr1 G6pdx Hcn2 Ptpn6 Htt Hspa2 Kif5b Nos1 P2rx4 Ppp2ca Prkg1 Rgn Rhag Rhd Ryr1 Snca Snta1 Ywhae Ywhah Kel Ehd3 Atp5d Cox7b Ahnak Ubash3b Camk2d Atp6v1h Oxsr1 Ank2 Plcg2 Gpd1l Atp2b4
SN(D)>TE(D)	BP	GO:0048878	chemical homeostasis	338	147	112.69	0.01296	1	Acadl Acadvl Apoc4 Aco1 Adipoq Parp1 Agt Ank1 Ank3 Anxa6 Fabp4 Apoa1 Apoa2 Apoa4 Apoc3 Apoe Aqp1 Arf1 Atp1a1 B2m Bak1 Car2 Cav1 Cd36 Cdh1 Ckb Coro1a Cp Csrp3 Ddb1 Egfr Ehd1 Cela2a Epb42 Ephx2 F2 Fabp3 Fhl1 Fth1 Ftl1 Gclc Gclm Gna13 Rack1 Got1 Gpi1 Gpld1 Gpx1 Gk Ptpn6 Htt Heph Hk2 Hpx Kif5b Kng1 Krt16 Anpep Lcat Lcn2 Lpl Ltf Mup1 Myoc Neo1 Nos1 P2rx4 Pck1 Pdgfra Pfkm Prkaca Prkca Plcd1 Ppp2ca Ppp3…
SN(D)>TE(D)	BP	GO:0007507	heart development	180	74	60.01	0.01339	1	Ace Actc1 Actn2 Acan Agt Slc25a4 Ap1b1 Speg Smyd1 Casp3 Col2a1 Col3a1 Crkl Vcan Csrp3 Dnm2 Dsg2 Fbn1 G6pdx Gys1 Hspg2 Ilk Klk1b1 Lrp1 Mb Mmp2 Myh11 Myh6 Ncam1 Nedd4 Nrp1 Pcnt Pdgfra Ppp3cb Prkar1a Prkg1 Ptpn11 Aldh1a2 Rbp4 Ryr1 Tgfbr3 Thbs1 Tpm1 Ttn Vcam1 Map2k1 Map2k2 Mapk3 Txnrd2 Hnrnpu Pdlim3 Gsk3b Parva Ift172 Ift74 Col4a3bp Ptk7 Ap2b1 Ndufv2 Traf3ip1 Pi16 Atg7 Armc4 Myh10 Acacb Camk2d Mthfd1…
SN(D)>TE(D)	BP	GO:0006869	lipid transport	89	40	29.67	0.0142	1	Ace Apoc4 Adipoq Agt Akt2 Apoa1 Apoa2 Apoa4 Apoc1 Apoc3 Apoe Apoh Cav1 Cd36 Dab2 Fabp3 Fabp1 Acsl1 Lbp Lcat Lrp1 Pitpna Prkcd Pltp Pon1 Ptpn11 Rbp4 Syk Thbs1 Map2k6 Mapk9 Apom Col4a3bp Osbp Osbpl11 Acat2 Hdlbp Apob Abcc4 Acsl5
SN(D)>TE(D)	BP	GO:0051403	stress-activated MAPK cascade	51	25	17	0.01423	1	Agt Cryab Dab2 Flt4 Hras Prmt1 Dnaja1 Hsph1 Lmnb1 Pafah1b1 Prdx1 Serpinf2 Syk Trf Xdh Map2k1 Map2k2 Mapk3 Mapk9 Cops5 Hacd3 Zak Spag9 Tnxb Taok3
SN(D)>TE(D)	BP	GO:0048732	gland development	110	48	36.67	0.01463	1	Apoa1 Arf6 Arhgap5 Capn1 Cav1 Cd44 Cdh1 Crkl Dag1 Egfr Fasn Gpx1 Mst1 Hp Mmp2 Msn Nme1 Nrp1 Pdgfra Pkm Serpinf1 Serpine2 Src Stat5a Stat5b Stat6 Prdx2 Tgfbr3 Tnc Ube3a Vtn Vwf Xdh Map2k1 Map2k2 Mapk3 Cul3 Cadm1 Cpb2 Wdr77 Atg7 Aacs Braf Cela1 Lims1 Ccdc40 Gak Iqgap3
SN(D)>TE(D)	BP	GO:0008015	blood circulation	144	66	48.01	0.01487	1	Ace Adipoq Actc1 Acta2 Adh5 Agt Apoe Rhoa Atp1a1 Cav1 Cd34 Cd36 Col1a2 Crp Csrp3 Dsg2 Egfr Enpep Ephx2 F5 Fga G6pdx Gclc Gclm Gpx1 Hcn2 Klk1b26 Klk1b1 Kng1 Mmp2 Myh6 Nos1 P2rx4 Prkca Plcb3 Serpinf2 Pon1 Prkg1 Snta1 Sod1 Stat1 Tgfbr3 Tpm1 Ttn Pebp1 Map2k1 Map2k6 Postn Ehd3 Gucy1a3 Ddah1 Prcp Fgg Camk2d Dsp Ank2 Abr Fgb Myh7 Rnpep Cps1 Rap1gds1 Wnk1 Pde5a Gpd1l Atp2b4
SN(D)>TE(D)	BP	GO:0055082	cellular chemical homeostasis	210	82	70.01	0.01535	1	Aco1 Agt Anxa6 Apoc3 Apoe Aqp1 Arf1 Atp1a1 Bak1 Car2 Cav1 Cd36 Ckb Coro1a Cp Csrp3 F2 Fth1 Ftl1 Gna13 Rack1 Gpld1 Gpx1 Ptpn6 Htt Heph Hk2 Hpx Kif5b Kng1 Mup1 Nos1 P2rx4 Pdgfra Prkaca Prkca Plcd1 Ppp2ca Ppp3ca Ppp3cb Prkg1 Pvalb Pygm Rab11b Rab7 Ranbp2 Rgn Rhag Ryr1 S100b Slc4a1 Slc4a2 Snca Sod1 Trf Tfrc Vcam1 Xk Kel Clic4 Ccdc22 Vapb Iscu Rmdn3 Ubash3b Abcb6 Atg7 Phpt1 Cul5 Aacs C1qtnf3 Camk2d Og…
SN(D)>TE(D)	BP	GO:0055065	metal ion homeostasis	172	68	57.34	0.01571	1	Aco1 Agt Ank1 Ank3 Anxa6 Apoe Arf1 Atp1a1 B2m Bak1 Cav1 Cd36 Coro1a Cp Csrp3 Egfr Epb42 F2 Fth1 Ftl1 Gna13 Ptpn6 Htt Heph Hpx Kng1 Anpep Lcn2 Ltf Neo1 Nos1 P2rx4 Pdgfra Prkca Plcd1 Prkg1 Pvalb Pygm Rgn Rhag Rhd Ryr1 S100b Snca Sod1 Trf Tfrc Xk Kel Ccdc22 Vapb Iscu Cutc Ccdc47 Rmdn3 Bdh2 Ubash3b Abcb6 Cul5 Camk2d Ank2 C7 Rap1gds1 Picalm Plcg2 Eif5a Atp2b4 Kng2
SN(D)>TE(D)	BP	GO:0006935	chemotaxis	119	52	39.67	0.01591	1	Akt2 Ank3 Apoa1 Rhoa Cdk5 Chl1 Coro1a Crmp1 Dpysl2 Csf1r Dag1 Fn1 Hc Mst1 Hmgb1 Itga2 Kif5b L1cam Lama2 Lbp Lhx2 Lsp1 Mpp1 Neo1 Nrp1 Pdgfra Enpp2 Prkca Prkcd Saa4 Sell Sema4b Spp1 Syk Thbs1 Thbs4 Tubb3 Vasp Vav1 Vcam1 Coro1b Pla2g7 Parva Ppbp Usp14 Dpysl5 Ppm1f Myh10 Hrg Hmgb2 Retnlg Bin2
SN(D)>TE(D)	BP	GO:0060560	developmental growth involved in morphog...	59	28	19.67	0.01646	1	Apoe Cdk5 Dpysl2 Dnm2 Fn1 Mst1 Ilk L1cam Lhx2 Map1b Nrp1 Pafah1b1 Sema4b Cyfip1 Trim28 Tnc Usp9x Postn Rab11a Golga4 Cadm1 Dbn1 Gsk3b Rpl4 Ptk7 Rab21 Spg20 Sept7
SN(D)>TE(D)	BP	GO:0006140	regulation of nucleotide metabolic proce...	54	26	18	0.01649	1	Actn3 Apoc3 Apoe Rhoa Bpgm Cap1 Gpd1 Rack1 Eif6 Me1 Nme2 Nos1 Stat3 Thbs1 Timp2 Pgam2 Park7 Gucy1a3 Cap2 Akap12 Akap9 Prkaa1 Ogt Cep290 Pde5a Vcp
SN(D)>TE(D)	BP	GO:0030036	actin cytoskeleton organization	257	127	85.68	0.01652	1	Acta1 Actc1 Actg1 Actn2 Add1 Add2 Akap2 Apoa1 Aqp1 Arf1 Arf6 Rhoa Cap1 Capg Capza1 Capza2 Capzb Cdk5 Cfl1 Cfl2 Coro1a Cnn1 Cnn2 Csf1r Csrp1 Csrp3 Ctsl Epb41l1 Epb41l2 Epb41l3 Dmtn Fscn1 Fhl3 Lpin1 Flii Hcls1 Hras Ilk Krt8 Lrp1 Myh9 Myh6 Myo1c Myoc Neb Pafah1b1 Pdgfra Pecam1 Pfn1 Prkcd Serpinf2 Lcp1 Prkar1a Sirpa Ran Rdx Rock1 Rock2 Scin Cyfip1 Spta1 Sptan1 Sptb Sptbn1 Src Sdc4 Tln1 Tpm1 Hsp90b1 T…
SN(D)>TE(D)	BP	GO:0001775	cell activation	216	98	72.01	0.01663	1	Actb Actg1 Adk Agt Ap1g1 Ap3b1 Apoe Rhoa B2m Bak1 Casp3 Cast Cav1 Cd44 Cd48 Cd84 Cdk6 Coro1a Clu Csk Csrp1 Dpp4 Egfr Dmtn F2 F5 Fga Fn1 Gclc Gna13 Gp1ba Gp5 Ptpn6 Hmgb1 Hprt Hsph1 Hsp90aa1 Ifi204 Il15ra Ilk Inpp5d Itga2b Lbp Lgals1 Mertk Myh9 Nedd4 Pdgfra Prkca Prkcd Lcp1 Pnp Ppp3cb Prkar1a Prkg1 Selp Slc4a1 Snca Serpine2 Spta1 Stat5a Stat5b Stat6 Syk Prdx2 Thbs1 Tln1 Tfrc Scgb1a1 Vav1 Vcam1 Vwf …
SN(D)>TE(D)	BP	GO:0072521	purine-containing compound metabolic pro...	230	100	76.68	0.01676	1	Actn3 Adk Parp1 Adsl Adssl1 Adss Ak1 Ak2 Aldoa Aldoc Aox1 Apoc3 Apoe Aqp1 Rhoa Atp6v1a Atp6v1b2 Bpgm Cap1 Eno2 Eno3 Gapdh Gart Gda Gpd1 Rack1 Gpi1 Hk2 Hprt Hspa8 Eif6 Itpa Khk Ldha Myh3 Myh8 Myh6 Nme1 Nme2 Nos1 Pfkl Pfkm Pgk1 Pkm Pklr Pnp Prps1 Snca Stat3 Thbs1 Timp2 Tpi1 Xdh Impdh1 Nt5e Nudt5 Gucy1b3 Pgam2 Samhd1 Pfkp Park7 Gucy1a3 Atp5d Gmpr Mtap Paics Ola1 Cap2 Acot7 Aox3 Ndufv2 Nudt9 Ahcyl2 N…
SN(D)>TE(D)	BP	GO:0042391	regulation of membrane potential	95	42	31.67	0.01679	1	Adipoq Actn2 Parp1 Ank3 Atp1a1 B2m Bak1 Cacna1s Cav1 Cdk5 Dsg2 Fhl1 Fmr1 Gclc Gclm Rack1 Hcn2 Htt Kif5b Myoc P2rx4 Ppp3ca Snca Snta1 Sod1 Src Wdr1 Ywhae Ywhah Dbn1 Gsk3b Park7 Ehd3 Camk2d Dsp Ank2 Clic1 Eif4a3 Rab3gap1 Spg20 Vcp Gpd1l
SN(D)>TE(D)	BP	GO:0002682	regulation of immune system process	345	162	115.02	0.01687	1	Ace Adipoq Adk Cfd Anxa5 Ap1g1 Ap2a2 Ap3b1 Apoa1 Apoa2 Apod Arf6 Rhoa B2m Serping1 C1qa C1qb C1qc C2 C3 C4b C4bp C9 Car2 Casp3 Cav1 Cd14 Cd36 Cd44 Cd48 Cd84 Cdc37 Cdk6 Cfh Cfi Coro1a Col3a1 Crp Csf1r Csk Dpp4 Stom Fabp1 Fcna Gabpa Gpld1 Gpx1 Cfb H2-D1 H2-K1 Hbb-b2 Hc Hcls1 Ptpn6 Mst1 Hmgb1 Hpx Hras Prmt1 Hspa8 Hsph1 Hsp90aa1 Ifi204 Il15ra Inpp5d Itga2 Itga2b Eif6 Lbp Lgals1 Ltf Cd93 Masp1 Masp2 M…
SN(D)>TE(D)	BP	GO:0034097	response to cytokine	189	80	63.01	0.0174	1	Adipoq Fabp4 Apoa1 Bgn Casp6 Cav1 Cd14 Cdc37 Coro1a Col3a1 Csf1r F3 Acsl1 Fasn Fn1 Gapdh Gbp2 Gpd1 Gp1ba Hcls1 Ptpn6 Hpx Hsp90ab1 Ifi204 Ifnar2 Il1r2 Il1rap Serpina3c Krt8 Lifr Mrc1 Pafah1b1 Prkca Ppp3cb Ptprf Aldh1a2 Selp Snca Sphk1 Serpina1a Serpina1b Serpina1c Serpina1d Serpina1e Serpina3k Serpina3n Serpina3m Src Stat1 Stat3 Stat5a Stat5b Stat6 Syk Timp2 Tjp2 Tuba1b Scgb1a1 Mapk3 Rpl3 Txndc17 …
SN(D)>TE(D)	BP	GO:0006575	cellular modified amino acid metabolic p...	72	33	24	0.01779	1	Ass1 Ckm G6pdx Gart Gclc Gclm Hagh Gpx1 Gpx3 Gsr Gstm5 Gstt1 Gstt2 Gstz1 P4hb Sod1 Tg Serinc3 Hmgn5 Cpq Park7 Eef1g Oplah Ckmt2 Aldh1l1 Cth Atic Mthfd1 Ggct Chdh Mtr Mthfd1l Gpx4
SN(D)>TE(D)	BP	GO:0051345	positive regulation of hydrolase activit...	155	62	51.68	0.01812	1	Agt Akt2 Apoa1 Apoa4 Apoh Arf4 Rhoa Rhoc Bak1 Ddx3x Dnm2 F3 Fabp1 Gna13 Rack1 Hras Hspa2 Hsp90ab1 Itga2 Ppp1r12a Pdgfra Pfn1 Prkcd Ppp2ca Rgn Snca Stat1 Stat3 Tpm1 Vav1 Xdh Coro1c Map2k1 Mapk9 Bin1 Hnrnpu Plek Pdcd5 Vapb Gsk3b Tbc1d15 Ppm1f Tbc1d9b Cyfip2 Zc3hav1 Hmgb2 Tbcd Rcc2 Arrb1 Rap1a Lims1 Ptpa Hip1 Eif5 Rasa1 Rab3gap1 Gsn Rap1gds1 Aldob Picalm Vcp Nlrp1b
SN(D)>TE(D)	BP	GO:0006469	negative regulation of protein kinase ac...	57	27	19	0.01884	1	Adipoq Fabp4 Apoe Bgn Casp3 Cav1 Gp1ba Ptpn6 Dnaja1 Ilk Npm1 Prkca Prkcd Prkar1a Prkar2b Rgn Uchl1 Coro1c Gsk3b Park7 Aspn Chordc1 Ppm1f Fbxo7 Ubash3b Mvp Stk38
SN(D)>TE(D)	BP	GO:0044270	cellular nitrogen compound catabolic pro...	104	36	34.67	0.01886	1	Acadl Aox1 Gda Rack1 Gspt1 Gtpbp1 Hprt Itpa Magoh Pabpc1 Pnp Rgn Xdh Nt5e Nudt5 Samhd1 Snd1 Magohb Aox3 Lrpprc Nudt9 Hnrnpr Zc3hav1 Dpyd Gmpr2 Aldh1l1 Blvra Eif4a3 Csde1 Thrap3 Blvrb Slfn14 Ago2 Pde5a Ahcy Vcp
SN(D)>TE(D)	BP	GO:0016358	dendrite development	80	36	26.67	0.01896	1	Apoe Arf1 Arf4 Arf6 Rhoa Camk2a Cdk5 Cfl1 Crp Asap1 Fmr1 Hprt Il1rap Ilk Map1b Nedd4 Nrp1 Pafah1b1 Ppp3ca Prkg1 Ptprf Ptprz1 Rock2 Ywhah Bbs1 Caprin1 Dbn1 Gsk3b Carm1 Syne1 Actr2 Opa1 Rab21 Uba6 Picalm Sept7
SN(D)>TE(D)	BP	GO:0042493	response to drug	80	36	26.67	0.01896	1	Adipoq Aldh3a1 Aqp1 Rhoa Atp1a1 Bche Gclm Gpld1 Lcn2 Mmp2 Ppp1r12a Ncam1 Nos1 Ppp3ca Ppp3cb Snca Sod1 Stat1 Tfrc Ywhaz Mapk9 Add3 Ppm1f Usp47 Aacs Hadha Dpyd Blmh Mylk Braf Rap1a Rap1b Srp68 Rasa1 Abcc4 Serpina7
SN(D)>TE(D)	BP	GO:0051348	negative regulation of transferase activ...	74	37	24.67	0.01904	1	Adipoq Fabp4 Apoe Bgn Casp3 Cav1 Csk Eif4a2 Gp1ba Ptpn6 Dnaja1 Ilk Npm1 Prkca Prkcd Prkar1a Prkar2b Ranbp2 Rgn Src Uchl1 Coro1c Mad2l1 Gsk3b Park7 Aspn Chordc1 Prpsap1 Ppm1f Fbxo7 Bag5 Ubash3b Setd7 Phpt1 Mvp Stk38 Wnk1
SN(D)>TE(D)	BP	GO:0031328	positive regulation of cellular biosynth...	357	132	119.02	0.01924	1	Parp1 Agt Akt2 Apoa1 Apoa2 Apoa4 Apoc3 Apoe Arf4 Ass1 Hnrnpd Cask Cct2 Cct3 Cct4 Cct8 Cdh1 Clu Cnbp Col1a1 Crp Csrp3 Cst3 Dab2 Ddx3x Ddx5 Dnm2 Eef2 Egfr Fabp3 Lpin1 Fmr1 Gabpa Gpld1 Hcls1 Hmgb1 Hras Prmt1 Hsph1 Hsp90aa1 Ilk Itga2 Eif6 Klf9 Lbp Lhx2 Lum Ppp1r12a Ncl Nme2 Nos1 Npm1 Pck1 Pcx Pdgfra Pfn1 Prkcd Plcd1 Serpinf2 Ppm1a Ppp3ca Ppp3cb Psmc2 Psmc3 Psmc5 Rbm3 Rbmxl1 Rgn Rps3a1 Sdpr Snca Src S…
SN(D)>TE(D)	BP	GO:0006936	muscle contraction	115	56	38.34	0.01987	1	Actc1 Actn2 Actn3 Acta2 Agt Aldoa Anxa6 Rhoa Atp1a1 Cacna1s Cav1 Csrp3 Dsg2 Itga2 Klk1b1 Myh1 Myh11 Myh2 Myh3 Myh4 Myh8 Myh6 Myom1 Nos1 P2rx4 Prkca Prkg1 Rock2 Ryr1 Snta1 Sod1 Sphk1 Tnnc2 Tpm1 Ttn Map2k1 Map2k6 Pgam2 Dbn1 Ehd3 Gucy1a3 Col4a3bp Lmod1 Mylk Camk2d Mybpc1 Dsp Cald1 Ank2 Myh7 Mylk2 Rap1gds1 Mybpc2 Synm Pde5a Gpd1l
SN(D)>TE(D)	BP	GO:0009165	nucleotide biosynthetic process	117	52	39.01	0.02017	1	Adk Adsl Adssl1 Adss Ak1 Ak2 Aldoa Apoe Aqp1 Cap1 G6pdx Gart Hprt Nme1 Nme2 Nos1 Pkm Pklr Pnp Prps1 Rrm1 Stat3 Timp2 Cmpk2 Impdh1 Nt5e Ctps Gucy1b3 Ctps2 Nampt Gucy1a3 Atp5d Paics Cap2 Prpsap1 Cad Acot7 Akap12 Kars Akap9 Haao Atic Mthfd1 Prps2 Nadk Naprt Gmps Pfas Vcp Pank4 Flad1 Gars
SN(D)>TE(D)	BP	GO:0046777	protein autophosphorylation	70	32	23.34	0.02026	1	Ace Adipoq Camk2a Cav1 Cdk5 Csf1r Csk Csnk2a1 Egfr Flt4 Hspa8 Nme2 Pdgfra Prkaca Prkca Prkcd Ppp2ca Src Slk Syk Ppp2r5d Trim28 Map2k2 Mapk3 Gsk3b Cad Mvp Camk2d Stk24 Mylk2 Wnk1 Taok3
SN(D)>TE(D)	BP	GO:0051726	regulation of cell cycle	222	81	74.01	0.02078	1	Ak1 Rhoa Bak1 Bub3 Casp3 Cast Cdk5 Cdk6 Csnk2a1 Csnk2a2 Smc3 Ddb1 Ddx3x Egfr Fap Fhl1 Ppm1g Rack1 Ptpn6 Hmgb1 Hras Hspa8 Hspa2 Ilk Lmnb1 Ccndbp1 Npm1 Pafah1b1 Pdcd6ip Prkaca Prkacb Prkca Ppp2ca Psme2 Ptpn11 Ptprk Rdx Rock2 Sphk1 Src Stat3 Stat5a Stat5b Thbs1 Timp2 Uba3 Ywhah Pebp1 Map2k1 Cul3 Cops5 Asns Bin1 Ppp2r1a Sdcbp Rab11a Crlf3 Sfn Mad2l1 Zak Bccip Chordc1 Ilkap Anp32b Gtpbp4 Fbxo7 Usp19 U…
SN(D)>TE(D)	BP	GO:0045834	positive regulation of lipid metabolic p...	55	26	18.34	0.02158	1	Adipoq Agt Akt2 Apoa1 Apoa2 Apoa4 Apoc3 Apoe Apoh Cd36 Dab2 Eef1a2 Fabp3 Fabp1 Gpld1 Mup1 Pcx Pdgfra Prkcd Rgn Src Mapk9 Pnpla2 Sec14l2 Adgrf5 Acsl5
SN(D)>TE(D)	BP	GO:0007519	skeletal muscle tissue development	50	24	16.67	0.0217	1	Acta1 Actn3 Rhoa Smyd1 Cacna1s Cav1 Cdk5 Cfl2 Ddx5 Gpc1 Gpx1 Ppp3ca Ryr1 S100b Xk Kel Psma6 Usp19 Klhl40 Prkaa1 Svil Klhl41 Mylk2 Flnb
SN(D)>TE(D)	BP	GO:0006898	receptor-mediated endocytosis	73	33	24.34	0.02232	1	Apoe Arf1 B2m Cap1 Cav1 Cd14 Cd36 Cdk5 Clta Dab2 Dbnl Dnm2 Fmr1 Lrp1 Mrc1 Prkca Snca Syk Trf Tfrc Vtn Sdcbp Snx1 Syne1 Cltc Wasl Synj1 Arrb1 Hip1 Rab21 Gak Picalm Plcg2
SN(D)>TE(D)	BP	GO:0042180	cellular ketone metabolic process	68	31	22.67	0.02308	1	Acadl Acadvl Adipoq Agt Akt2 Akr1b3 Apoa1 Apoa4 Cav1 Dab2 Fabp3 Fabp1 Gpd1 Hagh Gpi1 Gk Eif6 Prkg1 Rgn Snca Stat5b Mapk9 Pdk4 Dkk3 Pibf1 Park7 Acacb Akr1c18 Cbr3 Atp2b4 Acsl5
SN(D)>TE(D)	BP	GO:0002064	epithelial cell development	68	31	22.67	0.02308	1	Adipoq Agt Cdh1 Cdh5 Cdk6 Col18a1 Gpx1 Krt10 Krt2 Msn Map7 Pafah1b1 Pecam1 Proc St14 Rdx Rock1 Rock2 Sod1 Tjp2 Vim Clic4 Sfn Ift74 Palld Akap9 Rap1a Rap1b Clic5 Hydin Flnb
SN(D)>TE(D)	BP	GO:0010631	epithelial cell migration	78	38	26.01	0.02308	1	Macf1 Agt Apoa1 Apoe Apoh Aqp1 Rhoa Dpp4 Fap Flt4 Gpld1 Gpx1 Hmgb1 Itga2 Krt16 Myh9 Nrp1 Enpp2 Pecam1 Pfn1 Prkca Ptpn11 Ptprg Rock2 Serpinf1 Sparc Src Stat5a Strap Tgfbr3 Thbs1 Coro1b Coro1c Rab11a Ppm1f Prcp Clasp2 Hrg
SN(D)>TE(D)	BP	GO:0045765	regulation of angiogenesis	63	29	21	0.02376	1	Add1 Agt Apoh Aqp1 Rhoa C3 Cd34 Cd36 Chil1 F3 Hc Hmgb1 Itga5 Enpp2 Prkca Plg Rock1 Rock2 Serpinf1 Sparc Sphk1 Stat1 Thbs1 Ddah1 Lrg1 Hrg Rnh1 Cela1 Stab1
SN(D)>TE(D)	BP	GO:0034645	cellular macromolecule biosynthetic proc...	1025	311	341.74	0.02411	1	Aco1 Adipoq Parp1 Aebp1 Acan Agt Akt2 Fabp4 Apoa1 Apoe Arf4 Rhoa Hnrnpd Smyd1 Camk2a Cat Cask Cav1 Cbx3 Cbx5 Cct2 Cct3 Cct4 Cct8 Cd36 Cd84 Cdh1 Cdk5 Cdk6 Clu Cnbp Col1a1 Csnk2a2 Smc3 Csrp3 Cst3 Dab2 Ddx3x Ddx5 Eef1a1 Eef1a2 Eef2 Egfr Eif3a Eif4a1 Eif4a2 Aimp1 Fbn1 Lpin1 Flii Fmr1 Fxr1 Gabpa Gapdh Usp15 Gclc Rack1 Gspt1 Gtpbp1 Gys1 Hbb-b1 Hbb-y Hcls1 Hdgfrp2 Hmgb1 Hras Prmt1 Rida Hspa8 Hsph1 Ifi20…
SN(D)>TE(D)	BP	GO:0018105	peptidyl-serine phosphorylation	76	34	25.34	0.02442	1	Agt Akt2 Araf Bak1 Camk2a Cav1 Cd44 Cdk5 Dmtn Rack1 Hcls1 Ilk Nos1 Prkaca Prkca Prkcd Snca Src Syk Map2k2 Mapk3 Gsk3b Park7 Ppm1f Csnk1a1 Prkaa1 Stk38 Camk2d Ogt Arrb1 Braf Stk38l Gpd1l Atp2b4
SN(D)>TE(D)	BP	GO:0060348	bone development	53	25	17.67	0.02472	1	Actn3 Rhoa Col2a1 Col1a1 Comp Ptpn6 Hspg2 Ltf Myoc Pafah1b1 Pip4k2a Ptpn11 Rgn Ryr1 Sparc Src Thbs1 Tjp2 Cadm1 Carm1 Ift172 Dym Pls3 Phospho1 Wasf2
SN(D)>TE(D)	BP	GO:0050778	positive regulation of immune response	122	65	40.67	0.0249	1	Cfd Ap1g1 Arf6 B2m Serping1 C1qa C1qb C1qc C2 C3 C4b C4bp C9 Cav1 Cd14 Cd36 Cd44 Cfh Cfi Crp Csk Fcna Gpld1 Cfb H2-D1 H2-K1 Hc Ptpn6 Hmgb1 Hpx Hras Hspa8 Lbp Ltf Masp1 Masp2 Mbl1 Mbl2 Mmp2 Cfp Pnp Stat5a Stat5b Stat6 Syk Tfrc Vav1 C1s1 C1ra Cadm1 Lsm14a C8g Phpt1 Hrg Hmgb2 Braf C8b Tkfc Mavs Bpifb1 Ddx58 C8a A2m Plcg2 C1rb
SN(D)>TE(D)	BP	GO:0048511	rhythmic process	71	32	23.67	0.02538	1	Agt Alb Hnrnpd Cbx3 Cdk5 Ddx5 Dhx9 Egfr Rack1 Klf9 Mmp2 Mup1 Pdgfra Prkg1 Ptgds Rock2 Sod1 Stat5a Stat5b Ube3a Mapk9 Prmt5 Hnrnpu Gsk3b Nampt Pspc1 Dpyd Prkaa1 Ogt Arrb1 Thrap3 Ahcy
SN(D)>TE(D)	BP	GO:0090316	positive regulation of intracellular pro...	84	37	28.01	0.02539	1	Parp1 Akt2 Ank3 Cdh1 Cdk5 Csnk2a2 Dab2 Egfr Stom Hcls1 Hsp90ab1 Hsp90aa1 Kif5b Myo1c Prkaca Prkcd Ppm1a Ppp3ca Ppp3cb Npepps Sphk1 Trim28 U2af2 Ube2l3 Sfn Pdcd5 Ruvbl1 Gsk3b Huwe1 Ipo5 Ranbp3 Arpc2 Mybpc1 Flna Cep290 Mavs Ddx58
SN(D)>TE(D)	BP	GO:0031331	positive regulation of cellular cataboli...	84	37	28.01	0.02539	1	Akt2 Apoa1 Apoa4 Apoe Apoh Clu Dab2 Fabp1 Fmr1 Gpd1 Gclc Rack1 Gpld1 Gtpbp1 Hmgb1 Msn Pabpc1 Prkcd Rdx Rgn Snca Usp5 Arih1 Ccdc22 Gsk3b Pnpla2 Ube2v2 Ankib1 Atg7 Hnrnpr Zc3hav1 Csnk1a1 Prkaa1 Nrd1 Ago2 Vcp Acsl5
SN(D)>TE(D)	BP	GO:0002376	immune system process	633	269	211.04	0.02588	1	Ace Adipoq Add1 Add2 Adk Cfd Ank1 Anxa5 Ap1g1 Ap2a2 Ap3b1 Cd5l Apoa1 Apoa2 Apoa4 Apod Arf6 Rhoa Azgp1 B2m Bak1 Bpgm Serping1 C1qa C1qb C1qc C2 C3 C4b C4bp C9 Car2 Casp3 Cav1 Cd14 Cd34 Cd36 Cd44 Cd48 Cd84 Cdc37 Cdk6 Cfh Cfi Coro1a Clu Cnn2 Col3a1 Crkl Crp Csf1r Csk Ctse Ctss Dab2 Dbnl Ddx3x Dpp4 Eef2 Aimp1 Epb42 Dmtn Stom Fabp1 Fcna Fga G6pdx Gabpa Gapdh Gbp2 Gpi1 Gpld1 Gpx1 Cfb H2-D1 H2-K1 H2-Q10…
SN(D)>TE(D)	BP	GO:0032103	positive regulation of response to exter...	66	30	22	0.02629	1	Ace Akt2 Fabp4 Apoh C3 Ctss Egfr Fn1 Hmgb1 Itga2 Lbp Nrp1 Prkca Plg Serpinf2 Sell Stat5a Stat5b Thbs1 Thbs4 Mapk3 Pla2g7 Cpb2 Ppbp F12 Ppm1f Hrg Braf Stk24 Pde5a
SN(D)>TE(D)	BP	GO:1903532	positive regulation of secretion by cell	118	58	39.34	0.02629	1	Agt Ap1g1 Arf1 Cd14 Cd34 Cd36 Cd84 Cdk5 Dpysl2 Csf1r Dab2 Egfr Fga Glul Gpld1 Hc Hmgb1 Il1rap Kif5b Lpl Ncl Pdcd6ip Pfkm Prkca Plcd1 Sept5 Ppp3cb Ptpn11 Rab3a Rab3d Rab7 Rbp4 Snca Sphk1 Sptbn1 Src Syk Sdc4 Postn Sdcbp Cadm1 Cpb2 Sirt3 Vps35 Exoc2 Golph3 Atg7 Phpt1 Clasp2 Sec24a Aacs Rab27b C1qtnf3 Fgg Arrb1 Fgb Rab3gap1 Rab8b
SN(D)>TE(D)	BP	GO:0006461	protein complex assembly	552	208	184.04	0.02745	1	Acadl Adipoq Actn2 Add1 Add2 Parp1 Adsl Ahsg Akap2 Aldoc Mat1a Anxa5 Anxa6 Ap1b1 Arf1 Arf6 Arg1 Rhoa Capg Capza1 Capza2 Capzb Cat Cav1 Cct2 Cct3 Cct8 Cd36 Cdh1 Coro1a Clu Col6a1 Col6a2 Col1a1 Col1a2 Crp Cryab Dab2 Dbnl Asap1 Ddx3x Dnm2 Eef1a1 Ehd1 Dmtn Stom Faf1 Fscn1 Fga Fn1 Gda Glul Rack1 Gnmt Gpx3 Hbb-y Hcls1 Hprt Hras Hsp90aa1 Hspa4 Jchain Ilk Kpnb1 Lcn2 Mbl1 Mmp3 Me1 Msn Map1b Myo1c Nap1l4 N…
SN(D)>TE(D)	BP	GO:0031327	negative regulation of cellular biosynth...	301	99	100.35	0.02782	1	Acadl Acadvl Adipoq Aebp1 Fabp4 Atp1a1 Hnrnpd Smyd1 Cav1 Cbx3 Cbx5 Cd34 Cd36 Cdk5 Cdk6 Smc3 Dab2 Ddx3x Ddx5 Egfr Eif4a2 Lpin1 Fmr1 Fxr1 Gabpa Gapdh Gclc Rack1 Hbb-y Hcls1 Mst1 Rida Hspa8 Inpp5d Eif6 Mov10 Mup1 Nedd4 Prkca Pa2g4 Ppp2ca Ppp3ca Prkg1 Psmc5 Ptprk Rbm3 Rgn Src Stat3 Stat6 Strap Supt5 Tia1 Trim28 Uba3 Scgb1a1 Ywhaq Fxr2 Map2k1 Map2k2 Cul3 Prmt5 Lmcd1 Dkk3 Hnrnpu Pibf1 Caprin1 Ywhab Prd…
SN(D)>TE(D)	BP	GO:0051603	proteolysis involved in cellular protein...	243	102	81.02	0.02816	1	Araf Capn2 Clu Ctsb Ctsl Ctss Dab2 Ddb1 Faf1 Fap Fmr1 Usp15 Gclc Rack1 Gpx1 Trip12 Psmb9 Psmb8 Nedd4 Pcbp2 Pdcd6ip Prkaca Plg Ppp2cb Psmb1 Psmb4 Psmb5 Psmb6 Psmc2 Psmc3 Psmc5 Psme2 Rad23a Rgn Psmd2 Tgfb1i1 Hsp90b1 Psmd3 Ube2l3 Uba1 Ube2h Ube3a Ubr1 Uchl1 Usp5 Ufd1l Usp4 Usp9x Arih1 Psmc4 Psmd13 Psma4 Psma6 Psmb3 Cul3 Cul1 Usp25 Sdcbp Ccdc22 Gsk3b Ube2l6 Park7 Ngly1 Usp14 Huwe1 Ctsz Psmd12 Psmc6 C…
SN(D)>TE(D)	BP	GO:0065008	regulation of biological quality	1059	446	353.07	0.02819	1	Acadl Acadvl Ace Apoc4 Aco1 Adipoq Actb Actg1 Actn2 Acta2 Add1 Add2 Adh1 Adh7 Adh5 Parp1 Agt Ahsg Alb Aldoa Akr1b3 Ank1 Ank3 Slc25a4 Slc25a5 Anxa5 Anxa6 Fabp4 Ap3b1 Apoa1 Apoa2 Apoa4 Apoc3 Apoe Apoh Aqp1 Arf1 Arf6 Rhoa Arhgap5 Serpinc1 Atp1a1 Hnrnpd B2m Bak1 Bpgm Serping1 C3 C9 Cacna1s Camk2a Capg Capza1 Capza2 Capzb Car2 Casp3 Cav1 Cct2 Cct3 Cct4 Cct8 Cd34 Cd36 Cd44 Cdc37 Cdh1 Cdk5 Cdk6 Cfl1 Cfl…
SN(D)>TE(D)	BP	GO:0080135	regulation of cellular response to stres...	168	68	56.01	0.02918	1	Parp1 Bak1 Cd34 Cd36 Cd44 Cdk6 Clu Dab2 Ddx5 Egfr Flt4 Fmr1 Rack1 Gpx1 Trip12 Hbb-b1 Hk2 Hmgb1 Hras Prmt1 Dnaja1 Hsph1 Lmnb1 Mmp3 Npm1 P4hb Pafah1b1 Prdx1 Prkcd Serpinf2 Pnp Ptprf Rgn Sod1 Syk Trim28 Trf Xdh Fbln5 Map2k1 Map2k2 Mapk3 Mapk9 Cops5 Serinc3 Usp25 Park7 Usp14 Zak Chordc1 Babam1 Bag5 Ube2v2 Spag9 Usp19 Opa1 Tldc1 Usp47 Tnxb Cul4a Ogt Braf Oxr1 Hk3 Stk24 Tbc1d24 Vps13c Taok3
SN(D)>TE(D)	BP	GO:1902532	negative regulation of intracellular sig...	149	61	49.68	0.02945	1	Adipoq Actn3 Apoe Rhoa Bgn Cav1 Cd44 Clu Csk Dab2 Dag1 Ddx3x Eif3a Faf1 Fbln1 Rack1 Gp1ba Gpx1 Ptpn6 Dnaja1 Hsph1 Mmp3 Myoc Pafah1b1 Prkca Prkcd Ppm1a Ppm1b Ppp2cb Serpine2 Src Stat1 Thbs1 Timp2 Ubr1 Uchl1 Xdh Pebp1 Cul3 Ndrg2 Pibf1 Ccdc22 Gsk3b Park7 Sirt3 Aspn Ndufs3 Bag5 Stambp Traf3ip1 Opa1 Usp47 C1qtnf3 Prkaa1 Stk38 Arrb1 Rasa1 Tkfc Taok3 Gpd1l Atp2b4
SN(D)>TE(D)	BP	GO:0046822	regulation of nucleocytoplasmic transpor...	69	36	23	0.02958	1	Parp1 Akap1 Apod Cd36 Cdh1 Cdk5 Dab2 Egfr Faf1 Hcls1 Hsp90ab1 Hsp90aa1 Ppp1r12a Prdx1 Prkaca Prkcd Ppm1a Ppm1b Ppp2ca Ppp3ca Ppp3cb Ptpn11 Rangap1 Sphk1 Trim28 Ccdc22 Sfn Gsk3b Park7 Ipo5 Ranbp3 C1qtnf3 Xpo1 Flna Mavs Ddx58
SN(D)>TE(D)	BP	GO:0042060	wound healing	157	95	52.34	0.02974	1	Macf1 Actb Actg1 Anxa5 Ap3b1 Apoe Apoh Aqp1 Serpinc1 Serping1 C3 C9 Cask Cav1 Cd34 Cd36 Cd44 Cnn2 Col3a1 Col1a1 Crp Csrp1 Egfr Dmtn F10 F13b F2 F3 F5 F9 Fbln1 Fga Fn1 Gna13 Gp1ba Gp5 Gpx1 Serpind1 Ptpn6 Hmgb1 Hras Ilk Itga2b Klkb1 Kng1 Mertk Myh2 Myh9 Pdgfra Pecam1 Pkm Prkca Prkcd Plg Serpinf2 Prkg1 Proc Procr Pros1 Selp Serpine2 Syk Sdc4 Prdx2 Thbs1 Tln1 Tpm1 Vwf Coro1b Plek Cpb2 F12 Proz Ptk7 P…
SN(D)>TE(D)	BP	GO:0071417	cellular response to organonitrogen comp...	131	59	43.68	0.0299	1	Adipoq Actn2 Parp1 Agt Ahsg Akt2 Anxa5 Aqp1 Hnrnpd Camk2a Capn2 Car2 Cav1 Cdh1 Col3a1 Col6a1 Col1a1 Col1a2 Csk Dnm2 Egfr Dmtn Lpin1 Gpd1 Gpld1 Hcn2 Rab8a Mmp2 Mmp3 Myo1c Nos1 P2rx4 Pdgfra Prkca Prkcd Pklr Ptpn11 Ptprf Rab10 Rangap1 Ryr1 Src Stat1 Stat3 Stat5a Stat5b Hsp90b1 Ubr1 Ywhag Pdk4 Ipo5 Prkaa1 Ogt Rap1a Rap1b Ahcyl1 Dennd4c Atp2b4 Trim72
SN(D)>TE(D)	BP	GO:0048588	developmental cell growth	64	29	21.34	0.02995	1	Agt Slc25a4 Apoe Cdk5 Dpysl2 Dnm2 Fn1 G6pdx Ilk L1cam Lhx2 Map1b Nrp1 Pafah1b1 Prkg1 Sema4b Cyfip1 Usp9x Postn Rab11a Golga4 Dbn1 Gsk3b Rpl4 Pi16 Camk2d Rab21 Spg20 Sept7
SN(D)>TE(D)	BP	GO:0090407	organophosphate biosynthetic process	191	73	63.68	0.03	1	Adk Adsl Adssl1 Adss Ak1 Ak2 Aldoa Apoe Aqp1 Cap1 Chkb Ckm Fabp3 G6pdx Gart Gk Hprt Nme1 Nme2 Nos1 Pcx Pkm Pklr Plcd1 Pnp Prkg1 Prps1 Rrm1 Snca Stat3 Timp2 Tkt Tpi1 Cmpk2 Impdh1 Nt5e Ctps Gucy1b3 Ctps2 Impa1 Plek Nampt Gucy1a3 Atp5d Alg5 Paics Cap2 Prpsap1 Pcyt2 Cad Acot7 Akap12 Kars Akap9 Haao Atic Mthfd1 Pygl Prps2 Nadk Naprt Adgrf5 Cps1 Gmps Ppat Plcg2 Pfas Gphn Vcp Pank4 Flad1 Gars Acsl5
SN(D)>TE(D)	BP	GO:0009887	animal organ morphogenesis	226	84	75.35	0.03015	1	Actc1 Actn3 Acan Agt Aqp1 Rhoa Bak1 Capn1 Casp6 Cav1 Cd34 Cd44 Cdh1 Col2a1 Col3a1 Col1a1 Col1a2 Comp Crkl Dab2 Dag1 Egfr Htt Mst1 Hspg2 Ilk Itga2 Klk1b1 Lhx9 Ltf Mmp2 Msn Myh6 Nedd4 Nrp1 Pafah1b1 Pcnt Pdgfra Prkar1a Prom1 Aldh1a2 Rbp4 Rpgr Ryr1 Sod1 Src Stat3 Stat5a Stat6 Tgfbr3 Thbs1 Tnc Tpm1 Ttn Map2k1 Map2k2 Mapk3 Cul3 Cul1 Bbs1 Cpb2 Gsk3b Parva Carm1 Ctsz Aspn Ift172 Col4a3bp Ptk7 Mylk Dsp Ce…
SN(D)>TE(D)	BP	GO:0010628	positive regulation of gene expression	365	134	121.69	0.03045	1	Parp1 Agt Akt2 Ank3 Arf4 Hnrnpd C3 Cask Cav1 Cd44 Cdh1 Cdk6 Cnbp Cnn2 Col1a1 Crp Csrp3 Dab2 Ddx3x Ddx5 Eef2 Egfr Ephx2 Lpin1 Fmr1 Fn1 Gabpa Hcls1 Mst1 Hmgb1 Hras Hspa8 Hsph1 Hspa4 Ilk Itga2 Eif6 Klf9 Lcn2 Lhx2 Lum Msn Mup1 Myh9 Ppp1r12a Ncl Nme2 Nos1 Npm1 Pck1 Pfn1 Serpinf2 Ppm1a Ppp3ca Ppp3cb Psmc2 Psmc3 Psmc5 Aldh1a2 Rbm3 Rbmxl1 Rdx Rock2 Rps3a1 Sdpr Src Stat1 Stat3 Stat5a Stat5b Stat6 Supt5 Pp…
SN(D)>TE(D)	BP	GO:0010632	regulation of epithelial cell migration	59	27	19.67	0.03095	1	Macf1 Agt Apoe Apoh Aqp1 Rhoa Flt4 Gpld1 Itga2 Enpp2 Pfn1 Prkca Ptprg Rock2 Serpinf1 Sparc Src Stat5a Strap Tgfbr3 Thbs1 Coro1c Rab11a Ppm1f Prcp Clasp2 Hrg
SN(D)>TE(D)	BP	GO:0000904	cell morphogenesis involved in different...	217	106	72.35	0.0315	1	Actb Ank3 Apoa1 Apoe Camk2a Cdh1 Cdh11 Cdk5 Cfl1 Chl1 Col18a1 Crkl Crmp1 Dpysl2 Csf1r Dab2 Dag1 Dnm2 Dst Dmtn Fbln1 Fn1 Gdi1 Gp5 Ptpn6 Hprt Ilk Kif13b Kif5b Krt8 L1cam Lama2 Lhx2 Rab8a Mertk Map1b Myh9 Myoc Nedd4 Neo1 Nefm Nrp1 Ogn Pafah1b1 Enpp2 Pecam1 Prkca Ppp3ca St14 Ptpn11 Ptprf Ptprz1 Rab1a Rab10 Rab3a Rock1 Rock2 Sema4b Cyfip1 Sod1 Src Tubb3 Uchl1 Usp9x Vasp Vim Wdr1 Xk Ywhah Coro1c Kel Ma…
SN(D)>TE(D)	BP	GO:0009628	response to abiotic stimulus	252	92	84.02	0.03177	1	Acadl Acadvl Actb Agt Aldh3a1 Akr1b3 Aqp1 Atp1a1 Bak1 Cat Casp3 Cav1 Cd34 Cd36 Cdk5 Cnn2 Col3a1 Col1a1 Cryab Csrp3 Ctss Ddb1 Ddx3x Dhx9 Dpp4 Egfr Fabp1 Fmr1 Gclc Gpld1 Gpx1 Gypa Htt Dnaja1 Hspa4 Itga2 Krt8 Mb Mmp2 Map7 Nos1 P4hb Pck1 Pde6d Pklr Pnp Npepps Ptprk Pygm Rab11b Rab3a Rbm3 Rbp4 Rpgr Ryr1 Sod1 Sod3 Serpine2 Stat1 Tgfb1i1 Tg Thbs1 Hsp90b1 Ttn Mapk9 Hspb7 Cpb2 Gsk3b Zak Eef1d Chordc1 Baba…
SN(D)>TE(D)	BP	GO:0008360	regulation of cell shape	54	25	18	0.03182	1	Aldoa Coro1a Csf1r Epb41l2 Epb41l3 Epb42 Dmtn F2 Fn1 Gna13 Msn Myh9 Rdx S100b Cyfip1 Spta1 Wdr1 Parva Arhgap18 Myh10 Csnk1a1 Parvb Arhgdia Fermt2 Epb41
SN(D)>TE(D)	BP	GO:0001933	negative regulation of protein phosphory...	119	55	39.67	0.03204	1	Adipoq Fabp4 Apoe Bak1 Bgn Casp3 Cav1 Csk Dab2 Dag1 Eif3a Dmtn Fbln1 Rack1 Gp1ba Ptpn6 Dnaja1 Hsph1 Hspa4 Ilk Nos1 Npm1 Pafah1b1 Pecam1 Prkca Prkcd Ppp2ca Ppp5c Prkar1a Prkar2b Rgn Snca Strap Uchl1 Xdh Coro1c Pebp1 Ndrg2 Pibf1 Gsk3b Park7 Sirt3 Aspn Chordc1 Ppm1f Fbxo7 Ubash3b Traf3ip1 Mvp Stk38 Ogt Arrb1 Cd109 Taok3 Gpd1l
SN(D)>TE(D)	BP	GO:0009653	anatomical structure morphogenesis	787	311	262.39	0.03218	1	Ace Macf1 Adipoq Acta1 Actb Actc1 Actg1 Actn2 Actn3 Add1 Acan Agt Aldoa Ank3 Apoa1 Apoe Apoh Aqp1 Rhoa Bak1 C3 Cacna1s Camk2a Cap1 Capn1 Capn2 Capzb Car2 Casp6 Cav1 Cd34 Cd36 Cd44 Cdh1 Cdh11 Cdk5 Cfl1 Cfl2 Chil1 Chl1 Coro1a Clu Col18a1 Col2a1 Col3a1 Col1a1 Col1a2 Comp Crkl Crmp1 Dpysl2 Cryab Csf1r Csrp3 Ctsl Dab2 Dag1 Dbnl Asap1 Dnm2 Dst Egfr Ehd1 Aimp1 Enpep Epb41l2 Epb41l3 Epb42 Dmtn F2 F3 Fscn…
SN(D)>TE(D)	BP	GO:0010959	regulation of metal ion transport	122	49	40.67	0.03244	1	Ace Actn2 Agt Akt2 Ank3 Arf1 Rhoa Atp1a1 B2m Bak1 Camk2a Cask Cav1 Cd84 Coro1a Dnm2 Stom F2 Fhl1 Fmr1 G6pdx Gnai2 Ptpn6 Htt Hspa2 Kif5b Nedd4 Nos1 P2rx4 Plcb4 Ppp2ca Prkg1 Rgn Snca Snta1 Serpine2 Ywhae Ywhah Kel Ehd3 Ahnak Ubash3b Mylk Camk2d Oxsr1 Ank2 Ahcyl1 Plcg2 Gpd1l
SN(D)>TE(D)	BP	GO:0002697	regulation of immune effector process	124	50	41.34	0.03253	1	Anxa5 Ap1g1 Apoa1 Apoa2 B2m Serping1 C3 Cd36 Cd84 Cfh Dpp4 Stom Fabp1 H2-D1 H2-K1 Ptpn6 Hmgb1 Hpx Hspa8 Lbp Cd93 Mdh1 Myom1 Pcbp2 Pnp Ppm1b Ppp3cb Rbp4 Stat5a Stat5b Stat6 Syk Tfrc Vav1 Fxr2 Pdk4 Lmcd1 Cadm1 Pglyrp2 Traf3ip1 Zc3hav1 Pnpo Mylk Dnaaf2 Abr Mrps2 Tkfc Mavs Ddx58 A2m
SN(D)>TE(D)	BP	GO:0060429	epithelium development	266	106	88.68	0.0333	1	Adipoq Agt Aqp1 Rhoa Bak1 Car2 Cat Casp3 Cav1 Cd44 Cdh1 Cdh5 Cdk6 Cfl1 Col18a1 Col2a1 Vcan Ctsl Dab2 Dag1 Egfr Gna13 Gpx1 Htt Mst1 Ilk Krt10 Krt14 Krt16 Krt2 Krt4 Lhx2 Mmp2 Msn Map7 Nme2 Nrp1 Pafah1b1 Pcnt Pdgfra Pecam1 Pfn1 Prkaca Prkacb Proc Prom1 St14 Aldh1a2 Rdx Rock1 Rock2 Rps7 Sod1 Serpine2 Src Stat1 Stat5a Stat5b Stat6 Sdc4 Tagln Tagln2 Tgfb1i1 Tgfbr3 Trim28 Tjp2 Tnc Ttn Vasp Vcam1 Vim Wdr…
SN(D)>TE(D)	BP	GO:0060255	regulation of macromolecule metabolic pr...	1298	494	432.75	0.03338	1	Ace Aco1 Adipoq Parp1 Aebp1 Agt Akap1 Akt2 Ambp Ank3 Fabp4 Ap2a1 Apoa1 Apoa2 Apoa4 Apod Apoe Aqp1 Araf Arf1 Arf4 Rhoa Serpinc1 Hnrnpd Bak1 Bgn Smyd1 Bpgm Serping1 C3 Camk2a Cat Cask Casp3 Cast Cav1 Cbx3 Cbx5 Cct2 Cct3 Cct4 Cct8 Cd34 Cd36 Cd44 Cd84 Cdc37 Cdh1 Cdk5 Cdk6 Cfh Chil1 Clu Cnbp Cnn2 Col2a1 Col1a1 Crp Cryab Csf1r Csk Csnk2a1 Csnk2a2 Vcan Smc3 Csrp3 Cst3 Dab2 Dag1 Ddx3x Ddx5 Dhx9 Eef2 Egfr…
SN(D)>TE(D)	BP	GO:0043170	macromolecule metabolic process	2213	800	737.81	0.03393	1	Ace Aco1 Acp1 Adipoq Add1 Adh5 Cfd Parp1 Aebp1 Acan Agt Aip Akap1 Akt2 Ambp Ank3 Fabp4 Ap2a1 Speg Apoa1 Apoa2 Apoa4 Apobec2 Apoc1 Apoc3 Apod Apoe Apoh Aqp1 Araf Arf1 Arf4 Arg1 Rhoa Serpinc1 Hnrnpd Bak1 Bgn Bhmt Smyd1 Bpgm Serping1 C1qa C1qb C1qc C2 C3 C4b C4bp C9 Camk2a Capn1 Capn2 Cat Cask Casp3 Casp6 Cast Cav1 Cbx3 Cbx5 Cct2 Cct3 Cct4 Cct8 Cd34 Cd36 Cd44 Cd84 Cdc37 Cdh1 Cdk5 Cdk6 Cfh Cfi Cfl1 C…
SN(D)>TE(D)	BP	GO:0048514	blood vessel morphogenesis	141	71	47.01	0.03421	1	Ace Add1 Agt Apoe Apoh Aqp1 Rhoa Bak1 C3 Cav1 Cd34 Cd36 Chil1 Col18a1 Col3a1 Aimp1 Enpep F3 Fap Flt4 Fn1 Gna13 Gpi1 Gpld1 Gpx1 Hc Hmgb1 Hspg2 Itga5 Anpep Lrp1 Mmp2 Myh9 Ncl Nedd4 Nrp1 Pdgfra Enpp2 Pecam1 Prkca Plcd1 Plg Serpinf2 Rock1 Rock2 Serpinf1 Sparc Sphk1 Stat1 Syk Tgfbr3 Thbs1 Xdh Clic4 Parva Ddah1 Prcp Naa15 Lrg1 Mcam Hrg Mylk Rnh1 Cela1 Rap1a Cspg4 Flna Stab1 Rasa1 Apob Wasf2
SN(D)>TE(D)	BP	GO:0080134	regulation of response to stress	370	165	123.36	0.03422	1	Ace Adipoq Parp1 Agt Ahsg Anxa5 Ap1g1 Fabp4 Apoa1 Apod Apoe Apoh Arf6 Serpinc1 Bak1 Serping1 C3 Cask Cav1 Cd14 Cd34 Cd36 Cd44 Cdc37 Cdk6 Cfh Clu Ctss Dab2 Ddx5 Egfr Dmtn Stom F2 Fabp1 Fga Flt4 Fmr1 Rack1 Gp1ba Gp5 Gpx1 Trip12 Gypa Hbb-b1 Hk2 Hmgb1 Hpx Hras Prmt1 Dnaja1 Hsph1 Il1r2 Itga2 Klkb1 Kng1 Lbp Lmnb1 Ltf Cd93 Mmp2 Mmp3 Mdh1 Myom1 Npm1 P4hb Pafah1b1 Prdx1 Pcbp2 Pdgfra Prkca Prkcd Plg Serpin…
SN(D)>TE(D)	BP	GO:0002250	adaptive immune response	86	47	28.67	0.03513	1	B2m Serping1 C1qa C1qb C1qc C2 C3 C4b C4bp C9 Cd44 Cd48 Cd84 Cfi Crp Csk Dbnl Dpp4 Fga H2-D1 H2-K1 Hc Ptpn6 Hmgb1 Hpx Hras Hspa8 Jchain Inpp5d Masp2 Mbl1 Mbl2 Nedd4 Prkcd Pnp Ppp3cb Stat6 Syk Tfrc C1s1 C1ra C8g Fgg Fgb C8b C8a C1rb
SN(D)>TE(D)	BP	GO:0010976	positive regulation of neuron projection...	91	39	30.34	0.03528	1	Apoe Arf1 Crp Eef1a1 Fmr1 Fn1 Il1rap Ilk L1cam Map1b Nme1 Nme2 Nrp1 Pafah1b1 Ptprf Ptprz1 Serpinf1 Sphk1 Serpine2 Ppp2r5d Dpysl3 Map2k1 Map2k2 Rab11a Caprin1 Golga4 Dbn1 Gsk3b Actr2 Rpl4 Ube2v2 Ptk7 Opa1 Katnb1 Mob2 Braf Rap1a Rab21 Stk24
SN(D)>TE(D)	BP	GO:0030258	lipid modification	91	36	30.34	0.03547	1	Acadl Acadvl Adipoq Adh7 Agt Akt2 Apoa1 Apoa2 Apoa4 Apod Apoe Cd36 Ephx2 Fabp3 Fabp1 Inpp1 Inpp5b Inpp5d Lcat Bpnt1 Pla2g7 Pdk4 Impa1 Bdh2 Hadha Acacb Synj1 Prkaa1 Acat1 Acat2 Etfa Impa2 Cygb Acat3 Gcdh Acsl5
SN(D)>TE(D)	BP	GO:0031346	positive regulation of cell projection o...	133	59	44.34	0.03577	1	Apoe Aqp1 Arf1 Crp Dnm2 Eef1a1 Fscn1 Fmr1 Fn1 Htt Hras Hsp90aa1 Il1rap Ilk Itga2 L1cam Lcn2 Map1b Nme1 Nme2 Nrp1 Pafah1b1 Enpp2 Pfn1 Ptprf Ptprz1 Serpinf1 Sphk1 Serpine2 Src Ppp2r5d Dpysl3 Coro1b Coro1c Map2k1 Map2k2 Rab11a Caprin1 Golga4 Dbn1 Gsk3b Actr2 Rpl4 Ube2v2 Ptk7 Wasl Opa1 Katnb1 Arpc2 Mob2 Braf Rap1a Rab21 Efemp1 Stk24 Cep120 Sept7 Rab8b Wasf2
SN(D)>TE(D)	BP	GO:0051346	negative regulation of hydrolase activit...	131	77	43.68	0.03579	1	Aip Akt2 Ambp Apoa1 Apoa2 Apoc3 Aqp1 Serpinc1 Serping1 Cast Cd44 Cryab Csnk2a1 Cst3 Ddx3x Fabp1 Gpi1 Gpx1 Serpind1 Htt Hras Itih1 Itih2 Itih3 Itih4 Serpina3c Kng1 Ltf Mug1 Mug2 Nos1 Pecam1 Serpinf2 Rdx Rgn Rock1 Rock2 Apcs Snca Serpina1a Serpina1b Serpina1c Serpina1d Serpina1e Serpinb6b Serpina3k Serpina3n Serpina3m Serpine2 Serpinb8 Src Thbs1 Timp2 Vtn Pebp1 Sfn Dbn1 Park7 Fetub Serpinb1a Serpin…
SN(D)>TE(D)	BP	GO:0071396	cellular response to lipid	116	51	38.67	0.03586	1	Add1 Parp1 Aqp1 Rhoa Atp1a1 B2m Cd14 Cd36 Cd84 Cdk6 Dab2 Ddx5 Egfr Gbp2 Gpld1 Pdia3 Dnaja1 Klf9 Lbp Ltf Mmp2 Mrc1 Msn Mup1 Ncl Prkca Ppp5c Aldh1a2 Rock2 Src Stat1 Prdx2 Cmpk2 Ube2l3 Ube3a Ywhah Mapk3 Pdk4 Hnrnpu Ptges3 Park7 Carm1 Uba5 Ptk7 Lancl2 Strn3 Akr1c18 Ogt Prpf8 Thrap3 Kank2
SN(D)>TE(D)	BP	GO:0040013	negative regulation of locomotion	76	43	25.34	0.03596	1	Adipoq Acan Apod Apoe Apoh Rhoa Cnn2 Col3a1 Dag1 Fbln1 Hc Ilk Krt16 Lrp1 Nrp1 Prkg1 Ptprg Ptprk Ptpru Rgn Serpinf1 Sema4b Stat3 Strap Tgfbr3 Thbs1 Tpm1 Dpysl3 Coro1b Coro1c Clic4 Dbn1 Gsk3b Nisch Gtpbp4 Clasp2 Arid2 Hrg Braf Abr Cygb Arhgdia Stk24
SN(D)>TE(D)	BP	GO:0044271	cellular nitrogen compound biosynthetic ...	1109	364	369.74	0.03613	1	Aco1 Adipoq Adk Parp1 Adsl Adssl1 Adss Aebp1 Agt Ak1 Ak2 Akt2 Aldoa Ank1 Fabp4 Apoe Aqp1 Arf4 Arg1 Rhoa Ass1 Hnrnpd Smyd1 Camk2a Cap1 Cat Cask Cav1 Cbx3 Cbx5 Cct2 Cct3 Cct4 Cct8 Cd34 Cd36 Cd84 Cdh1 Cdk5 Cdk6 Clu Cmas Cnbp Col1a1 Crp Csnk2a2 Csrp3 Dab2 Ddx3x Ddx5 Dnm2 Eef1a1 Eef1a2 Eef2 Egfr Eif3a Eif4a1 Eif4a2 Aimp1 Fbn1 Lpin1 Flii Fmr1 Fxr1 G6pdx Gabpa Gapdh Gart Usp15 Gclc Gclm Hagh Rack1 Gspt1…
SN(D)>TE(D)	BP	GO:0030855	epithelial cell differentiation	131	54	43.68	0.03621	1	Adipoq Agt Casp3 Cav1 Cdh1 Cdh5 Cdk6 Col18a1 Dab2 Gpx1 Krt10 Krt14 Krt16 Krt2 Krt4 Msn Map7 Nme2 Pafah1b1 Pecam1 Proc Prom1 St14 Rdx Rock1 Rock2 Sod1 Stat5a Stat5b Tagln Tagln2 Tgfb1i1 Tjp2 Vim Xdh Map2k1 Clic4 Sfn Bccip Ift74 Bdh2 Wdr77 Ptk7 Palld Akap9 Dsp Rap1a Rap1b Clic5 Gak Aimp2 Cd109 Hydin Flnb
SN(D)>TE(D)	BP	GO:0019220	regulation of phosphate metabolic proces...	416	189	138.69	0.0363	1	Ace Adipoq Actn3 Agt Akap1 Akt2 Fabp4 Apoa1 Apoc3 Apoe Araf Arf1 Rhoa Bak1 Bgn Bpgm C3 Cap1 Casp3 Cav1 Cd36 Cd44 Cd84 Cdc37 Cdk5 Chil1 Clu Csf1r Csk Vcan Dab2 Dag1 Eef1a2 Egfr Eif3a Dmtn F2 Fabp3 Acsl1 Fbln1 Fga Flt4 Fmr1 Fn1 Gpd1 Gnai2 Rack1 Gp1ba Hbb-b1 Hcls1 Ptpn6 Htt Mst1 Hmgb1 Hpx Hras Prmt1 Dnaja1 Hsph1 Hspa2 Hsp90ab1 Hspa4 Ilk Itga2 Itga5 Eif6 Lmnb1 Ltf Me1 Myoc Ppp1r12a Nme2 Nqo2 Nos1 Npm…
SN(D)>TE(D)	BP	GO:0002696	positive regulation of leukocyte activat...	52	24	17.34	0.03642	1	Adk Ap1g1 Ap3b1 Rhoa Cav1 Coro1a Dpp4 Hsph1 Hsp90aa1 Ifi204 Il15ra Inpp5d Lbp Lgals1 Pnp Slc4a1 Spta1 Stat5a Stat5b Stat6 Syk Thbs1 Tfrc Vcam1
SN(D)>TE(D)	BP	GO:0045184	establishment of protein localization	755	269	251.72	0.03646	1	Macf1 Adipoq Actn2 Parp1 Agt Aip Akap1 Akt2 Ank1 Ank3 Anxa5 Ap1b1 Ap1g1 Ap1m1 Ap1m2 Ap2a1 Ap2a2 Ap2m1 Ap3b1 Apoa1 Apoa2 Apoc3 Apod Apoe Arf1 Arf2 Arf3 Arf4 Arf5 Arf6 Cask Cct2 Cct4 Cct8 Cd14 Cd34 Cd36 Scarb2 Cd84 Cdh1 Cdk5 Cfl1 Chil1 Clta Clu Col1a1 Copa Crp Csf1r Csk Csnk2a2 Dab2 Dag1 Dscr3 Dnm2 Egfr Ehd1 Ddx19a Dmtn Stom Faf1 Fga Fn1 Gdi1 Gdi2 Glul Rack1 Gpld1 Hc Hcls1 Htt Hk2 Hmgb1 Hspa8 Dnaja…
SN(D)>TE(D)	BP	GO:1901342	regulation of vasculature development	66	32	22	0.03648	1	Add1 Agt Apoh Aqp1 Rhoa C3 Cd34 Cd36 Chil1 F3 Hc Hmgb1 Itga5 Enpp2 Prkca Plg Rock1 Rock2 Serpinf1 Sparc Sphk1 Stat1 Thbs1 Xdh Ddah1 Lrg1 Hrg Rnh1 Cth Cela1 Rap1a Stab1
SN(D)>TE(D)	BP	GO:0046390	ribose phosphate biosynthetic process	93	40	31.01	0.03654	1	Adsl Adssl1 Adss Ak1 Ak2 Aldoa Apoe Aqp1 Cap1 G6pdx Gart Hprt Nme1 Nme2 Nos1 Pkm Pklr Pnp Prps1 Stat3 Timp2 Tkt Impdh1 Ctps Gucy1b3 Gucy1a3 Atp5d Paics Cap2 Cad Acot7 Akap12 Akap9 Atic Pygl Prps2 Gmps Pfas Vcp Pank4
SN(D)>TE(D)	BP	GO:0065003	macromolecular complex assembly	662	237	220.71	0.03664	1	Acadl Adipoq Actn2 Add1 Add2 Parp1 Adsl Ahsg Akap2 Aldoc Mat1a Anxa5 Anxa6 Ap1b1 Apoa1 Apoa2 Apoa4 Apoc3 Apoe Arf1 Arf6 Arg1 Rhoa Capg Capza1 Capza2 Capzb Cat Cav1 Cct2 Cct3 Cct8 Cd36 Cdh1 Coro1a Clu Col6a1 Col6a2 Col1a1 Col1a2 Crp Cryab Dab2 Dbnl Asap1 Ddx3x Dync1h1 Dnm2 Eef1a1 Ehd1 Eif3a Dmtn Stom Faf1 Fscn1 Fga Fn1 Gda Glul Rack1 Gnmt Gpx3 Hbb-y Hcls1 Hmgb1 Hprt Hras Hsp90aa1 Hspa4 Jchain Ilk …
SN(D)>TE(D)	BP	GO:0044763	single-organism cellular process	3195	1117	1065.21	0.0382	1	Acadl Acadvl Ace Macf1 Aco1 Aco2 Adipoq Acta1 Actb Actc1 Actg1 Actn2 Actn3 Aspa Add1 Add2 Adh1 Adh7 Adh5 Adk Cfd Parp1 Adsl Adssl1 Adss Acan Agt Ahsg Aip Ak1 Ak2 Akap1 Akap2 Akt2 Alb Aldh3a1 Aldoa Aldoc Akr1b3 Mat1a Ank1 Ank3 Ankfy1 Slc25a4 Slc25a5 Anxa11 Anxa5 Anxa6 Aox1 Ap1g1 Ap1m1 Fabp4 Ap2a2 Ap2m1 Ap3b1 Speg Api5 Cd5l Apoa1 Apoa2 Apoa4 Apobec2 Apoc1 Apoc3 Apod Apoe Apoh Aqp1 Araf Arf1 Arf2 Ar…
SN(D)>TE(D)	BP	GO:0031324	negative regulation of cellular metaboli...	582	241	194.04	0.0383	1	Acadl Acadvl Adipoq Actn3 Parp1 Aebp1 Akap1 Akt2 Ambp Fabp4 Apoa4 Apoc3 Apod Apoe Aqp1 Rhoa Serpinc1 Atp1a1 Hnrnpd Bak1 Bgn Smyd1 Serping1 Casp3 Cast Cav1 Cbx3 Cbx5 Cd34 Cd36 Cd44 Cdh1 Cdk5 Cdk6 Clu Crp Cryab Csk Csnk2a1 Smc3 Cst3 Dab2 Dag1 Ddx3x Ddx5 Eef1a1 Egfr Eif3a Eif4a2 Dmtn F2 Fabp1 Fbln1 Lpin1 Fmr1 Fxr1 G6pdx Gabpa Gapdh Gclc Rack1 Gp1ba Gpi1 Gpld1 Gpx1 Trip12 Hbb-y Serpind1 Hcls1 Ptpn6 H…
SN(D)>TE(D)	BP	GO:0051093	negative regulation of developmental pro...	225	100	75.02	0.03862	1	Adipoq Agt Ahsg Apoh Arf6 Rhoa B2m C1qc Cav1 Cd36 Cd44 Cdk5 Cdk6 Col3a1 Crmp1 Crp Csrp3 Dab2 Asap1 Dmtn F2 Fbln1 G6pdx Gabpa Gdi1 H2-D1 H2-K1 Prmt1 Il15ra Inpp5d Lgals1 Lrp1 Map4 Nme1 Nme2 Nrp1 Pafah1b1 Prkaca Prkacb Plg Ppp2ca Ppp3ca Srgn Ptprg Ptprz1 Rbp4 Rgn Rock1 Rock2 S100b Apcs Serpinf1 Sema4b Sparc Stat1 Stat3 Stat5a Stat5b Strap Prdx2 Tgfb1i1 Tgfbr3 Thbs1 Tjp2 Dpysl3 Vim Xdh Ywhah Coro1b …
SN(D)>TE(D)	BP	GO:0002252	immune effector process	202	92	67.35	0.03961	1	Ace Cfd Anxa5 Ap1g1 Apoa1 Apoa2 B2m Serping1 C1qa C1qb C1qc C2 C3 C4b C4bp C9 Cd36 Cd84 Cfh Cfi Coro1a Crp Dpp4 Stom Fabp1 Fcna Cfb H2-D1 H2-K1 Hc Ptpn6 Hmgb1 Hpx Hspa8 Ifnar2 Inpp5d Lbp Lgals1 Cd93 Masp1 Masp2 Mbl1 Mbl2 Mdh1 Myom1 Prdx1 Pcbp2 Cfp Prkcd Lcp1 Pnp Ppm1b Ppp3cb Rbp4 Stat5a Stat5b Stat6 Syk Prdx2 Tfrc Vav1 Wdr1 Ywhaz Fxr2 Serinc3 Pdk4 Lmcd1 C1s1 C1ra Apbb1ip Cadm1 Samhd1 Pglyrp2 Lsm1…
SN(D)>TE(D)	BP	GO:0030098	lymphocyte differentiation	55	25	18.34	0.04035	1	Ap3b1 Rhoa B2m Bak1 Cd44 Cdk6 Ptpn6 Hsp90aa1 Il15ra Inpp5d Lgals1 Mertk Pnp Ppp3cb Stat5a Stat5b Stat6 Syk Prdx2 Vav1 Clptm1 Pglyrp2 Fbxo7 Braf Plcg2
SN(D)>TE(D)	BP	GO:1902533	positive regulation of intracellular sig...	233	103	77.68	0.04071	1	Adipoq Agt Akr1b3 Apoa1 Rhoc C3 Cat Cav1 Cd36 Cd44 Cd84 Chil1 Col3a1 Csf1r Csk Dab2 Ddx5 Egfr F10 F2 F3 Fga Flt4 Gnai2 Rack1 Gpx1 Hcls1 Ptpn6 Htt Hmgb1 Hpx Hras Prmt1 Ilk Itsn1 L1cam Lgals1 Lmnb1 Ltf Mup1 Myoc Ncam1 Nqo2 Nrp1 P2rx4 Pdgfra Pecam1 Prkca Prkcd Serpinf2 Ppm1a Ppp5c Ptpn11 S100a4 S100b Selp Sod1 Sphk1 Src Syk Prdx2 Thbs1 Timp2 Trf Ube3a Xdh Pebp1 Map2k1 Map2k2 Map2k6 Mapk3 Serinc3 Lmc…
SN(D)>TE(D)	BP	GO:0048871	multicellular organismal homeostasis	102	49	34.01	0.04138	1	Acadl Acadvl Add1 Ahsg Akr1b3 Aqp1 Car2 Cd34 Cd36 Cdh1 Coro1a Tpp1 Col2a1 Csf1r Csk Ctss Egfr Cela2a Gpx1 Inpp5d Krt16 Mup1 Prom1 Ptpn11 Rab3d Rab7 Rbp4 Rhag Rhd Sod1 Spp1 Src Stat3 Strap Syk Trf Tfrc Xdh Pdk4 Bbs1 Sfn Prcp Ubash3b Acacb Prkaa1 Acaca Cep290 Adgrf5 Gak
SN(D)>TE(D)	BP	GO:0009888	tissue development	466	190	155.36	0.04158	1	Macf1 Adipoq Acta1 Actc1 Actn2 Actn3 Acan Agt Ahsg Slc25a4 Speg Aqp1 Rhoa Bak1 Smyd1 Cacna1s Car2 Cat Casp3 Cav1 Cd44 Cdh1 Cdh5 Cdk5 Cdk6 Cfl1 Cfl2 Col18a1 Col2a1 Col3a1 Col1a1 Comp Vcan Csrp3 Ctsb Ctsl Dab2 Dag1 Ddx5 Dsg2 Egfr Fn1 G6pdx Gna13 Gpc1 Gpi1 Gpld1 Gpx1 Htt Mst1 Hspg2 Ilk Itga5 Klk1b1 Krt10 Krt14 Krt16 Krt2 Krt4 Lhx2 Mmp2 Msn Map7 Myh11 Myh6 Ncam1 Nedd4 Nme2 Nrp1 Pafah1b1 Pcnt Pdgfra P…
SN(D)>TE(D)	BP	GO:0034764	positive regulation of transmembrane tra...	50	23	16.67	0.04169	1	Actn2 Ank3 Slc25a4 Arf1 Car2 Ctss Dnm2 F2 G6pdx Htt Hspa2 Kif5b Nos1 Prkg1 Rgn Snca Pdcd5 Park7 Ehd3 Ank2 Wnk1 Plcg2 Acsl5
SN(D)>TE(D)	BP	GO:0048729	tissue morphogenesis	166	64	55.34	0.04223	1	Macf1 Actc1 Agt Rhoa Bak1 Car2 Cd44 Cdh1 Cfl1 Col3a1 Ctsl Dab2 Dag1 Egfr Gna13 Gpi1 Htt Mst1 Ilk Klk1b1 Krt16 Lhx2 Mmp2 Msn Myh6 Nrp1 Pafah1b1 Pdgfra Pfn1 Prkaca Prkacb Prkar1a St14 Aldh1a2 Rock2 Rps7 Src Stat5a Sdc4 Tgfb1i1 Tgfbr3 Trim28 Tnc Tpm1 Ttn Vasp Wdr1 Clic4 Txnrd1 Ctsz Ift172 Ptk7 Traf3ip1 Opa1 Clasp2 Mylk Mthfd1 Dsp Myh7 Flna Ccdc40 Gsn Mylk2 Mthfd1l
SN(D)>TE(D)	BP	GO:0044089	positive regulation of cellular componen...	160	73	53.34	0.04238	1	Agt Apoa1 Aqp1 Arf1 Arf6 Rhoa Cav1 Cd36 Coro1a Clu Dag1 Asap1 Dnm2 Faf1 Fscn1 Fmr1 Gda Rack1 Htt Hras Hsp90aa1 Jchain Il1rap Mmp3 Msn Map1b Myo1c Myoc Pdcd6ip Enpp2 Pfn1 Pip4k2a Prkca Serpinf2 Lcp1 Psmc2 Psmc3 Psmc5 Rock1 Scin Cyfip1 Src Sdc4 Tpm1 Dpysl3 Vasp Coro1b Psmc4 Mapk9 Sdcbp Plek Arpc1a Gsk3b Actr2 Psmc6 Arpc4 Ppm1f Ube2v2 Cand1 Palld Wasl Clasp2 Arpc2 Lmod1 Pip4k2b Braf Lims1 Cep120 Rab…
SN(D)>TE(D)	BP	GO:1903034	regulation of response to wounding	71	50	23.67	0.04248	1	Anxa5 Apoe Apoh Serpinc1 Serping1 Cask Cav1 Cd34 Cd36 Dmtn F2 Fga Gp1ba Gp5 Hmgb1 Hras Klkb1 Kng1 Pdgfra Prkca Prkcd Plg Serpinf2 Prkg1 Proc Pros1 Ptprf Selp Serpine2 Syk Prdx2 Thbs1 Map2k1 Map2k2 Plek Cpb2 F12 Ubash3b Clasp2 Hrg Fgg Mylk F11 Braf Fgb Arfgef1 Stk24 Gsn Cd109 Kng2
SN(D)>TE(D)	BP	GO:0005996	monosaccharide metabolic process	111	62	37.01	0.04261	1	Adipoq Actn3 Akt2 Aldoa Akr1b3 Apod Glb1 Bpgm Aimp1 Fbp2 G6pd2 G6pdx Gapdh Gpd1 Gpd2 Gnmt Gpi1 Gpld1 Mst1 Hk2 Hmgb1 Khk Fabp5 Ldha Man2b1 Mup1 Pck1 Pcx Pdha1 Pfkfb1 Pfkm Pgk1 Pkm Ranbp2 Rbp4 Rgn Sord Src Tpi1 Gnpda1 Pdk4 Nudt5 Pmm2 Pgam2 Pgm1 Pgp Galk2 Pgm2l1 Rbks Pgm2 Man2c1 Ganc C1qtnf3 Acacb Xylb Prkaa1 Ogt Mpi Pgd Tkfc Pgm5 Aldob
SN(D)>TE(D)	BP	GO:0006941	striated muscle contraction	71	29	23.67	0.04288	1	Actc1 Actn3 Aldoa Atp1a1 Cacna1s Cav1 Csrp3 Dsg2 Klk1b1 Myh3 Myh8 Myh6 Nos1 P2rx4 Snta1 Tnnc2 Tpm1 Ttn Map2k6 Pgam2 Ehd3 Camk2d Dsp Ank2 Myh7 Mylk2 Synm Pde5a Gpd1l
SN(D)>TE(D)	BP	GO:0009987	cellular process	4074	1364	1358.27	0.04305	1	Acadl Acadvl Ace Macf1 Aco1 Aco2 Acp1 Adipoq Acta1 Actb Actc1 Actg1 Actn2 Actn3 Aspa Add1 Add2 Adh1 Adh7 Adh5 Adk Cfd Parp1 Adsl Adssl1 Adss Aebp1 Acan Agt Ahsg Aip Ak1 Ak2 Akap1 Akap2 Akt2 Alb Aldh3a1 Aldoa Aldoc Akr1b3 Ambp Mat1a Ank1 Ank3 Ankfy1 Slc25a4 Slc25a5 Anxa11 Anxa5 Anxa6 Aox1 Ap1b1 Ap1g1 Ap1m1 Fabp4 Ap2a2 Ap2m1 Ap3b1 Speg Api5 Cd5l Apoa1 Apoa2 Apoa4 Apobec2 Apoc1 Apoc3 Apod Apoe Apoh …
SN(D)>TE(D)	BP	GO:0007009	plasma membrane organization	130	48	43.34	0.04314	1	Adipoq Actn2 Akt2 Ank1 Ank3 Ap2m1 Arf6 Cav1 Cdh1 Clu Csk Dab2 Asap1 Dnm2 Epb41l3 Rack1 Kif5b Rab8a Map7 Myh2 Nsf Prkcd Prx Rab10 Rdx Rock1 Rock2 Sod1 Spta1 Sptb Sptbn1 Pacsin2 Bbs1 Rab11a Golga4 Ehd3 Golph3 Cltc Wasl Clasp2 Myh10 Pls1 Ank2 Gak Ehd2 Dennd4c Trim72 Bin2
SN(D)>TE(D)	BP	GO:0051271	negative regulation of cellular componen...	80	45	26.67	0.04338	1	Adipoq Acan Apod Apoe Apoh Rhoa Cnn2 Col3a1 Dag1 Fbln1 Hc Ilk Krt16 Lrp1 Nrp1 Prkg1 Ptprg Ptprk Ptpru Rgn Serpinf1 Sema4b Stat3 Strap Tgfbr3 Thbs1 Tpm1 Dpysl3 Coro1b Coro1c Clic4 Dbn1 Gsk3b Actn4 Nisch Gtpbp4 Clasp2 Arid2 Hrg Actn1 Braf Abr Cygb Arhgdia Stk24
SN(D)>TE(D)	BP	GO:0098602	single organism cell adhesion	231	108	77.02	0.04372	1	Adipoq Actb Actg1 Adk Ank3 Ap3b1 Apoa1 Apoa4 Rhoa Ass1 B2m Casp3 Cav1 Cd34 Cd44 Cd48 Cdh1 Cdh5 Cdk6 Coro1a Crkl Csk Csrp1 Dab2 Dnm2 Dpp4 Dsg2 Egfr Dmtn Fbln1 Fga Fn1 Gp1ba Ptpn6 Hsph1 Hsp90aa1 Icam2 Ilk Itga2b Itga5 L1cam Lgals1 Cd93 Mertk Myh9 Myoc Ncam1 Nedd4 Pdgfra Enpp2 Prkca Prkcd Lcp1 Pnp Ppp3cb Prkar1a Prkg1 Ptpru Rab1a Rdx Rock1 Selp Slc4a1 Serpine2 Spta1 Src Stat5a Stat5b Stat6 Syk Prdx2…
SN(D)>TE(D)	BP	GO:1904062	regulation of cation transmembrane trans...	86	33	28.67	0.04395	1	Actn2 Ank3 Arf1 Cav1 Coro1a Ctss Dnm2 Stom F2 Fhl1 Fmr1 G6pdx Ptpn6 Htt Hspa2 Kif5b Nos1 Ppp2ca Prkg1 Rgn Snca Snta1 Ywhae Ywhah Kel Ehd3 Ahnak Ubash3b Camk2d Oxsr1 Ank2 Plcg2 Gpd1l
SN(D)>TE(D)	BP	GO:0065004	protein-DNA complex assembly	75	15	25.01	0.04396	1	Nap1l4 Npm1 Psmc2 Psmc3 Psmc5 Rbbp4 Psmc4 Nasp Nap1l1 Hist1h1b Anp32e Psmc6 Anp32b Cand1 Hist1h1a
SN(D)>TE(D)	BP	GO:0006511	ubiquitin-dependent protein catabolic pr...	190	75	63.35	0.04429	1	Araf Clu Dab2 Ddb1 Faf1 Usp15 Gclc Rack1 Trip12 Nedd4 Pcbp2 Ppp2cb Psmb5 Psmc2 Psmc3 Psmc5 Rad23a Psmd2 Tgfb1i1 Hsp90b1 Psmd3 Ube2l3 Ube2h Ube3a Ubr1 Uchl1 Usp5 Ufd1l Usp4 Usp9x Arih1 Psmc4 Psmd13 Psma4 Psma6 Cul3 Cul1 Usp25 Sdcbp Ccdc22 Gsk3b Park7 Usp14 Huwe1 Psmd12 Psmc6 Ccdc47 Herc4 Ubr4 Vps36 Bag5 Ube2v2 Ankib1 Usp19 Cul2 Klhl40 Atg7 Usp47 Cul5 Hectd3 Csnk1a1 Cul4a Arrb1 Nploc4 Yod1 Psmf1 AI…
SN(D)>TE(D)	BP	GO:0050727	regulation of inflammatory response	79	34	26.34	0.04437	1	Ace Adipoq Agt Ahsg Fabp4 Apoa1 Apod Apoe Serping1 C3 Cd44 Cfh Ctss Egfr Gpx1 Il1r2 Itga2 Lbp Prkca Proc Psmb4 Serpinf1 Stat5a Stat5b Scgb1a1 Nt5e Park7 Pglyrp2 F12 C1qtnf3 Abr A2m Pde5a Gpx4
SN(D)>TE(D)	BP	GO:0032409	regulation of transporter activity	71	31	23.67	0.04472	1	Actn2 Ank3 Slc25a4 Apoa2 Cav1 Ctss Dnm2 Stom Fhl1 Fmr1 Htt Hspa2 Kif5b Prkcd Pon1 Ppp2ca Prkg1 Rgn Snca Ywhae Ywhah Park7 Ehd3 Ahnak Camk2d Oxsr1 Ank2 Ahcyl1 Wnk1 Plcg2 Gpd1l
SN(D)>TE(D)	BP	GO:0043523	regulation of neuron apoptotic process	74	38	24.67	0.04583	1	Parp1 Agt Apoe Rhoa Casp3 Casp6 Cdk5 Chl1 Coro1a G6pdx Gclc Gclm Gpi1 Gpx1 Htt Hras Hsph1 Hsp90ab1 Ilk Itsn1 Lrp1 Nqo2 Npm1 Nrp1 Ptprf Rock1 Snca Sod1 Prdx2 Ube2m Gsk3b Park7 Stambp Ube2v2 Braf Oxr1 Nae1 Aars
SN(D)>TE(D)	BP	GO:0042742	defense response to bacterium	53	24	17.67	0.04609	1	B2m Cd36 Fga Gbp2 H2-K1 Hp Jchain Lbp Ltf Mbl1 Mbl2 Prkcd Rab1a Syk Gbp3 Pglyrp2 Rab14 Muc5b Hmgb2 Fgb Stab1 Mavs Gbp7 Isg15
SN(D)>TE(D)	BP	GO:0017148	negative regulation of translation	53	24	17.67	0.04609	1	Hnrnpd Ddx3x Egfr Fmr1 Fxr1 Gapdh Rack1 Rida Eif6 Mov10 Prkca Ppp3ca Rbm3 Stat3 Tia1 Fxr2 Map2k1 Map2k2 Caprin1 Syncrip Hnrnpr Eprs Eif4a3 Ago2
SN(D)>TE(D)	BP	GO:1903828	negative regulation of cellular protein ...	53	24	17.67	0.04609	1	Adipoq Actn2 Akap1 Ap2m1 Apod Cd36 Cdk5 Csk Dab2 Dmtn Faf1 Gdi1 Dnaja1 Hsph1 Ppm1a Ppm1b Ppp2ca Rangap1 Ccdc22 Gsk3b Park7 Cltc C1qtnf3 Ogt
SN(D)>TE(D)	BP	GO:0043408	regulation of MAPK cascade	158	75	52.68	0.0463	1	Adipoq Agt Apoe C3 Cav1 Cd36 Cd44 Cd84 Chil1 Csf1r Csk Dab2 Dag1 Egfr Eif3a Fbln1 Fga Flt4 Fn1 Gnai2 Ptpn6 Hmgb1 Hras Prmt1 Dnaja1 Hsph1 Ilk Lmnb1 Myoc Nqo2 Nrp1 Pafah1b1 Prdx1 Pdgfra Prkca Prkcd Serpinf2 Ptpn11 Sod1 Src Syk Prdx2 Thbs1 Timp2 Trf Uchl1 Xdh Pebp1 Map2k1 Map2k2 Map2k6 Mapk3 Mapk9 Cops5 Prmt5 Ndrg2 Gsk3b Sirt3 Zak Spag9 C1qtnf3 Tnxb Fgg Stk38 Camk2d Arrb1 Braf Rap1a Fgb Cspg4 Rap1b …
SN(D)>TE(D)	BP	GO:0032846	positive regulation of homeostatic proce...	74	32	24.67	0.04686	1	Agt Ahsg Bak1 Car2 Cav1 Cct2 Cct3 Cct4 Cct8 Cd44 Egfr F2 Gpld1 Htt Prmt1 Inpp5d Kif5b P2rx4 Ppp3cb Snca Spp1 Stat5b Syk Trf Tfrc Mapk3 Atg7 Phpt1 Sec24a Hmgb2 Arrb1 Isg15
SN(D)>TE(D)	BP	GO:0052548	regulation of endopeptidase activity	91	45	30.34	0.04772	1	Akt2 Aqp1 Rhoa Bak1 Cd44 Cdh1 Cryab Csnk2a1 Cst3 Ddx3x F3 Fabp1 Rack1 Gpi1 Gpx1 Htt Psmb9 Psmb8 Ppp2ca Snca Serpinb6b Serpinb8 Src Stat1 Stat3 Thbs1 Timp2 Vtn Xdh Mapk9 Sfn Pdcd5 Park7 Fetub Anp32b Ppm1f Usp47 Cyfip2 Arrb1 Hip1 Gsn Nrd1 Picalm Vcp Nlrp1b
SN(D)>TE(D)	BP	GO:0009895	negative regulation of catabolic process	61	27	20.34	0.04821	1	Actn3 Apoa2 Apoc3 Cst3 Egfr Gpld1 Hp Pabpc1 Rgn Serpine2 Stat3 Timp2 Usp25 Sdcbp Mad2l1 Park7 Usp14 Bag5 Usp19 Klhl40 Lrpprc Gabarapl2 Acacb Prkaa1 Flna Psmf1 Atp2b4
SN(D)>TE(D)	BP	GO:0031175	neuron projection development	279	133	93.02	0.04844	1	Actb Ank3 Apoa4 Apoe Arf1 Arf4 Arf6 Rhoa B2m Camk2a Capzb Cd44 Cdh11 Cdk5 Cfl1 Chl1 Clu Crmp1 Dpysl2 Crp Csf1r Dab2 Dag1 Dbnl Asap1 Dnm2 Dst Eef1a1 Egfr Ehd1 Epb41l3 Fmr1 Fn1 Gdi1 Gp5 H2-D1 H2-K1 Hprt Prmt1 Il15ra Il1rap Ilk Kif13b Kif5b L1cam Lama2 Lgals1 Lhx2 Lifr Lrp1 Rab8a Mmp2 Map1b Map4 Myoc Ncam1 Nedd4 Sept2 Neo1 Nefm Nme1 Nme2 Nrp1 Ogn Pafah1b1 Prkca Ppp3ca Prkg1 Ptpn11 Ptprf Ptprg Ptprk …
SN(D)>TE(D)	BP	GO:0044403	symbiosis, encompassing mutualism throug...	221	79	73.68	0.04942	1	Alb Anxa5 Apoe Aqp1 Cav1 Cd36 Cfl1 Ctsb Dag1 Ddb1 Ddx3x Ddx5 Eif3a Stom Fabp1 Fmr1 Gbp2 Gpx1 Hspa8 Hsp90ab1 Ifnar2 Lbp Lcn2 Lgals1 Ltf Cd93 Mbl1 Mbl2 Mdh1 Myom1 P4hb Pabpc1 Pcbp2 Pcx Pdcd6ip Pfn1 Ppm1b Rab1a Rab7 Rad23a Apcs Stat1 Trim28 Vcam1 Fxr2 Pcbp1 Serinc3 Cul1 Pdk4 Lmcd1 Eif3g Gbp3 Eif3d Samhd1 Vapb Pglyrp2 Hacd3 Gucy1a3 Eif3f Exoc2 Lsm14a Sugt1 Traf3ip1 Atg7 Osbp Atg16l1 Zc3hav1 Cul4a Pnp…
SN(D)>TE(D)	BP	GO:0009968	negative regulation of signal transducti...	274	112	91.35	0.04965	1	Adipoq Actn3 Agt Ahsg Slc25a5 Apoa1 Apod Apoe Rhoa Bgn Cav1 Cd44 Cdh1 Clu Col2a1 Csk Dab2 Dag1 Ddx3x Dnm2 Eif3a Faf1 Fbln1 Fbn1 Fga Gclc Gclm Rack1 Gp1ba Gpc1 Gpx1 Ptpn6 Htt Dnaja1 Hsph1 Il1r2 Inpp5d Lrp1 Ltf Mmp3 Myoc Nedd4 Nrp1 Nxn Pafah1b1 Pea15a Prkaca Prkacb Prkca Prkcd Ppm1a Ppm1b Ppp2cb Ptprf Rab7 Snca Serpine2 Src Stat1 Strap Prdx2 Tgfb1i1 Tgfbr3 Thbs1 Timp2 Ubr1 Uchl1 Xdh Pebp1 Cul3 G3bp…
SN(D)>TE(D)	CC	GO:0072562	blood microparticle	92	83	30.5	1.1e-30	2.695e-28	Acta1 Actb Actc1 Actg1 Actg2 Agt Ahsg Alb Ambp Anxa5 Cd5l Apoa1 Apoa2 Apoa4 Apoe Serpinc1 Bche Serping1 C1qb C1qc C3 C4b C9 Cfh Clu Cp Dnpep Stom F2 Fga Fn1 Gc Cfb Hba-a1 Hbb-y Hp Hpx Hspa8 Hspa2 Jchain Itga2b Itih1 Itih2 Itih4 Serpina3c Kng1 Msn Pfn1 Plg Serpinf2 Pon1 Pros1 Psmc5 Apcs Slc4a1 Serpina3k Serpina3n Serpina3m Trf Tfrc Vtn Ywhaz Cfhr1 C1s1 C1ra Sdcbp C8g Cpn2 F13a1 Hrg Fgg Fgb Hba-a2 …
SN(D)>TE(D)	CC	GO:0005615	extracellular space	502	316	166.44	3.6e-27	8.784e-25	Ace Apoc4 Adipoq Acta1 Actb Actc1 Actg1 Actg2 Acta2 Cfd Aebp1 Agt Ahsg Alb Aldh3a1 Aldoa Akr1b3 Ambp Amy1 Anxa5 Cd5l Apoa1 Apoa2 Apoa4 Apoc1 Apoc3 Apod Apoe Apoh Arg1 Serpinc1 Azgp1 B2m Bche Glb1 Serping1 C1qb C1qc C3 C4b C6 C9 Car2 Cat Serpina6 Cd14 Cd36 Cfh Cfi Cfl1 Cfl2 Chil1 Clu Col12a1 Col15a1 Col18a1 Col2a1 Col3a1 Col6a2 Col6a3 Col1a1 Col1a2 Comp Copa Cp Crp Vcan Cst3 Ctsb Ctsl Ctss Dag1 Dc…
SN(D)>TE(D)	CC	GO:0005829	cytosol	781	357	258.95	7.3e-19	1.7739e-16	Aco1 Actb Aspa Adh1 Adk Adsl Aip Ak2 Akt2 Aldh3a1 Akr1b3 Mat1a Anxa5 Aox1 Ap1g1 Fabp4 Apod Araf Arf1 Arf4 Rhoa Rhoc Atp6v1a Atp6v1b2 Hnrnpd Bak1 Bhmt Bpgm Capn1 Capn2 Car2 Car3 Cat Cask Casp3 Casp6 Cast Cav1 Cct2 Cct3 Cct4 Cct8 Cdc37 Cdk5 Cmas Cnbp Dpysl2 Cryab Ddx3x Dnm2 Eef1a1 Eef2 Eno2 Eno3 Dmtn Ephx2 Fabp3 Fabp1 Faf1 Fbp2 G6pdx Gapdh Gc Gpd1 Gclc Gnai2 Rack1 Got1 Gpi1 Gpx1 Gsr Gstt1 Gstt2 Gtp…
SN(D)>TE(D)	CC	GO:0030863	cortical cytoskeleton	56	41	18.57	8.3e-10	2.0086e-07	Actb Actn2 Ank1 Cap1 Capza1 Capza2 Capzb Cdh1 Cfl1 Coro1a Eef1a1 Epb42 Dmtn Inpp5d Mpp1 Myh2 Myh9 Sept2 Rdx Slc4a1 Spta1 Sptan1 Sptb Sptbn1 Sptbn2 Utrn Dstn Tpm3 Actn4 Actr2 Cap2 Lancl2 Wasl Pls1 Cald1 Actn1 Flna Gsn Gys2 Epb41 Tpm4
SN(D)>TE(D)	CC	GO:0015629	actin cytoskeleton	232	124	76.92	1.1e-08	2.651e-06	Macf1 Acta1 Actc1 Actg1 Actn2 Actn3 Acta2 Add1 Add2 Aldoa Cap1 Capza1 Capza2 Capzb Cdh1 Cfl1 Cfl2 Coro1a Cnn2 Crmp1 Cryab Csrp1 Dbnl Dctn1 Asap1 Dst Eef1a1 Epb41l2 Dmtn Fscn1 Fhl3 Ilk Inpp5d Myh1 Myh11 Myh2 Myh3 Myh4 Myh8 Myh9 Myh6 Myo1c Myom1 Ppp1r12a Neb Sept2 Lcp1 Sept5 Ptpn11 Rdx Snca Spta1 Sptan1 Sptb Sptbn1 Sptbn2 Src Tnnc2 Tpm1 Ttn Dpysl3 Utrn Vcam1 Wdr1 Dctn6 Zyx Coro1b Coro1c Psmb3 Hspb7…
SN(D)>TE(D)	CC	GO:0005578	proteinaceous extracellular matrix	117	65	38.79	3.9e-07	9.36e-05	Acan Alb Bgn Cask Chl1 Col12a1 Col15a1 Col18a1 Col2a1 Col3a1 Col6a1 Col6a2 Col6a3 Col1a1 Col1a2 Comp Hapln1 Vcan Smc3 Cst3 Dag1 Sparcl1 Fbln1 Fbn1 Fn1 Gpc1 Gpld1 Hspg2 Lama2 Lama4 Lgals1 Lum Mmp2 Mmp3 Myoc Nid1 Nid2 Ogn Ptprz1 Serpinf1 Snca Sparc Tgfbi Tgfbr3 Thbs4 Timp2 Clec3b Tnc Trf Vtn Vwf Fbln5 Omd Postn Efemp2 Aspn Mfap4 Tnxb Papln Efemp1 Spon1 Phospho1 Col6a6 Abi3bp Dspp
SN(D)>TE(D)	CC	GO:0005925	focal adhesion	263	125	87.2	4.9e-07	0.00011711	Actb Actc1 Actn2 Add1 Anxa5 Anxa6 Arf1 Arf6 Rhoa B2m Cap1 Capn1 Capn2 Cat Cask Cav1 Scarb2 Cd44 Cdh1 Cfl1 Cnn1 Cnn2 Csrp1 Dab2 Dag1 Dnm2 Dpp4 Egfr Epb41l2 Fap Fhl1 Fhl3 Gdi2 Gna13 Gnb2 Pdia3 Hspa8 Hspg2 Ilk Itga2 Itga2b Itga5 L1cam Lrp1 Mrc2 Msn Myh9 Ppp1r12a Npm1 Nrp1 P4hb Pabpc1 Pcbp2 Pdcd6ip Pfn1 Plec Lcp1 Procr Rab10 Rdx Rpl18 Rpl30 Rpl7 Rps16 Rps7 Cyfip1 Slc4a2 Sdc4 Tes Tgfb1i1 Tln1 Tnc Tns1…
SN(D)>TE(D)	CC	GO:0044430	cytoskeletal part	633	251	209.88	9.2e-07	0.00021896	Macf1 Acta1 Actc1 Actg1 Actn2 Actn3 Add1 Add2 Ak1 Slc25a5 Anxa11 Apoe Cap1 Capg Capza1 Capza2 Capzb Cbx3 Cct2 Cct3 Cct4 Cct8 Cdh1 Cdk6 Cfl1 Coro1a Cnn2 Crmp1 Dpysl2 Cryab Smc3 Dbnl Dctn1 Asap1 Dhx9 Dync1h1 Dnm2 Dst Eef1a1 Eif3a Dmtn Fscn1 Fhl3 Flii Fmr1 G6pdx Gnai2 Htt Hspa8 Hsph1 Hspa2 Ilk Inpp5d Eif6 Kif13b Kif5b Klc1 Klc2 Krt31 Krt10 Krt13 Krt14 Krt16 Krt2 Krt4 Krt8 Lmnb1 Lmnb2 Rab8a Mdh1 Map1…
SN(D)>TE(D)	CC	GO:0005886	plasma membrane	1088	450	360.74	1.6e-06	0.0003792	Ace Macf1 Acp1 Actn2 Add1 Add2 Adss Aip Ak1 Akap1 Akt2 Aldh3a1 Ambp Ank1 Ank3 Anxa5 Anxa6 Ap2a1 Ap2a2 Ap2m1 Apoe Apoh Aqp1 Arf1 Arf4 Arf5 Arf6 Rhoa Rhoc Atp1a1 Atp6v1a Atp6v1b2 Azgp1 B2m Bgn C9 Cacna1s Camk2a Cap1 Capn1 Capn2 Car2 Cat Cask Casp3 Cav1 Cct3 Cd14 Cd34 Cd36 Cd44 Cd48 Cd84 Cdc37 Cdh1 Cdh11 Cdh16 Cdh5 Cdk5 Cfh Cfl1 Chl1 Coro1a Clta Col6a1 Col6a2 Col6a3 Cp Cryab Csf1r Csk Ctsb Ctsl Dab2…
SN(D)>TE(D)	CC	GO:0009986	cell surface	230	118	76.26	8.4e-06	0.0019824	Ace Adipoq Ambp Ank3 Anxa5 Apoa1 Apoa4 Apoe Apoh Rhoa Rhoc B2m Bgn Cav1 Cd14 Cd34 Cd36 Cd44 Cd48 Cdh1 Cdh5 Clu Cryab Csf1r Vcan Ctsb Ctsl Ctss Dpp4 Dsg2 Egfr Aimp1 Enpep F3 Fap Fga Gp1ba Gp5 Gsr Pdia3 Gypa H2-D1 H2-K1 Hspa8 Hspa2 Hsp90ab1 Hsp90aa1 Itga2 Itga2b Itga5 Krt4 L1cam Anpep Lbp Lgals1 Lpl Ltf Cd93 Mrc1 Mrc2 Msn Myh9 Ncam1 Ncl Sept2 Nid2 Nrp1 P4hb Pdgfra Pecam1 Plg Serpinf2 Sept5 Procr Pr…
SN(D)>TE(D)	CC	GO:0043209	myelin sheath	167	80	55.37	4.2e-05	0.00987	Aco2 Actb Actg1 Alb Aldoa Akr1b3 Slc25a4 Slc25a5 Arf6 Ass1 Atp1a1 Atp6v1a Atp6v1b2 Car2 Cct2 Cct3 Cdh1 Ckb Ckmt1 Dpysl2 Cryab Eef1a1 Eef1a2 Ehd1 Eno1 Eno2 Fscn1 Gapdh Gdi1 Gdi2 Glul Gnb2 Gpi1 Pdia3 Hba-a1 Hbb-b1 Hspa8 Hspa2 Hsp90aa1 Ldhb Mdh1 Msn Myoc Ncam1 Sept2 Nefm Nme1 Nme2 Nsf Prdx1 Pdcd6ip Pdha1 Pitpna Pkm Pmp2 Prx Rdx Sept8 Sod1 Sptan1 Stip1 Prdx2 Tkt Tuba1a Tuba1b Tubb4a Uchl1 Wdr1 Ywhag …
SN(D)>TE(D)	CC	GO:0043025	neuronal cell body	200	93	66.31	4.4e-05	0.010296	Anxa5 Apod Apoe Aqp1 Arg1 Ass1 C4b Camk2a Capzb Cdk5 Crmp1 Dpysl2 Cryab Cst3 Ctsl Eef1a2 Eno2 Fmr1 Glul Rack1 Gpc1 Hcn2 Htt Hspa8 Hsp90aa1 Ilk Klc1 L1cam Lrp1 Rab8a Map1b Nap1l4 Ncam1 Neo1 Nefm Nrp1 P2rx4 Pafah1b1 Prkca Ppp5c Prkar2b Ptprf Ptprk Ptprz1 Pvalb Rab1a Rrm1 S100b Serpinf1 Sncg Sod1 Serpine2 Sptbn2 Timp2 Tubb3 Tubb4a Uchl1 Pebp1 Btd Map2k1 Mapk9 Txnrd2 Txnrd1 Pmm2 Impa1 Dbn1 Ptges3 Gsk…
SN(D)>TE(D)	CC	GO:0048471	perinuclear region of cytoplasm	262	116	86.87	7.7e-05	0.017941	Add1 Ak1 Akr1b3 Anxa6 Ap1g1 Apod Capn2 Cav1 Cd34 Cdh1 Clu Cst3 Ctsb Dab2 Dnm2 Egfr Ehd1 Eif4a2 Dmtn Stom Faf1 Fmr1 Fxr1 Gc Gnb2 Rack1 Heph Hspa8 Hsp90aa1 Itga2 Kif5b Lrp1 Msn Map1b Sept2 Nme1 Nme2 Nos1 P2rx4 Pafah1b1 Prkaca Prkacb Prkca Plec Prkar2b Psmc3 Rab10 Rab4b Aldh1a2 Rangap1 S100a4 S100b Serpinf1 Sec23a Cyfip1 Snca Sncg Sptbn2 Spp1 Src Stat1 Slk Tg Hsp90b1 Trf Tfrc Vim Ywhaz Coro1b Map2k1…
SN(D)>TE(D)	CC	GO:0009897	external side of plasma membrane	82	44	27.19	9.2e-05	0.021344	Ace Anxa5 Apoe B2m Cd14 Cd34 Cd36 Cd44 Cd48 Cdh5 Ctsb Ctsl Enpep Fga Gp1ba Gsr Gypa H2-D1 H2-K1 Itga2 Itga2b Itga5 L1cam Anpep Ncam1 P4hb Pdgfra Pecam1 Plg Sell Selp Serpine2 Tgfbr3 Thbs1 Trf Tfrc Vcam1 Vwf Clptm1 Antxr2 Mcam Fgg Fgb Rnpep
SN(D)>TE(D)	CC	GO:0044420	extracellular matrix component	66	37	21.88	9.8e-05	0.022638	Acan Alb Cask Col12a1 Col15a1 Col18a1 Col2a1 Col3a1 Col1a1 Col1a2 Smc3 Cst3 Dag1 Fbln1 Fbn1 Fn1 Hspg2 Lama2 Lama4 Lum Nid1 Nid2 Ptprz1 Serpinf1 Snca Sparc Tgfbi Thbs4 Timp2 Tnc Trf Vtn Fbln5 Mfap4 Tnxb Papln Efemp1
SN(D)>TE(D)	CC	GO:0005913	cell-cell adherens junction	274	120	90.85	0.0001	0.023	Add1 Aldoa Capg Capza1 Capzb Cast Ccs Cct8 Cdh1 Cnn2 Crkl Dag1 Dbnl Asap1 Ddx3x Eef2 Egfr Ehd1 Eno1 Epb41l1 Fscn1 Fasn Rack1 Hspa8 Hsp90ab1 Kif5b Klc2 Ldha Myh9 Sept2 Nudc Prdx1 Pfn1 Pkm Plcb3 Plec Psmb6 Rab1a Rab10 Rab11b Ran Rangap1 Rdx Sh3gl1 Sptan1 Sptbn1 Sptbn2 Src Stat1 Slk Tagln2 Tes Tjp2 Tln1 Vasp Ywhae Ywhaz Zyx Coro1b Pacsin2 Pcbp1 Sdcbp Pdlim1 Ywhab Cadm1 Sfn Uso1 Dbn1 Pfkp Snx1 Snd1 V…
SN(D)>TE(D)	CC	GO:0044449	contractile fiber part	121	66	40.12	0.00011	0.02519	Acta1 Actc1 Actg1 Actn2 Actn3 Acta2 Ak1 Aldoa Ank1 Ank3 Anxa5 Arf1 Cacna1s Capzb Cfl2 Cryab Csrp3 Dag1 Fhl3 Fxr1 Ilk Krt8 Mmp2 Myh1 Myh11 Myh2 Myh6 Myom1 Ppp1r12a Neb Nos1 Pecam1 Ppp3ca Ppp3cb Pygm Rpl7 Ryr1 Slc4a1 Sptan1 Sptbn1 Sdc4 Tnnc2 Tpm1 Ttn Ldb3 Psma6 Bin1 Pdlim3 Myot Actn4 Syne1 Ahnak Rpl4 Klhl40 Lmod1 Ank2 Actn1 Myh7 Svil Pgm5 Klhl41 Synm Syne2 Ppp1r12b Obscn Atp2b4
SN(D)>TE(D)	CC	GO:0030018	Z disc	67	37	22.21	0.00015	0.0342	Actn2 Actn3 Aldoa Ank1 Ank3 Anxa5 Capzb Cfl2 Cryab Csrp3 Fhl3 Krt8 Myh6 Ppp1r12a Neb Nos1 Ppp3ca Ppp3cb Pygm Ryr1 Slc4a1 Sptan1 Ttn Ldb3 Bin1 Pdlim3 Myot Actn4 Ank2 Actn1 Myh7 Pgm5 Synm Syne2 Ppp1r12b Obscn Atp2b4
SN(D)>TE(D)	CC	GO:0014069	postsynaptic density	75	40	24.87	0.00023	0.05221	Macf1 Actb Add1 Add2 Atp1a1 Camk2a Cdk5 Cryab Dbnl Dst Epb41l1 Epb41l3 Dmtn Fmr1 Htt Hspa8 Rab8a Map1b Map4 Nefm Nos1 Nsf P2rx4 Plcb4 Ppp2ca Sptbn1 Src Ywhaz Add3 Dbn1 Gsk3b Vps35 Cap2 Cnn3 Cald1 Ank2 Arrb1 Mylk2 Picalm Epb41
SN(D)>TE(D)	CC	GO:0001726	ruffle	65	35	21.55	0.00043	0.09718	Akt2 Arf4 Arf6 Rhoa Atp6v1b2 Cdc37 Cdk6 Dbnl Dnm2 Eef1a1 Fscn1 Hsp90aa1 Itga5 Myh9 Myo1c Nme1 Nme2 Lcp1 Ptprz1 Rdx Rock1 S100b Src Tln1 Plek Pdlim7 Tln2 Palld Clasp2 Actn1 Rasa1 Gsn Arhgap1 Ddx58 Wasf2
SN(D)>TE(D)	CC	GO:0032991	macromolecular complex	1916	613	635.27	0.00051	0.11475	Apoc4 Adipoq Acta1 Actb Actg1 Add1 Add2 Parp1 Ahsg Aip Akap2 Alb Aldoa Ankfy1 Slc25a5 Anxa6 Ap1b1 Ap1g1 Ap1m1 Ap1m2 Ap2a1 Ap2a2 Ap2m1 Ap3b1 Api5 Apoa1 Apoa2 Apoa4 Apoc1 Apoc3 Apod Apoe Apoh Atp1a1 Atp6v1a Atp6v1b2 Hnrnpd B2m Bak1 Bhmt Bub3 C1qa C1qb C1qc C9 Cacna1s Capn2 Capza1 Capza2 Capzb Cask Casp3 Cav1 Cbx3 Cbx5 Cct2 Cct3 Cct4 Cct8 Cd14 Cd34 Cd36 Cd44 Cd48 Cdc37 Cdh1 Cdk5 Cdk6 Coro1a Clta Clu…
SN(D)>TE(D)	CC	GO:0005884	actin filament	51	28	16.91	0.00107	0.23968	Acta1 Actc1 Actg1 Capzb Coro1a Crmp1 Dmtn Fscn1 Inpp5d Myo1c Lcp1 Src Tpm1 Dpysl3 Wdr1 Coro1b Dbn1 Ptges3 Tpm3 Palld Lmod1 Pls1 Pls3 Cald1 Actn1 Flna Fermt2 Tpm4
SN(D)>TE(D)	CC	GO:0000502	proteasome complex	57	30	18.9	0.00177	0.39471	Psmb9 Psmb8 Psmb1 Psmb4 Psmb5 Psmb6 Psmc2 Psmc3 Psmc5 Psme2 Rad23a Psmd2 Psmd3 Ube3a Ubr1 Psmc4 Psmd13 Psma4 Psma6 Psmb3 Usp25 Txnl1 Usp14 Psmd12 Psmd5 Psmc6 Psme4 Psmf1 AI314180 Vcp
SN(D)>TE(D)	CC	GO:0042995	cell projection	786	312	260.61	0.00184	0.40848	Ace Macf1 Actb Actn2 Add1 Ak1 Ak2 Akt2 Aldoa Aldoc Akr1b3 Ank1 Ank3 Anxa5 Ap2a1 Ap2m1 Apod Apoe Aqp1 Arf1 Arf4 Arf6 Arg1 Rhoa Ass1 Atp6v1a Atp6v1b2 C4b Camk2a Capn2 Capzb Car2 Cask Cav1 Cct4 Cct8 Cd36 Cdc37 Cdh1 Cdk5 Cdk6 Cfl1 Chl1 Coro1a Clu Crmp1 Dpysl2 Crp Cryab Cst3 Ctsl Dag1 Dbnl Asap1 Dync1h1 Dnm2 Dpp4 Dst Dtna Eef1a1 Ehd1 Eno1 Eno2 Epb41l3 Dmtn Fscn1 Fap Fmr1 Fxr1 Gc Gdi1 Glul Gna13 Gnai2 …
SN(D)>TE(D)	CC	GO:0043679	axon terminus	55	29	18.24	0.00203	0.44863	Anxa5 Ap2m1 Aqp1 Cdh1 Dpysl2 Fmr1 Glul Got1 Hspa8 Ilk Itga2 Itsn1 L1cam P2rx4 Sept5 Ppp2ca Pvalb Rab3a Rab7 Snca Sncg Pebp1 Bin1 Cltc Cad Hnrnpr Arpc2 Mylk2 Sept7
SN(D)>TE(D)	CC	GO:0033267	axon part	88	48	29.18	0.00302	0.6644	Ank1 Ank3 Anxa5 Ap2m1 Aqp1 Cdh1 Dpysl2 Dag1 Epb41l3 Fmr1 Glul Got1 Hspa8 Ilk Itga2 Itsn1 Kif13b Kif5b L1cam Map1b Myoc P2rx4 Sept5 Ppp2ca Pvalb Rab3a Rab7 Rangap1 Serpinf1 Snca Sncg Sptan1 Sptbn1 Tubb4a Pebp1 Bin1 Cadm1 Dbn1 Cltc Cad Palld Hnrnpr Arpc2 Camk2d Eea1 Mylk2 Sept7 Myo1d
SN(D)>TE(D)	CC	GO:0005634	nucleus	2024	651	671.08	0.00364	0.79716	Acadvl Aco2 Actb Actg1 Aspa Add1 Adh5 Adk Parp1 Aebp1 Aip Ak2 Akt2 Alb Aldh3a1 Aldoa Akr1b3 Mat1a Ank1 Slc25a4 Slc25a5 Anxa11 Anxa5 Anxa6 Fabp4 Speg Api5 Apoa1 Apoe Aqp1 Arg1 Rhoa Rhoc Ass1 Hnrnpd Azgp1 Bche Smyd1 Bub3 Camk2a Capg Capn2 Cask Casp3 Casp6 Cast Cbx3 Cbx5 Ccs Cct4 Cct8 Cd44 Cdk5 Cdk6 Cfh Cfi Cfl1 Cfl2 Clu Cmas Cnbp Cryab Csnk2a1 Csnk2a2 Smc3 Csrp1 Csrp3 Cst3 Ctsb Ctsl Dab2 Dag1 Dscr3…
SN(D)>TE(D)	CC	GO:0031012	extracellular matrix	233	117	77.25	0.00369	0.80442	Actg1 Aebp1 Acan Ahsg Alb Slc25a5 Apoe Apoh Arf4 Bgn Cask Cct2 Cfl1 Chl1 Clu Col12a1 Col15a1 Col18a1 Col2a1 Col3a1 Col6a1 Col6a2 Col6a3 Col1a1 Col1a2 Comp Hapln1 Vcan Smc3 Cst3 Dag1 Ddx5 Dync1h1 Sparcl1 Eef2 Eif4a1 F2 F3 Fbln1 Fbn1 Fn1 Gapdh Gpc1 Gpld1 Hspa8 Hsp90aa1 Hspg2 Lama2 Lama4 Lgals1 Lpl Lum Cd93 Rab8a Mmp2 Mmp3 Myh9 Myoc Nid1 Nid2 Ogn P4hb Prdx1 Pcolce Cfp Pkm Plec Ptprz1 Ran Rpl30 Rps16…
SN(D)>TE(D)	CC	GO:0042383	sarcolemma	77	37	25.53	0.00445	0.96565	Ank1 Ank3 Anxa5 Anxa6 Aqp1 Atp1a1 Bgn Cacna1s Cd36 Col6a1 Col6a2 Col6a3 Ctsb Dag1 Dtna Krt8 Lama2 Msn Nos1 Plcb3 Plec Ppp3cb Rdx Ryr1 Snta1 Utrn Vcam1 Bin1 Ahnak Cltc Flnc Camk2d Ank2 Pgm5 Synm Atp2b4 Trim72
SN(D)>TE(D)	CC	GO:0030117	membrane coat	53	27	17.57	0.00534	1	Ap1b1 Ap1g1 Ap1m1 Ap1m2 Ap2a1 Ap2a2 Ap2m1 Ap3b1 Clta Copa Dab2 Sec23a Trf Copb2 Copg2 Copg1 Necap2 Sclt1 Cltc Copb1 Ap2b1 Sec24a Synj1 Gga1 Arcn1 Synrg Picalm
SN(D)>TE(D)	CC	GO:0030424	axon	182	91	60.34	0.00556	1	Actb Aldoc Ank1 Ank3 Anxa5 Ap2m1 Aqp1 Rhoa C4b Camk2a Car2 Cdh1 Cdk5 Coro1a Dpysl2 Cryab Cst3 Dag1 Dtna Epb41l3 Fmr1 Fxr1 Gc Glul Got1 Hcn2 Htt Hmbs Hspa8 Ilk Itga2 Itsn1 Kif13b Kif5b Klc1 L1cam Map1b Myoc Ncam1 Nefm Nrp1 P2rx4 Pafah1b1 Pdgfra Prkca Sept5 Ppp2ca Ptprk Ptprz1 Pvalb Rab3a Rab7 Rangap1 Serpinf1 Snca Sncg Sphk1 Spta1 Sptan1 Sptbn1 Stat1 Tubb3 Tubb4a Uchl1 Vim Ywhae Pebp1 Map2k1 Txnrd…
SN(D)>TE(D)	CC	GO:0031253	cell projection membrane	91	42	30.17	0.00631	1	Ace Akt2 Ank1 Aqp1 Arf4 Arf6 Rhoa Cask Cd36 Cdc37 Asap1 Dnm2 Dpp4 Eef1a1 Ehd1 Epb41l3 Dmtn Fscn1 Fap Gna13 Gpi1 Hcn2 Hsp90ab1 Hsp90aa1 Itga5 Msn Myo1c Sept2 Nme1 Prom1 Ptprz1 Sptbn1 Src Utrn Plek Arpc1a Ehd3 Clasp2 Arpc2 Ddx58 Syne2 Myo1d
SN(D)>TE(D)	CC	GO:0030016	myofibril	125	66	41.45	0.00734	1	Acta1 Actc1 Actg1 Actn2 Actn3 Ak1 Aldoa Ank1 Ank3 Anxa5 Arf1 Cacna1s Capzb Cfl2 Cryab Csrp3 Dag1 Fhl3 Fxr1 Ilk Krt8 Mmp2 Myh1 Myh2 Myh4 Myh6 Myom1 Ppp1r12a Neb Nos1 Ppp3ca Ppp3cb Pygm Rpl7 Ryr1 Slc4a1 Sptan1 Sptbn1 Sdc4 Tnnc2 Tpm1 Ttn Ldb3 Psma6 Bin1 Pdlim3 Myot Actn4 Syne1 Ahnak Rpl4 Klhl40 Lmod1 Ank2 Actn1 Myh7 Svil Pgm5 Klhl41 Synm Syne2 Ppp1r12b Obscn Atp2b4 Myh13 Myh7b
SN(D)>TE(D)	CC	GO:0005938	cell cortex	110	64	36.47	0.00776	1	Macf1 Actb Actn2 Akt2 Ank1 Arf6 Rhoa Cap1 Capza1 Capza2 Capzb Cav1 Cdh1 Cfl1 Coro1a Dbnl Eef1a1 Epb42 Dmtn Fabp1 Fga Inpp5d Mpp1 Myh2 Myh9 Ncl Sept2 Pafah1b1 Pfn1 Sept5 Rdx Ryr1 Slc4a1 Snca Spta1 Sptan1 Sptb Sptbn1 Sptbn2 Utrn Map2k1 Map2k2 Add3 Dstn Tpm3 Actn4 Exoc2 Actr2 Cap2 Lancl2 Wasl Clasp2 Myh10 Fgg Pls1 Cald1 Actn1 Fgb Flna Gsn Gys2 Sept7 Epb41 Tpm4
SN(D)>TE(D)	CC	GO:0044445	cytosolic part	139	43	46.09	0.00821	1	Apod Cct2 Cct3 Cct4 Cct8 Ddx3x Eno2 Eno3 Hba-a1 Hbb-b1 Hbb-b2 Hbb-y Pfkfb1 Pfkl Pfkm Psmc2 Psmc3 Psmc5 Rpl18 Rpl30 Rpl7 Rps16 Rps3a1 Rps7 Rrm1 Psmd2 Psmc4 Ciao1 Rpl8 Rpl3 Gucy1b3 Pfkp Gucy1a3 Mrpl4 Rpl35 Rpl11 Psmc6 Rpl4 Hba-a2 Erc1 Nlrp1b Hbb-bs Hbb-bt
SN(D)>TE(D)	CC	GO:0097060	synaptic membrane	60	29	19.89	0.0101	1	Akap1 Ank1 Ank3 Arf1 Cask Cdk5 Cryab Dag1 Dnm2 Eno1 Eno2 Epb41l1 Fmr1 L1cam Ptprz1 Sema4b Snta1 Nt5e Dbn1 Syne1 Gopc Akap9 Synj1 Ank2 Arrb1 Picalm Kctd12 Gphn Eno1b
SN(D)>TE(D)	CC	GO:0005576	extracellular region	1938	868	642.57	0.01315	1	Ace Apoc4 Aco1 Acp1 Adipoq Acta1 Actb Actc1 Actg1 Actg2 Actn2 Acta2 Aspa Adh5 Cfd Adss Aebp1 Acan Agt Ahsg Ak1 Ak2 Alb Aldh3a1 Aldoa Aldoc Akr1b3 Ambp Amy1 Ankfy1 Slc25a5 Anxa11 Anxa5 Anxa6 Aox1 Ap1m1 Fabp4 Ap2m1 Cd5l Apoa1 Apoa2 Apoa4 Apoc1 Apoc3 Apod Apoe Apoh Aqp1 Arf1 Arf3 Arf4 Arf5 Arf6 Arg1 Rhoa Rhoc Ass1 Serpinc1 Atp1a1 Atp6v1a Atp6v1b2 Hnrnpd Azgp1 B2m Bche Glb1 Bgn Bhmt Bpgm Serping1 C1q…
SN(D)>TE(D)	CC	GO:0043234	protein complex	1565	517	518.9	0.01316	1	Adipoq Acta1 Actb Actg1 Add1 Add2 Parp1 Ahsg Aip Akap2 Alb Aldoa Ankfy1 Slc25a5 Anxa6 Ap1b1 Ap1g1 Ap1m1 Ap1m2 Ap2a1 Ap2a2 Ap2m1 Ap3b1 Atp1a1 Atp6v1a Atp6v1b2 B2m Bak1 Bhmt Bub3 C1qa C1qb C1qc C9 Cacna1s Capza1 Capza2 Capzb Cask Casp3 Cav1 Cbx5 Cct2 Cct3 Cct4 Cct8 Cd14 Cd34 Cd36 Cd44 Cd48 Cdc37 Cdh1 Cdk5 Cdk6 Coro1a Clta Clu Col12a1 Col15a1 Col18a1 Col2a1 Col3a1 Col6a1 Col6a2 Col6a3 Col1a1 Col1a2 …
SN(D)>TE(D)	CC	GO:0030425	dendrite	177	78	58.69	0.01462	1	Add1 Ank3 Anxa5 Apod Apoe Arf4 C4b Camk2a Capn2 Capzb Cask Cdk5 Chl1 Clu Crmp1 Dpysl2 Cryab Dbnl Asap1 Fscn1 Fmr1 Fxr1 Gnai2 Rack1 Hcn2 Htt Hspa8 Ilk L1cam Lama2 Lrp1 Rab8a Mmp3 Map1b Nap1l4 Nos1 Nsf P2rx4 Pabpc1 Prkca Plcb4 Ppp5c Prkar2b Ptprk Ptprz1 Rangap1 Rbm3 Sod1 Stat1 Tubb3 Fxr2 Map2k1 Txnrd2 Cadm1 Dbn1 Gsk3b Syne1 Dpysl5 Cnn3 Opa1 Hnrnpr Eif4b Arpc2 Myh10 Strn3 Arfgef2 Akap9 Cald1 Arrb1 A…
SN(D)>TE(D)	CC	GO:0005903	brush border	52	25	17.24	0.01761	1	Ace Actn3 Aqp1 Capza1 Capza2 Capzb Cd36 Enpep Flii Gna13 Hsp90ab1 Hsp90aa1 Myh11 Myh9 Myo1c Plec Prom1 Scin Add3 Myh10 Pls1 Actn1 Flna Flnb Myo1d
SN(D)>TE(D)	CC	GO:0043197	dendritic spine	50	24	16.58	0.02026	1	Add1 Arf4 Capzb Cryab Asap1 Fmr1 Fxr1 Hspa8 Lama2 P2rx4 Prkar2b Ptprz1 Dbn1 Gsk3b Syne1 Cnn3 Arpc2 Myh10 Arfgef2 Cald1 Arrb1 Actn1 Mylk2 Fus
SN(D)>TE(D)	CC	GO:0044427	chromosomal part	263	60	87.2	0.02101	1	Actb Parp1 Aldoa Bub3 Capn2 Cbx3 Cbx5 Csnk2a1 Smc3 Dctn1 Ddb1 Smc2 Fmr1 Gabpa Hspa2 Mcm5 Ppp1r12a Sept2 Pafah1b1 Prdx1 Ppp2ca Ppp2cb Ran Rangap1 Rbbp4 Stat1 Stat3 Stat6 Trim28 Uba1 Dctn6 Hmgn5 Nasp Ppp2r1a Dctn3 Mad2l1 Ruvbl1 Hist1h1b Park7 Cltc Smc4 Smchd1 Clasp2 Wdr82 Hist1h1a Sf3b1 Csnk1a1 Hmgb2 Xpo1 Chd4 Ogt Rcc2 Arrb1 Sec13 Flna Mlh3 Sept7 Parp3 Ercc6l Vcp
SN(D)>TE(D)	CC	GO:0043230	extracellular organelle	1676	749	555.7	0.0224	1	Ace Aco1 Acp1 Adipoq Acta1 Actb Actc1 Actg1 Actg2 Actn2 Acta2 Aspa Adh5 Cfd Adss Aebp1 Agt Ahsg Ak1 Ak2 Alb Aldoa Aldoc Akr1b3 Ambp Amy1 Ankfy1 Slc25a5 Anxa11 Anxa5 Anxa6 Aox1 Ap1m1 Fabp4 Ap2m1 Cd5l Apoa1 Apoa2 Apoa4 Apod Apoe Apoh Aqp1 Arf1 Arf3 Arf4 Arf5 Arf6 Arg1 Rhoa Rhoc Ass1 Serpinc1 Atp1a1 Atp6v1a Atp6v1b2 Hnrnpd Azgp1 B2m Glb1 Bgn Bhmt Bpgm Serping1 C1qa C1qb C1qc C2 C3 C4b C6 C9 Cap1 Cap…
SN(D)>TE(D)	CC	GO:0044463	cell projection part	410	157	135.94	0.03119	1	Ace Add1 Ak1 Ak2 Akt2 Aldoa Akr1b3 Ank1 Ank3 Anxa5 Ap2a1 Ap2m1 Aqp1 Arf4 Arf6 Rhoa Camk2a Capzb Cask Cd36 Cdc37 Cdh1 Cdk5 Clu Crmp1 Dpysl2 Crp Cryab Dag1 Asap1 Dnm2 Dpp4 Eef1a1 Ehd1 Epb41l3 Dmtn Fscn1 Fap Fmr1 Fxr1 Glul Gna13 Got1 Gpi1 Gstm5 Hcn2 Htt Hspa8 Hsp90ab1 Hsp90aa1 Ilk Itga2 Itga5 Itsn1 Kif13b Kif5b Klc1 Klc2 L1cam Lama2 Ldha Rab8a Msn Map1b Map4 Myo1c Myoc Ncam1 Sept2 Nme1 Nrp1 Nsf P2rx…
SN(D)>TE(D)	CC	GO:0043005	neuron projection	423	185	140.25	0.03219	1	Actb Add1 Ak1 Aldoc Ank1 Ank3 Anxa5 Ap2m1 Apod Apoe Aqp1 Arf1 Arf4 Arg1 Rhoa Ass1 C4b Camk2a Capn2 Capzb Car2 Cask Cdh1 Cdk5 Chl1 Coro1a Clu Crmp1 Dpysl2 Crp Cryab Cst3 Ctsl Dag1 Dbnl Asap1 Dnm2 Dtna Eno1 Eno2 Epb41l3 Fscn1 Fmr1 Fxr1 Gc Gdi1 Glul Gnai2 Rack1 Got1 Gpi1 Hcn2 Htt Hmbs Hmgb1 Hspa8 Hsp90aa1 Ilk Itga2 Itsn1 Kif13b Kif5b Klc1 Klc2 L1cam Lama2 Lrp1 Rab8a Mmp3 Map1b Map4 Myoc Nap1l4 Ncam1…
SN(D)>TE(D)	CC	GO:0005911	cell-cell junction	383	165	126.99	0.03277	1	Add1 Aldoa Akr1b3 Ank3 Anxa5 Anxa6 Rhoa Atp1a1 Capg Capza1 Capzb Cask Cast Ccs Cct8 Cdh1 Cdh5 Cfl1 Coro1a Cnn2 Crkl Csk Dag1 Dbnl Asap1 Ddx3x Dpp4 Dsg2 Eef2 Egfr Ehd1 Eno1 Epb41l1 Epb41l3 Fscn1 Fasn Rack1 Ptpn6 Hspa8 Hsp90ab1 Ilk Itga5 Kif5b Klc2 Krt8 Ldha Myh1 Myh2 Myh9 Ncam1 Sept2 Nudc Prdx1 Pfn1 Pkm Prkcd Plcb3 Plec Psmb6 Ptprk Ptpru Rab1a Rab10 Rab11b Ran Rangap1 Rdx Sh3gl1 Slc4a1 Sptan1 Sptb…
SN(D)>TE(D)	CC	GO:0098793	presynapse	73	32	24.2	0.03581	1	Anxa5 Ap2m1 Cask Dpysl2 Fmr1 Hspa8 Ilk Itsn1 L1cam Rab8a P2rx4 Sept5 Ppp2ca Pvalb Rab11b Rab3a Rab7 Snca Sphk1 Sptbn2 Pebp1 Cops5 Bin1 Cadm1 Cltc Tprgl Cad Synj1 Erc1 Mylk2 Picalm Kctd12
SN(D)>TE(D)	CC	GO:0044459	plasma membrane part	562	229	186.34	0.03869	1	Ace Acp1 Akap1 Akt2 Ank1 Ank3 Anxa5 Anxa6 Ap2a1 Apoe Aqp1 Arf1 Arf4 Arf6 Rhoa Atp1a1 Atp6v1a B2m C9 Cacna1s Car2 Cask Casp3 Cav1 Cd14 Cd34 Cd36 Cd44 Cd48 Cdc37 Cdh1 Cdh16 Cdh5 Cdk5 Coro1a Clta Cp Cryab Csk Ctsb Ctsl Dab2 Dag1 Asap1 Dnm2 Dpp4 Dsg2 Dtna Eef1a1 Egfr Ehd1 Eno1 Eno2 Enpep Epb41l1 Epb41l3 Dmtn Stom Fscn1 Fap Fga Flt4 Fmr1 Fn1 G6pdx Gna13 Gnai2 Gnb2 Rack1 Gp1ba Gpi1 Gsr Pdia3 Gypa H2-D1…
SN(D)>TE(D)	CC	GO:0030426	growth cone	71	31	23.54	0.04065	1	Cdk5 Clu Crmp1 Dpysl2 Crp Dnm2 Fscn1 Fmr1 Kif5b Klc1 L1cam Map1b Ncam1 Nrp1 Pafah1b1 Ptprf Ptprz1 Snca Timp2 Dpysl3 Usp9x Utrn Dbn1 Gsk3b Tpm3 Palld Katnb1 Hnrnpr Arpc2 Myh10 Flna
SN(D)>TE(D)	CC	GO:0043233	organelle lumen	1181	304	391.58	0.04449	1	Acadl Acadvl Actb Add1 Adk Parp1 Aip Ak2 Akap1 Aldh3a1 Aldoa Akr1b3 Mat1a Slc25a5 Anxa11 Api5 Hnrnpd Bche Bub3 Capg Cat Cask Casp6 Cbx3 Cbx5 Cct4 Cct8 Scarb2 Cdk6 Csnk2a1 Smc3 Ctsb Ctsl Dab2 Dag1 Ddb1 Ddx5 Dhx9 Dnpep Drg2 Eef1a1 Egfr Eif3a Enpep Epb41l2 Fabp1 Ppm1g Smc2 Fkbp5 Flii Fmr1 Gabpa Gnai2 Gpi1 Pdia3 Trip12 Ptpn6 Htt Hmgcs2 Hnrnpa1 Hspa8 Hsph1 Hspa2 Hsp90aa1 Ifi204 Igfals Ilk Kpnb1 Eif6 K…
SN(D)>TE(D)	MF	GO:0004252	serine-type endopeptidase activity	65	48	21.6	1.8e-11	3.78e-09	Cfd C2 Cfi Tpp1 Dpp4 Klk1b22 Egfbp2 Klk1b9 Cela2a F10 F2 F3 F5 F9 Fap Cfb Mst1 Hp Klk1 Klk1b11 Klk1b16 Klk1b21 Klk1b26 Klk1b27 Klkb1 Klk1b1 Klk1b8 Ltf Masp1 Masp2 Mmp2 Klk1b3 Plg Prep Proc St14 Tpp2 C1s1 C1ra Hgfac F12 Ctrb1 Proz F11 Cela1 Habp2 Apeh C1rb
SN(D)>TE(D)	MF	GO:0004866	endopeptidase inhibitor activity	75	49	24.92	1e-08	2.09e-06	Agt Ahsg Ambp Serpinc1 Serping1 C3 Cast Serpina6 Cst3 Hc Serpind1 Itih1 Itih2 Itih3 Itih4 Serpina3c Kng1 Mug1 Mug2 Serpinf2 Serpinf1 Snca Serpina1a Serpina1b Serpina1c Serpina1d Serpina1e Serpinb6b Serpina3k Serpina3n Serpina3m Serpine2 Serpinb8 Timp2 Pebp1 Prdx5 Usp14 Fetub Serpinb1a Serpinb12 Hrg Arrb1 Papln Serpina10 A2m BC048546 Cd109 Serpina7 Kng2
SN(D)>TE(D)	MF	GO:0003779	actin binding	198	112	65.79	1.3e-07	2.704e-05	Macf1 Actn2 Actn3 Add1 Add2 Adssl1 Cap1 Capg Capza1 Capza2 Capzb Cfl1 Cfl2 Coro1a Cnn1 Cnn2 Dag1 Dbnl Dst Eef2 Egfr Epb41l1 Epb41l2 Epb41l3 Dmtn Fscn1 Fhl3 Flii Gc Hcls1 Lsp1 Msn Map1b Myh1 Myh11 Myh3 Myh4 Myh8 Myh9 Myh6 Myo1c Pfn1 Plec Lcp1 Rdx Rp2 S100a4 Scin Cyfip1 Slc4a1 Snta1 Spta1 Sptan1 Sptb Sptbn1 Tln1 Tnnc2 Tns1 Tpm1 Ttn Utrn Vasp Vill Wdr1 Ywhah Coro1b Coro1c Add3 Bin1 Dbn1 Dstn Arpc1a …
SN(D)>TE(D)	MF	GO:0042803	protein homodimerization activity	307	144	102.01	2e-07	4.14e-05	Adipoq Actn2 Actn3 Add1 Add2 Adh1 Adh7 Adh5 Adssl1 Ambp Mat1a Anxa6 Apoa2 Apoa4 Apoe Arf1 Bak1 C1qb Camk2a Cat Cbx5 Coro1a Crp Cryab Csf1r Ctse Dpp4 Aimp1 Eno1 Eno2 Eno3 Stom Ephx2 Fap Fasn Fmr1 Fxr1 G6pdx Gpd1 Rack1 Gsr Gstm5 Gstz1 Gypa Hp Hprt Rida Hsp90aa1 Jchain Lcn2 Lgals1 Masp1 Mbl1 Myh9 Myh6 Myom1 Nos1 Npm1 Pafah1b1 Prdx1 Pdcd6ip Pdgfra Pfkm Serpinf2 Sept5 Pon1 Prkg1 Prps1 Pvalb Rdx Rpl7 S…
SN(D)>TE(D)	MF	GO:0005102	receptor binding	415	187	137.89	2.7e-07	5.562e-05	Ace Adipoq Add1 Adh7 Parp1 Agt Aip Anxa5 Ap2m1 Apoa1 Apoa2 Apoc3 Apoe Aqp1 Arf4 C3 Camk2a Cat Cask Casp3 Cav1 Cd44 Cdh5 Cdk5 Col3a1 Copa Crp Csk Dab2 Ddx5 Dnm2 Dpp4 Egfr Eif3a Aimp1 Epb41l1 Dmtn Ephx2 F2 Fap Fbn1 Fga Fn1 Usp15 Gna13 Gnai2 Rack1 Gpi1 Pdia3 Trip12 H2-D1 H2-K1 H2-Q10 H2-Q4 Ptpn6 Htt Mst1 Hmgb1 Hspa8 Dnaja1 Hsp90ab1 Hsp90aa1 Icam2 Jchain Il1rap Ilk Itga2 Itga5 Kng1 L1cam Lama2 Lama4 …
SN(D)>TE(D)	MF	GO:0005200	structural constituent of cytoskeleton	52	34	17.28	1.9e-06	0.0003895	Actg1 Ank3 Epb41l1 Epb41l2 Epb41l3 Krt16 Myom1 Plec Sptb Sptbn1 Tln1 Tpm1 Ttn Tuba1a Tuba1b Tuba4a Tuba1c Tubb2a Tubb3 Tubb4a Vim Tuba8 Actr2 Tubb6 Arpc4 Tln2 Tubb2b Arpc2 Mybpc1 Mybpc2 Synm Tubal3 Epb41 Tubb1
SN(D)>TE(D)	MF	GO:0008092	cytoskeletal protein binding	398	202	132.24	2.5e-06	0.00051	Macf1 Actb Actc1 Actn2 Actn3 Add1 Add2 Adssl1 Akap1 Aldoa Aldoc Ank1 Ank3 Ap1g1 Apoe Rhoa Atp1a1 Cap1 Capg Capn1 Capn2 Capza1 Capza2 Capzb Cdh1 Cdk5 Cfl1 Cfl2 Coro1a Cnn1 Cnn2 Crmp1 Dpysl2 Cryab Csrp3 Dag1 Dbnl Dnm2 Dst Eef2 Egfr Epb41l1 Epb41l2 Epb41l3 Dmtn Fabp3 Fscn1 Fhl3 Flii Fmr1 Gapdh Gc Hcls1 Htt Hsph1 Hsp90aa1 Kpnb1 Kif5b Klc1 Klc2 Krt10 Krt2 Lsp1 Rab8a Msn Map1b Map4 Myh1 Myh11 Myh3 Myh4…
SN(D)>TE(D)	MF	GO:0031406	carboxylic acid binding	72	43	23.92	3.1e-06	0.0006293	Adipoq Adh5 Alb Mat1a Fabp4 Ass1 Cd36 Fabp3 Fabp1 Gclc Glul Gnmt Got1 Hmbs Rida Fabp5 L1cam Nedd4 Nme2 Pck1 Pcx Plod1 Pmp2 Ptgds Selp Snca Ubr1 Ywhae Ddah2 Ywhab Ddah1 Cad Grhpr Kars Acacb Rars Acaca Pygl Pgd Arhgdia Cps1 Aars Mtr
SN(D)>TE(D)	MF	GO:0008238	exopeptidase activity	60	37	19.94	5.3e-06	0.0010706	Ace Aebp1 Tpp1 Ctsl Dnpep Dpp4 Enpep Fap Anpep Pepd Prep Npepps Tpp2 Uchl1 Cpq Metap2 Cpb2 F12 Cndp2 Scrn1 Stambp Prcp Dpp8 Scrn3 Dpp3 Metap1 Dpp7 Cpn1 Blmh Acy1 F11 Xpnpep1 Rnpep Scrn2 Dpp9 Apeh Dpep2
SN(D)>TE(D)	MF	GO:0051015	actin filament binding	78	45	25.92	6.8e-06	0.0013668	Actn2 Actn3 Add1 Add2 Adssl1 Capza1 Capzb Cfl1 Cfl2 Coro1a Dbnl Eef2 Egfr Fscn1 Myh3 Myh9 Lcp1 Scin Sptb Tln1 Tnnc2 Tpm1 Ttn Utrn Coro1b Coro1c Bin1 Dbn1 Dstn Arpc1a Actn4 Syne1 Actr2 Arpc4 Flnc Tln2 Arpc2 Myh10 Pls1 Pls3 Actn1 Flna Svil Syne2 Myo1d
SN(D)>TE(D)	MF	GO:0005516	calmodulin binding	79	45	26.25	1.1e-05	0.0022	Add1 Add2 Aebp1 Camk2a Cask Cnn1 Cnn2 Ddx5 Egfr Myh1 Myh11 Myh3 Myh4 Myh9 Myh6 Myo1c Nos1 Pcnt Phkg1 Plcb3 Ppp3ca Ppp3cb Ryr1 Snta1 Sphk1 Sptan1 Sptbn1 Ttn Add3 Ndufaf4 Ubr4 Cnn3 Myh10 Strn3 Phkb Mylk Cth Camk2d Myh7 Mylk2 Epb41 Myo1d Obscn Atp2b4 Iqgap3
SN(D)>TE(D)	MF	GO:0005524	ATP binding	528	220	175.44	1.1e-05	0.0022	Acta1 Actb Actc1 Actg1 Actg2 Acta2 Adk Ak1 Ak2 Akt2 Mat1a Speg Araf Ass1 Atp1a1 Atp6v1a Atp6v1b2 Camk2a Cask Cct2 Cct3 Cct4 Cct8 Cdk5 Cdk6 Chkb Ckb Ckm Ckmt1 Csf1r Csk Csnk2a2 Smc3 Ddx3x Ddx5 Dhx9 Dync1h1 Egfr Ehd1 Ddx19a Eif4a1 Eif4a2 Acsl1 Smc2 Flt4 Gart Gclc Glul Gk Hk2 Hspa8 Dnaja1 Hsph1 Hspa2 Hsp90ab1 Hsp90aa1 Hspa4 Ilk Khk Kif5b Mcm5 Mertk Mov10 Myh1 Myh11 Myh3 Myh4 Myh8 Myh9 Myh6 Myo1c Nme…
SN(D)>TE(D)	MF	GO:0016810	hydrolase activity, acting on carbon-nit...	64	38	21.27	1.4e-05	0.002772	Aspa Apobec2 Arg1 Cat Crmp1 Dpysl2 Klk1b22 Klk1b9 Gda Klk1 Klk1b11 Klk1b16 Klk1b21 Klk1b26 Klk1b27 Klk1b1 Klk1b8 Klk1b3 Ntan1 Dpysl3 Btd Ddah2 Park7 Pglyrp2 Ngly1 Sirt3 Dpysl5 Ddah1 Cad Acy3 Amdhd1 Oplah Aspg Atic Mthfd1 Acy1 Cps1 Amdhd2
SN(D)>TE(D)	MF	GO:0022892	substrate-specific transporter activity	260	73	86.39	3.1e-05	0.006107	Apoc4 Anxa5 Anxa6 Ap1b1 Ap1g1 Ap2a1 Ap2a2 Apoa1 Apoa2 Apoa4 Apoe Aqp1 Atp1a1 Atp6v1a Cacna1s Dscr3 Fabp3 Fabp1 Hbb-b1 Hbb-b2 Hbb-y Hcn2 Kpnb1 Kpna3 Kpna4 Mb COX2 P2rx4 Pitpna Rbp4 Rhag Rhd Ryr1 Slc16a1 Slc4a1 Slc4a2 Trf Tfrc Uqcrq Clca1 Serinc3 Slco1a1 Clic4 Vps26a Apom Uso1 Pitpnb Vps35 Xpo7 Atp5d Cox7b Col4a3bp Vps26b Ipo5 Ap2b1 Slc43a1 Slc16a10 Osbp Xpo1 Slc14a1 Atp6v1h Rap1a Cse1l Clic1 Cygb …
SN(D)>TE(D)	MF	GO:0016879	ligase activity, forming carbon-nitrogen...	76	36	25.25	7.4e-05	0.014504	Adssl1 Adss Ass1 Gart Gclc Gclm Glul Trip12 Nedd4 Pcx Ranbp2 Trim28 Ube2m Uba3 Ube3a Ubr1 Arih1 Asns Uba2 Ctps Ctps2 Huwe1 Paics Herc4 Ubr4 Cad Kcmf1 Hectd3 Rnf123 Acacb Acaca Mthfd1 Cps1 Gmps Pfas Mthfd1l
SN(D)>TE(D)	MF	GO:0005543	phospholipid binding	132	63	43.86	8e-05	0.0156	Actn2 Ankfy1 Anxa11 Anxa5 Anxa6 Apoa1 Apoa2 Apoc3 Apoe Apoh Cfl1 Dab2 Asap1 F10 F3 Fabp1 Hmgb1 Hspa8 Mbl1 Mbl2 Map1b Myo1c Npm1 Pfn1 Pitpna Plcd1 Sept5 Pon1 Sdpr Snca Sptbn1 Thbs1 Pla2g7 Wipi1 Apom Pitpnb Snx1 Nisch Golph3 Wdr45b Snx2 Col4a3bp Snx5 Nup35 Vps36 Cpne3 Lancl2 Snx6 Wipi2 Osbp Snx27 Ogt Plekha5 Hip1 Eea1 Fermt2 Cps1 Picalm Apob Epb41 Nsfl1c Trim72 Bin2
SN(D)>TE(D)	MF	GO:0036094	small molecule binding	1042	413	346.22	0.00012	0.02328	Acadl Acadvl Acta1 Actb Actc1 Actg1 Actg2 Acta2 Adh1 Adh7 Adk Parp1 Adssl1 Adss Ak1 Ak2 Akt2 Aldoa Ambp Mat1a Anxa6 Aox1 Speg Apoa1 Apoa2 Apoa4 Apod Apoe Araf Arf1 Arf2 Arf3 Arf4 Arf5 Arf6 Rhoa Rhoc Arhgap5 Ass1 Atp1a1 Atp6v1a Atp6v1b2 Hnrnpd Camk2a Cat Cask Cct2 Cct3 Cct4 Cct8 Cdk5 Cdk6 Chkb Ckb Ckm Ckmt1 Comp Crp Csf1r Csk Csnk2a2 Smc3 Ddx3x Ddx5 Dhx9 Dync1h1 Dnm2 Drg2 Eef1a1 Eef1a2 Eef2 Egfr E…
SN(D)>TE(D)	MF	GO:0008201	heparin binding	53	31	17.61	0.00013	0.02509	Apoe Apoh Serpinc1 Cfh Comp Fn1 Fstl1 Serpind1 Lpl Lrpap1 Ltf Ncam1 Nrp1 Ogn Pcolce Ptprf Selp Serpine2 Tgfbr3 Thbs1 Thbs4 Clec3b Vtn Postn Pdcd5 Tnxb Hrg F11 Serpina10 Apob Abi3bp
SN(D)>TE(D)	MF	GO:0005488	binding	3856	1371	1281.22	0.00013	0.02509	Acadl Acadvl Ace Macf1 Aco1 Aco2 Adipoq Acta1 Actb Actc1 Actg1 Actg2 Actn2 Actn3 Acta2 Aspa Add1 Add2 Adh1 Adh7 Adh5 Adk Parp1 Adssl1 Adss Aebp1 Acan Agt Aip Ak1 Ak2 Akap1 Akap2 Akt2 Alb Aldoa Aldoc Ambp Mat1a Amy1 Ank1 Ank3 Ankfy1 Slc25a4 Slc25a5 Anxa11 Anxa5 Anxa6 Aox1 Ap1b1 Ap1g1 Ap1m1 Fabp4 Ap2a1 Ap2a2 Ap2m1 Ap3b1 Speg Api5 Apoa1 Apoa2 Apoa4 Apobec2 Apoc3 Apod Apoe Apoh Aqp1 Araf Arf1 Arf2 Ar…
SN(D)>TE(D)	MF	GO:0000287	magnesium ion binding	81	43	26.91	0.00016	0.03056	Mat1a Arf1 Eno2 Eno3 Ephx2 Gclc Glul Hprt Inpp1 Nme1 Pck1 Pkm Prkacb Pklr Ppm1a Ppm1b Prps1 Snca Sphk1 Tkt Bpnt1 Farsb Nudt5 Impa1 Zak Pgm1 Pgp Prpsap1 Enoph1 Ppa1 Nt5c3b Pgm2 Csnk1a1 Psph Stk38 Nt5c3 Oxsr1 Pgm3 Prps2 Impa2 Pgm5 Wnk1 Stk38l
SN(D)>TE(D)	MF	GO:0019901	protein kinase binding	232	103	77.09	0.00019	0.0361	Ace Actb Acta2 Parp1 Akap1 Akt2 Anxa5 Ap1b1 Ap2a1 Ap2a2 Atp1a1 Cav1 Cd44 Cdc37 Cdk5 Dpysl2 Csk Dnm2 Eef1a1 Eef1a2 Eef2 Egfr Eif3a Faf1 Rack1 Gys1 Hcls1 Ptpn6 Mst1 Prmt1 Hsp90ab1 Hsp90aa1 Ifnar2 Il1rap Ilk Kif13b Kif5b Lipe Lmnb1 Rab8a Msn Myh6 Myoc Ppp1r12a Nme1 Npm1 Nsf Pea15a Prkaca Prkcd Plcb4 Ppp2ca Prkar1a Prkar2b Prkg1 Ptpn11 Ptprf Ptprk Sdpr Srsf2 Src Stat3 Syk Sdc4 Ttn Utrn Vim Ywhag Ywha…
SN(D)>TE(D)	MF	GO:0050839	cell adhesion molecule binding	328	153	108.98	0.00028	0.05292	Add1 Aldoa Ank3 Capg Capza1 Capzb Cast Ccs Cct8 Cdh1 Cnn2 Col3a1 Crkl Dab2 Dbnl Asap1 Ddx3x Dsg2 Eef2 Egfr Ehd1 Eno1 Epb41l1 Fscn1 Fap Fasn Fbn1 Fga Fn1 Glycam1 Rack1 Ptpn6 Hspa8 Hsp90ab1 Icam2 Ilk Itga2 Itga5 Kif5b Klc2 L1cam Ldha Msn Myh9 Sept2 Neo1 Nudc P2rx4 P4hb Prdx1 Pfn1 Pkm Plcb3 Plec Prom1 Psmb6 Ptpn11 Rab1a Rab10 Rab11b Ran Rangap1 Rdx Sell Sh3gl1 Sptan1 Sptbn1 Sptbn2 Src Stat1 Slk Syk …
SN(D)>TE(D)	MF	GO:0098641	cadherin binding involved in cell-cell a...	250	109	83.07	0.00029	0.05452	Add1 Aldoa Capg Capza1 Capzb Cast Ccs Cct8 Cdh1 Cnn2 Crkl Dbnl Asap1 Ddx3x Eef2 Egfr Ehd1 Eno1 Epb41l1 Fscn1 Fasn Rack1 Hspa8 Hsp90ab1 Kif5b Klc2 Ldha Myh9 Sept2 Nudc Prdx1 Pfn1 Pkm Plcb3 Plec Psmb6 Rab1a Rab10 Rab11b Ran Rangap1 Rdx Sh3gl1 Sptan1 Sptbn1 Sptbn2 Src Stat1 Slk Tagln2 Tes Tjp2 Tln1 Vasp Ywhae Ywhaz Coro1b Pacsin2 Pcbp1 Sdcbp Pdlim1 Ywhab Sfn Uso1 Dbn1 Pfkp Snx1 Snd1 Vapb Ruvbl1 Park…
SN(D)>TE(D)	MF	GO:0005509	calcium ion binding	216	95	71.77	0.00049	0.09163	Macf1 Actn2 Actn3 Acan Amy1 Anxa11 Anxa5 Anxa6 Capn1 Capn2 Cdh1 Cdh11 Cdh16 Cdh5 Comp Crp Vcan Dag1 Dsg2 Dst Sparcl1 Ehd1 F10 F2 F9 Fbln1 Fbn1 Fstl1 Gpd2 Hspg2 Itsn1 Lrp1 Cd93 Man1a Masp1 Masp2 Mbl1 Mbl2 Mmp3 Ncl Nid1 Nid2 Enpp2 Plcb3 Plcd1 Lcp1 Pon1 Ppp3cb Proc Pros1 Pvalb Rgn Ryr1 S100a4 S100b Apcs Scin Selp Snca Sparc Spta1 Sptan1 Thbs1 Thbs4 Clec3b Tnnc2 Ttn Fbln5 C1s1 C1ra Rcn3 Ehd3 Efemp2 F…
SN(D)>TE(D)	MF	GO:0016791	phosphatase activity	109	56	36.22	0.0006	0.1116	Acp1 Atp1a1 Bpgm Car3 Ephx2 Fbp2 Ppm1g Lpin1 Ptpn6 Inpp1 Inpp5b Inpp5d Ppp1r12a Pfkfb1 Pon1 Ppm1a Ppm1b Ppp2ca Ppp2cb Ppp3ca Ppp3cb Ppp5c Ptpn11 Ptprf Ptprg Ptprk Ptpru Ptprz1 Bpnt1 Nt5e Map2k1 Ppp2r1a Impa1 Pgam2 Dusp14 Pgp Ilkap Ppp6c Enoph1 Mdp1 Nt5c3b Ppm1f Ppp2r2a Ubash3b Phpt1 Nt5c2 Ublcp1 Psph Synj1 Nt5c3 Impa2 Pfkfb3 Cpped1 Phospho1 Inpp4a Ptpn7
SN(D)>TE(D)	MF	GO:0004872	receptor activity	120	60	39.87	0.00106	0.1961	Anxa6 Cd5l Aqp1 Cd36 Scarb2 Cd44 Cd48 Cfi Csf1r Dab2 Dpp4 Egfr F2 F3 Flt4 Rack1 Hcn2 Ptpn6 Ifnar2 Il1r2 Il1rap Itga2 Lifr Mertk Mrc1 Mrc2 Mup1 Neo1 Nrp1 P2rx4 Pdgfra Enpp2 Pigr Ptprf Ryr1 Sphk1 Sdc4 Tgfbr3 Tfrc Vtn Cadm1 Bcam Pglyrp2 Mdp1 Ptk7 Antxr2 Ogfr Phpt1 Rrbp1 Cd163 Lrp1b Cadm3 Prg4 Lyve1 Stab1 Efemp1 Adgrf5 Thrap3 Cadm2 Cadm4
SN(D)>TE(D)	MF	GO:0016209	antioxidant activity	54	29	17.94	0.00145	0.2668	Apoa4 Apoe Cat Ccs Fabp1 Gpx1 Gpx3 Gsr Gstt1 Gstt2 Gstz1 Hba-a1 Hp Nxn Prdx1 Sod1 Sod3 Prdx2 Txnrd2 Txnrd1 Txndc17 Prdx5 Apom Park7 Hba-a2 Cygb Gpx4 Hbb-bs Hbb-bt
SN(D)>TE(D)	MF	GO:0002020	protease binding	61	31	20.27	0.00319	0.58377	Aldoa Serpinc1 Casp3 Cast Chl1 Comp Cst3 Dpp4 F3 Fap Fn1 Hspg2 Lcn2 Lrp1 Mbl1 Mbl2 Serpinf2 Rad23a Ryr1 Sell Serpina1a Serpina1b Serpina1c Serpina1d Serpina1e Timp2 Ttn Vwf Park7 A2m Vcp
SN(D)>TE(D)	MF	GO:0005525	GTP binding	182	78	60.47	0.00362	0.65884	Adssl1 Adss Anxa6 Arf1 Arf2 Arf3 Arf4 Arf5 Arf6 Rhoa Rhoc Arhgap5 Dnm2 Drg2 Eef1a1 Eef1a2 Eef2 Ehd1 Gbp2 Gnl1 Gna13 Gnai2 Gspt1 Gtpbp1 Hras Hsp90ab1 Hsp90aa1 Rab8a Sept2 Nme1 Pck1 Sept5 Rab1a Rab10 Rab11b Rab3a Rab3d Rab4b Rab7 Ran Rp2 Sept8 Tuba1a Tuba1b Tuba4a Tuba1c Tubb2a Tubb3 Tubb4a Tuba8 Rab11a Gucy1b3 Gbp3 Ehd3 Gucy1a3 Rras2 Ola1 Tubb6 Rab14 Gtpbp4 Tubb2b Opa1 Rab1b Rab27b Ehd4 Efl1 Srl R…
SN(D)>TE(D)	MF	GO:0008022	protein C-terminus binding	97	45	32.23	0.00444	0.80364	Ap1g1 Ap2a1 Cask Cdc37 Coro1a Dab2 Dbnl Fbln1 Hras Hspg2 Igfals Kpna3 Myo1c Ncl Nedd4 Nsf Pabpc1 Pfkm Ppm1a Ppp2ca Ppp2cb Procr Rab3a Slc4a1 Src Stip1 Tjp2 Vim Ywhaq Fbln5 Map2k1 Sdcbp Ywhab Bcam Sclt1 Cltc Vps36 Eml2 Gopc Synj1 Prkaa1 Clic6 Cep120 Ago2 Usp7
SN(D)>TE(D)	MF	GO:0005178	integrin binding	53	27	17.61	0.00552	0.9936	Col3a1 Dab2 Egfr Fap Fbn1 Fn1 Icam2 Ilk Itga2 Itga5 L1cam P4hb Syk Tgfbi Thbs1 Thbs4 Timp2 Tln1 Utrn Vcam1 Vtn Vwf Fbln5 Gsk3b Nisch Fermt3 Actn1
SN(D)>TE(D)	MF	GO:0051020	GTPase binding	127	55	42.2	0.00566	1	Ankfy1 Ap1g1 Cav1 Ehd1 Aimp1 Eno1 Gdi1 Gdi2 Gnb2 Hsp90aa1 Kpnb1 Myo1c Nsf Pde6d Pfn1 Prkaca Lcp1 Rab3a Rab3d Rab7 Rabggtb Ranbp2 Rangap1 Rock1 Rock2 Sh3gl1 Cyfip1 Sod1 Sptbn1 Coro1c Map2k1 Bin1 Golga4 Xpo7 Exoc2 Tbc1d15 Ipo5 Ranbp3 Wdr44 Tbc1d9b Xpo1 Eprs Rcc2 Rap1a Cse1l Erc1 Flna Arhgdia Appl2 Rasa1 Rab3gap1 Ipo9 Tnpo1 Iqgap3 Eno1b
SN(D)>TE(D)	MF	GO:0001948	glycoprotein binding	63	31	20.93	0.00594	1	Apoh Azgp1 B2m Cdh1 Cfh Comp Ctsb Ctss Dag1 Egfr Gpc1 Hsp90ab1 Hsp90aa1 Lgals1 Nid1 Ptprf Selp Serpina1a Serpina1b Serpina1c Serpina1d Serpina1e Tfrc Vim Vwf Sdcbp Rab14 Clasp2 Csnk1a1 Flna Rasa1
SN(D)>TE(D)	MF	GO:0016773	phosphotransferase activity, alcohol gro...	204	91	67.78	0.00638	1	Adk Akt2 Speg Araf Camk2a Cask Cdc37 Cdk5 Cdk6 Chkb Csf1r Csk Csnk2a1 Csnk2a2 Egfr Flt4 Gk Hk2 Hsp90aa1 Ilk Khk Mertk Mup1 Nme2 Nrp1 Pdgfra Pfkfb1 Pfkl Pfkm Phkg1 Pip4k2a Pkm Prkaca Prkacb Prkca Prkcd Pklr Prkg1 Rock1 Rock2 Sphk1 Src Slk Syk Tgfbr3 Trim28 Ttn Map2k1 Map2k2 Map2k6 Mapk3 Mapk9 Pdk4 Pfkp Gsk3b Zak Uckl1 Cad Galk2 Cpne3 Pgm2l1 Rbks Ptk7 Trp53rkb Csnk1a1 Phkb Xylb Prkaa1 Stk38 Mylk Ca…
SN(D)>TE(D)	MF	GO:0008270	zinc ion binding	226	93	75.09	0.00652	1	Ace Adh1 Adh7 Adh5 Parp1 Aebp1 Alb Apobec2 Bhmt Car1 Car2 Car3 Ccs Cnbp Csrp1 Csrp3 Dnpep Dtna Enpep Fhl1 Fhl3 Gda Trip12 Anpep Lhx2 Lhx9 Man2b1 Mmp2 Mmp3 P2rx4 Enpp2 Prkca Npepps Rabggtb Ranbp2 Rgn S100b Sord Sec23a Snca Sod1 Sod3 Tes Tgfb1i1 Trim28 Ubr1 Usp5 Zyx Arih1 Ldb3 Vat1 Lmcd1 Pdlim3 Pdlim1 Samhd1 Cpb2 Pglyrp2 Sirt3 Cndp2 Cryzl1 Chordc1 Pdlim7 Ubr4 Ddah1 Cad Ankib1 Man2c1 Nebl Kcmf1 Dpp3…
SN(D)>TE(D)	MF	GO:0030246	carbohydrate binding	108	48	35.88	0.0092	1	Acan Aldoa C4b Cd34 Vcan Fcna G6pdx Gpi1 Gys1 Hk2 Lgals1 Cd93 Man2b1 Mbl1 Mbl2 Mrc1 Mrc2 Enpp2 Pfkl Pfkm Prps1 Pygm Apcs Sbp Clec11a Sell Selp Taldo1 Tkt Clec3b Vtn Gyg Pgls Man2c1 Gbe1 Ganc Agl Prg4 Uap1 Ogt Pygb Pygl Pgd Prps2 Hk3 Ugp2 Aldob Gys2
SN(D)>TE(D)	MF	GO:0042802	identical protein binding	527	231	175.1	0.01251	1	Adipoq Actb Actg1 Actn2 Actn3 Add1 Add2 Adh1 Adh7 Adh5 Parp1 Adssl1 Alb Ambp Mat1a Anxa6 Apoa1 Apoa2 Apoa4 Apoe Apoh Arf1 Ass1 B2m Bak1 Bche C1qb Camk2a Cat Casp6 Cav1 Cbx3 Cbx5 Coro1a Col2a1 Col1a1 Col1a2 Crp Cryab Csf1r Csk Cst3 Ctse Dpp4 Egfr Aimp1 Eno1 Eno2 Eno3 Stom Ephx2 Fap Fasn Fbln1 Fmr1 Fn1 Ftl1 Fxr1 G6pdx Gapdh Usp15 Gpd1 Glul Rack1 Got1 Gsr Gstm5 Gstz1 Gypa Hcn2 Htt Hp Hprt Prmt1 Rida…
SN(D)>TE(D)	MF	GO:0004721	phosphoprotein phosphatase activity	66	31	21.93	0.01353	1	Acp1 Ppm1g Ptpn6 Ppp1r12a Ppm1a Ppm1b Ppp2ca Ppp2cb Ppp3ca Ppp3cb Ppp5c Ptpn11 Ptprf Ptprg Ptprk Ptpru Ptprz1 Map2k1 Ppp2r1a Dusp14 Pgp Ilkap Ppp6c Mdp1 Ppm1f Ppp2r2a Ubash3b Phpt1 Ublcp1 Cpped1 Ptpn7
SN(D)>TE(D)	MF	GO:0005539	glycosaminoglycan binding	69	41	22.93	0.01451	1	Acan Apoe Apoh Serpinc1 Bgn Cd44 Cfh Comp Hapln1 Vcan Fn1 Fstl1 Serpind1 Jchain Lpl Lrpap1 Ltf Ncam1 Nrp1 Ogn Pcolce Ptprf Selp Serpine2 Tgfbr3 Thbs1 Thbs4 Clec3b Dpysl3 Vtn Postn Pdcd5 Pglyrp2 Tnxb Hrg F11 Lyve1 Stab1 Serpina10 Apob Abi3bp
SN(D)>TE(D)	MF	GO:0016301	kinase activity	240	104	79.74	0.01479	1	Adk Ak1 Ak2 Akt2 Speg Araf Camk2a Cask Cdc37 Cdk5 Cdk6 Chkb Ckb Ckm Ckmt1 Csf1r Csk Csnk2a1 Csnk2a2 Egfr Flt4 Gk Hk2 Hsp90aa1 Ilk Khk Mertk Mup1 Nme1 Nme2 Nrp1 Pck1 Pdgfra Pfkfb1 Pfkl Pfkm Pgk1 Phkg1 Pip4k2a Pkm Prkaca Prkacb Prkca Prkcd Pklr Prkg1 Prps1 Rock1 Rock2 Sphk1 Src Slk Syk Tgfbr3 Trim28 Ttn Cmpk2 Map2k1 Map2k2 Map2k6 Mapk3 Mapk9 Pdk4 Pfkp Gsk3b Zak Col4a3bp Uckl1 Cad Galk2 Cpne3 Pgm2l1…
SN(D)>TE(D)	MF	GO:0016757	transferase activity, transferring glyco...	84	27	27.91	0.01631	1	Ace Parp1 Gys1 Hprt Man1a Man2b1 Pnp Pygm Gyg Nampt Alg5 Mtap Man2c1 Gbe1 Ctbs Ganc Agl Zc3hav1 Ogt Art3 Pygb Pygl Naprt Ppat Gys2 Parp3 Pnp2
SN(D)>TE(D)	MF	GO:0004842	ubiquitin-protein transferase activity	80	34	26.58	0.01777	1	Trip12 Nedd4 Trim28 Ube2m Ube2l3 Uba1 Ube2h Ube3a Ubr1 Arih1 Cul3 Cul1 Fbxo3 Huwe1 Ube2v1 Herc4 Ubr4 Ube2v2 Ankib1 Cul2 Klhl40 Uba7 Kcmf1 Kbtbd11 Cul5 Hectd3 Cul4a Ube2o Klhl41 Klhdc7a Ube2z Gm15800 Klhl23 Trim72
SN(D)>TE(D)	MF	GO:0044325	ion channel binding	57	27	18.94	0.018	1	Actn2 Ank3 Ap2m1 Bak1 Cav1 Cdh5 Fhl1 Fmr1 Htt Hsp90ab1 Hsp90aa1 Nos1 Ppp2ca Snta1 Src Ywhae Ywhah Ywhaq Actn4 Phpt1 Gopc Camk2d Ank2 Arrb1 Actn1 Rasa1 Gpd1l
SN(D)>TE(D)	MF	GO:0008289	lipid binding	238	108	79.08	0.02283	1	Actn2 Adh7 Adh5 Alb Ankfy1 Anxa11 Anxa5 Anxa6 Fabp4 Ap2a2 Ap2m1 Apoa1 Apoa2 Apoa4 Apoc3 Apod Apoe Apoh Atp1a1 C3 Serpina6 Cd14 Cd36 Cfl1 Comp Crp Dab2 Asap1 F10 F3 Fabp3 Fabp1 Gc Hmgb1 Rida Hspa8 Hspa2 Fabp5 Lbp Lpl Mbl1 Mbl2 Map1b Myo1c Nme2 Npm1 Pfn1 Pitpna Plcd1 Pltp Pmp2 Sept5 Pon1 Psmb4 Ptgds Aldh1a2 Rbp4 Sdpr Sell Selp Sh3gl1 Snca Sptbn1 Thbs1 Pacsin2 Pebp1 Pla2g7 Wipi1 Apom Pitpnb Snx1 Ehd…
SN(D)>TE(D)	MF	GO:0008237	metallopeptidase activity	58	27	19.27	0.02326	1	Ace Aebp1 Dnpep Enpep Anpep Mmp2 Mmp3 Pepd Npepps Clca1 Kel Cops5 Cpq Metap2 Cpb2 Cndp2 Stambp Dpp3 Metap1 Cpn1 Acy1 Papln Xpnpep1 Rnpep Nrd1 Zmpste24 Dpep2
SN(D)>TE(D)	MF	GO:0005198	structural molecule activity	327	112	108.65	0.0239	1	Actg1 Add1 Add2 Acan Akap1 Ank3 Cav1 Clta Col15a1 Col18a1 Col2a1 Col3a1 Col1a1 Col1a2 Comp Copa Hapln1 Cryab Vcan Csrp3 Dag1 Epb41l1 Epb41l2 Epb41l3 Fbln1 Fbn1 Fga Hcn2 Itsn1 Krt31 Krt10 Krt13 Krt14 Krt16 Krt2 Krt4 Krt8 Lmnb1 Lmnb2 Map7 Myh11 Myom1 Sept2 Nefm Plec Rpl18 Rpl30 Rpl7 Rps16 Rps3a1 Rps7 Snta1 Sptb Sptbn1 Tln1 Tpm1 Ttn Tuba1a Tuba1b Tuba4a Tuba1c Tubb2a Tubb3 Tubb4a Vim Psmd13 Map2k2 R…
SN(D)>TE(D)	MF	GO:0019903	protein phosphatase binding	71	32	23.59	0.02417	1	Akap1 Ap3b1 Cdh1 Cdh5 Csf1r Csk Vcan Egfr Flt4 Rack1 Hsp90aa1 Ppp2ca Ppp3cb Sod1 Sphk1 Stat1 Stat3 Stat5a Stat5b Stat6 Hsp90b1 Vim Ywhae Ppp6r3 Ppp6r2 Ppp2r2a Ppme1 Mvp Strn3 Ptpa Vcp Atp2b4
SN(D)>TE(D)	MF	GO:0016829	lyase activity	98	42	32.56	0.02808	1	Aco1 Aco2 Adsl Aldoa Aldoc Car1 Car2 Car3 Ddt Eno1 Eno2 Eno3 Fasn Glul Got1 Hmbs Me1 Ntan1 Pck1 Urod Uros Echdc1 Gucy1b3 Park7 Hacd3 Gucy1a3 Sirt3 Uba5 Paics L3hypdh Naxd Apmap Phykpl Npl Hadha Cth Gmds Tkfc Aldob Csad Sdsl Eno1b
SN(D)>TE(D)	MF	GO:0001882	nucleoside binding	709	294	235.58	0.03245	1	Acta1 Actb Actc1 Actg1 Actg2 Acta2 Adk Adssl1 Adss Ak1 Ak2 Akt2 Mat1a Anxa6 Speg Araf Arf1 Arf2 Arf3 Arf4 Arf5 Arf6 Rhoa Rhoc Arhgap5 Ass1 Atp1a1 Atp6v1a Atp6v1b2 Camk2a Cask Cct2 Cct3 Cct4 Cct8 Cdk5 Cdk6 Chkb Ckb Ckm Ckmt1 Csf1r Csk Csnk2a2 Smc3 Ddx3x Ddx5 Dhx9 Dync1h1 Dnm2 Drg2 Eef1a1 Eef1a2 Eef2 Egfr Ehd1 Ddx19a Eif4a1 Eif4a2 Acsl1 Smc2 Flt4 Gart Gbp2 Gclc Glul Gnl1 Gna13 Gnai2 Gspt1 Gtpbp1 Gk…
SN(D)>TE(D)	MF	GO:0099600	transmembrane receptor activity	67	31	22.26	0.03619	1	Anxa6 Aqp1 Cd44 Csf1r Egfr F3 Flt4 Hcn2 Ptpn6 Ifnar2 Il1r2 Il1rap Itga2 Lifr Mertk Mrc1 Mrc2 Mup1 Nrp1 P2rx4 Pdgfra Pigr Ptprf Ryr1 Sphk1 Tgfbr3 Mdp1 Phpt1 Lyve1 Efemp1 Adgrf5
SN(D)>TE(D)	MF	GO:0031625	ubiquitin protein ligase binding	116	48	38.54	0.03862	1	Actg1 Slc25a5 Cct2 Ckb Clu Egfr Faf1 Gpi1 Hspa8 Dnaja1 Pcbp2 Prkaca Prkacb Pa2g4 Prkar1a Prkar2b Rangap1 Trim28 Tpi1 Tuba1b Ube2l3 Ube2h Uchl1 Ywhae Ywhaz Arih1 Cul3 Cul1 Usp25 Gsk3b Ube2v1 Bag5 Ube2v2 Usp19 Cul2 Lrpprc Cul5 Gabarapl2 Cul4a Arrb1 Ube2o Nploc4 Ubxn7 Yod1 Nae1 Usp7 Ube2z Vcp
SN(D)>TE(D)	MF	GO:0046872	metal ion binding	1007	406	334.59	0.0391	1	Ace Macf1 Aco1 Aco2 Actn2 Actn3 Aspa Adh1 Adh7 Adh5 Adk Parp1 Adssl1 Adss Aebp1 Acan Alb Mat1a Amy1 Ankfy1 Anxa11 Anxa5 Anxa6 Aox1 Apoa4 Apobec2 Apoe Araf Arf1 Arg1 Atp1a1 Bak1 Bhmt Smyd1 C2 Cacna1s Camk2a Capn1 Capn2 Car1 Car2 Car3 Cat Ccs Cdh1 Cdh11 Cdh16 Cdh5 Cfi Tpp1 Cnbp Col18a1 Col2a1 Col3a1 Col1a1 Col1a2 Comp Cp Crp Cryab Csk Vcan Csrp1 Csrp3 Cyp2f2 Dag1 Asap1 Dnpep Dsg2 Dst Dtna Sparcl1 E…
SN(D)>TE(D)	MF	GO:0060090	binding, bridging	50	23	16.61	0.04015	1	Actn2 Actn3 Ank1 Ank3 Cav1 Cbx5 Col1a2 Dab2 Fscn1 Fga Rack1 Ptpn11 Tjp2 Arpc4 Spag9 Fgg Tchh Dsp Ank2 Arrb1 Fgb Synm Picalm
SN(D)>TE(D)	MF	GO:0046914	transition metal ion binding	326	134	108.32	0.04171	1	Ace Aco2 Adh1 Adh7 Adh5 Parp1 Aebp1 Alb Aox1 Apoa4 Apobec2 Arg1 Bhmt Car1 Car2 Car3 Ccs Cnbp Cp Csrp1 Csrp3 Cyp2f2 Dnpep Dtna Enpep F5 Fhl1 Fhl3 Fn1 Fth1 Ftl1 Gda Glul Gpc1 Trip12 Hbb-b2 Hbb-y Heph Rida Anpep Lcn2 Lhx2 Lhx9 Ltf Man2b1 Mmp2 Mmp3 Me1 COX2 Nos1 P2rx4 Pck1 Enpp2 Pepd Prkca Plod1 Ppm1a Ppm1b Npepps Rabggtb Ranbp2 Rgn S100b Sord Sec23a Snca Sod1 Sod3 Tes Tgfb1i1 Trim28 Trf Ubr1 Usp5 Ur…
SN(D)>TE(D)	MF	GO:0004674	protein serine/threonine kinase activity	122	50	40.54	0.04214	1	Akt2 Speg Araf Camk2a Cask Cdk5 Cdk6 Csnk2a1 Csnk2a2 Ilk Nme2 Phkg1 Prkaca Prkacb Prkca Prkcd Prkg1 Rock1 Rock2 Slk Syk Tgfbr3 Ttn Map2k1 Map2k2 Map2k6 Mapk3 Mapk9 Gsk3b Zak Cpne3 Trp53rkb Csnk1a1 Phkb Prkaa1 Stk38 Mylk Camk2d Oxsr1 Braf Nrbp1 Nek9 Stk24 Mylk2 Gak Wnk1 Stk38l Taok3 Obscn Trp53rka
SN(D)>TE(D)	MF	GO:0004672	protein kinase activity	155	66	51.5	0.04657	1	Akt2 Speg Araf Camk2a Cask Cdc37 Cdk5 Cdk6 Csf1r Csk Csnk2a1 Csnk2a2 Egfr Flt4 Hsp90aa1 Ilk Mertk Mup1 Nme2 Nrp1 Pdgfra Phkg1 Prkaca Prkacb Prkca Prkcd Prkg1 Rock1 Rock2 Src Slk Syk Tgfbr3 Trim28 Ttn Map2k1 Map2k2 Map2k6 Mapk3 Mapk9 Pdk4 Gsk3b Zak Cad Cpne3 Ptk7 Trp53rkb Csnk1a1 Phkb Prkaa1 Stk38 Mylk Camk2d Oxsr1 Braf Nrbp1 Efemp1 Nek9 Stk24 Mylk2 Gak Wnk1 Stk38l Taok3 Obscn Trp53rka
SN▲,SN▲>TE▲	BP	GO:0010466	negative regulation of peptidase activit...	86	16	3.21	7.2e-08	8.2584e-05	Itih2 Itih4 Mug1 Serpinf2 Por Snca Serpina1a Serpina1b Serpina1c Serpina1d Serpina1e Serpina3k Vtn Sfn Serpinb1a BC048546
SN▲,SN▲>TE▲	BP	GO:0006066	alcohol metabolic process	101	16	3.77	7.3e-07	0.00083658	Acadl Adh1 Adh5 Apoa1 Apoa4 Apoc3 Cat Got1 Por Sord Snca Sod1 Tpi1 Ttr Cyb5r3 Apob
SN▲,SN▲>TE▲	BP	GO:0006959	humoral immune response	51	11	1.9	1.9e-06	0.0021755	C2 C3 C4b C9 Cfh Cfi Fga Cfb Ltf Mbl1 C8b
SN▲,SN▲>TE▲	BP	GO:0002253	activation of immune response	86	11	3.21	2.7e-06	0.0030888	C2 C3 C4b C9 Cfh Cfi Cfb Hspd1 Ltf Mbl1 C8b
SN▲,SN▲>TE▲	BP	GO:0046496	nicotinamide nucleotide metabolic proces...	90	14	3.36	4.7e-06	0.0053721	Cbr2 Eno3 Idh3g Pgam1 Pgk1 Pkm Pklr Tpi1 Pgam2 Pfkp Nampt Dcxr Vcp Gpd1l
SN▲,SN▲>TE▲	BP	GO:0043434	response to peptide hormone	114	11	4.25	1.8e-05	0.020556	Anxa5 Apoc3 Pklr Serpina1a Serpina1b Serpina1c Serpina1d Serpina1e Serpina3k Ywhag Hadha
SN▲,SN▲>TE▲	BP	GO:0044283	small molecule biosynthetic process	199	24	7.43	1.9e-05	0.021679	Acadl Apoa1 Apoa4 Ass1 Fasn Got1 Gsto1 Anxa1 Mup1 Pgam1 Pgk1 Pkm Pklr Por Prps1 Sord Snca Sod1 Tpi1 Pgam2 Mthfd1 Cyb5r3 Apob Ahcy
SN▲,SN▲>TE▲	BP	GO:0046890	regulation of lipid biosynthetic process	55	10	2.05	2.8e-05	0.03192	Acadl Apoa1 Apoa4 Apoc3 C3 Anxa1 Mup1 Por Sod1 Apob
SN▲,SN▲>TE▲	BP	GO:0006091	generation of precursor metabolites and ...	173	14	6.45	7.5e-05	0.085425	Apoc3 Cat Eno3 Idh3g Mup1 Pgam1 Pgk1 Pkm Pklr Snca Tpi1 Pgam2 Pfkp Vcp
SN▲,SN▲>TE▲	BP	GO:0016125	sterol metabolic process	50	9	1.87	7.7e-05	0.087626	Acadl Apoa1 Apoa4 Apoc3 Cat Por Sod1 Cyb5r3 Apob
SN▲,SN▲>TE▲	BP	GO:0045087	innate immune response	177	18	6.6	0.00011	0.12507	Apoa4 C2 C3 C9 Cfh Cfi Fga Cfb Hspd1 Il1rap Anxa1 Ltf Mbl1 Snca Rpl13a Samhd1 Hmgb2 C8b
SN▲,SN▲>TE▲	BP	GO:0002460	adaptive immune response based on somati...	66	10	2.46	0.00014	0.15904	C2 C3 C4b C9 Cfi H2-D1 Hspd1 Anxa1 Mbl1 C8b
SN▲,SN▲>TE▲	BP	GO:0002262	myeloid cell homeostasis	56	9	2.09	0.00019	0.21565	Ank1 Hba-a1 Hbb-b1 Anxa1 Mb Sod1 Hmgb2 Mthfd1 Hba-a2
SN▲,SN▲>TE▲	BP	GO:0032102	negative regulation of response to exter...	85	11	3.17	0.00028	0.31752	Anxa5 Apoa1 Anxa2 F2 Fga Gp5 Gstp1 Klkb1 Ltf Serpinf2 Kng2
SN▲,SN▲>TE▲	BP	GO:0045807	positive regulation of endocytosis	60	9	2.24	0.00033	0.37389	Arf1 C2 C3 Calr Mbl1 Snca Trf Vtn Actn4
SN▲,SN▲>TE▲	BP	GO:0006954	inflammatory response	168	17	6.27	0.00036	0.40752	Apoa1 C3 Cfh F2 Gstp1 Hspd1 Il1rap Itih4 Klkb1 Anxa1 Serpinf2 Serpina1a Serpina1b Ywhaz Hnrnpa0 Hmgb2 Ahcy
SN▲,SN▲>TE▲	BP	GO:0030099	myeloid cell differentiation	125	11	4.66	0.00043	0.48633	Ank1 Anxa2 Hba-a1 Hbb-b1 Mb Myh9 Tjp2 Trf Wdr1 Hmgb2 Hba-a2
SN▲,SN▲>TE▲	BP	GO:0030193	regulation of blood coagulation	50	8	1.87	0.00045	0.5085	Anxa5 Anxa2 F2 Fga Gp5 Klkb1 Serpinf2 Kng2
SN▲,SN▲>TE▲	BP	GO:0019538	protein metabolic process	1528	71	57.01	0.00046	0.51934	Adh5 Apoa1 C2 C3 C4b C9 Anxa2 Calr Cfh Cfi Eif4a1 Eif4a2 F2 Fga Gstp1 Cfb Hbb-b1 Hspb1 Hspd1 Hspa4 Il1rap Itga5 Itih2 Itih4 Klkb1 Anxa1 Ltf Mbl1 Msn Mug1 Myh9 P4hb Serpinf2 Por Psmc1 Psmc5 Rpl9 Snca Sod1 Serpina1a Serpina1b Serpina1c Serpina1d Serpina1e Serpina3k Trf Rpl13a Ube2l3 Uba1 Vtn Ywhae Psma4 Psma7 Ywhab Sfn Serpinb1a Psmd12 Rpl4 Vcpip1 Lrpprc Pgm3 C8b Ptpa Flna Eif5 Gsn BC048546 Aars Ap…
SN▲,SN▲>TE▲	BP	GO:0044724	single-organism carbohydrate catabolic p...	64	9	2.39	0.00054	0.60912	Eno3 Pgam1 Pgk1 Pkm Pklr Sord Tpi1 Pgam2 Pfkp
SN▲,SN▲>TE▲	BP	GO:0001819	positive regulation of cytokine producti...	79	10	2.95	0.00063	0.71001	C3 Hspb1 Hspd1 Il1rap Anxa1 Lum Ncl Serpinf2 Sod1 Hmgb2
SN▲,SN▲>TE▲	BP	GO:0009179	purine ribonucleoside diphosphate metabo...	53	8	1.98	0.00068	0.76568	Eno3 Pgam1 Pgk1 Pkm Pklr Tpi1 Pgam2 Pfkp
SN▲,SN▲>TE▲	BP	GO:0006165	nucleoside diphosphate phosphorylation	53	8	1.98	0.00068	0.76568	Eno3 Pgam1 Pgk1 Pkm Pklr Tpi1 Pgam2 Pfkp
SN▲,SN▲>TE▲	BP	GO:1901617	organic hydroxy compound biosynthetic pr...	53	8	1.98	0.00068	0.76568	Apoa1 Apoa4 Got1 Por Snca Sod1 Cyb5r3 Apob
SN▲,SN▲>TE▲	BP	GO:0010038	response to metal ion	95	11	3.54	0.00073	0.81979	Anxa5 Ass1 Fga Pklr Sord Snca Sod1 Trf Pgam2 S100a16 Gsn
SN▲,SN▲>TE▲	BP	GO:0051235	maintenance of location	113	12	4.22	0.00093	1	Alb Apoa1 C3 F2 Ftl1 Gsto1 Mup1 Snca Ywhab Flna Gsn Apob
SN▲,SN▲>TE▲	BP	GO:1901362	organic cyclic compound biosynthetic pro...	844	41	31.49	0.00099	1	Adss Ank1 Apoa1 Apoa4 Calr Cat Eif4a2 Il1rap Ltf Lum Mup1 Ncl Pkm Pklr Serpinf2 Por Prps1 Psmc1 Psmc5 Snca Sod1 Spta1 Trf Ube2l3 Ywhah Ywhaq Pcbp1 Ywhab Dynll1 Nampt Actn4 Tceb2 Lrpprc Hmgb2 Mthfd1 Cyb5r3 Pgm3 Prps2 Flna Apob Vcp
SN▲,SN▲>TE▲	BP	GO:0065003	macromolecular complex assembly	662	34	24.7	0.00122	1	Acadl Anxa5 Apoa1 Apoa4 Apoc3 Arf1 Anxa2 Calr Cat Cbr2 Fga Gda Hspa4 Kpnb1 Mbl1 Msn Psmc1 Psmc5 Snca Spta1 Rpl13a Vtn Ywhab Samhd1 Pfkp Actr2 Dcxr Ndufaf4 Ipo5 Opa1 Ces1d Eif5 Gsn Vcp
SN▲,SN▲>TE▲	BP	GO:0006575	cellular modified amino acid metabolic p...	72	9	2.69	0.00129	1	Ass1 Ckm Gstp2 Gstp1 Gsto1 P4hb Sod1 Tg Mthfd1
SN▲,SN▲>TE▲	BP	GO:0002449	lymphocyte mediated immunity	73	9	2.72	0.00142	1	C2 C3 C4b C9 Cfi H2-D1 Hspd1 Mbl1 C8b
SN▲,SN▲>TE▲	BP	GO:0034097	response to cytokine	189	12	7.05	0.00161	1	Apoa1 Fasn Il1rap Snca Serpina1a Serpina1b Serpina1c Serpina1d Serpina1e Serpina3k Tjp2 Rpl13a
SN▲,SN▲>TE▲	BP	GO:0016051	carbohydrate biosynthetic process	61	8	2.28	0.00175	1	Got1 Mup1 Pgam1 Pgk1 Sord Snca Tpi1 Pgam2
SN▲,SN▲>TE▲	BP	GO:0006090	pyruvate metabolic process	61	8	2.28	0.00175	1	Eno3 Pgam1 Pgk1 Pkm Pklr Tpi1 Pgam2 Pfkp
SN▲,SN▲>TE▲	BP	GO:0032496	response to lipopolysaccharide	63	8	2.35	0.00215	1	Adh5 Gstp1 Ltf Ncl Snca Rpl13a Hnrnpa0 Hmgb2
SN▲,SN▲>TE▲	BP	GO:0060255	regulation of macromolecule metabolic pr...	1298	68	48.43	0.00249	1	Apoa1 Apoa4 Arf1 C3 Anxa2 Calr Cat Cfh Eif4a1 Eif4a2 F2 Fga Gstp1 Hbb-b1 Hspb1 Hspd1 Hspa4 Il1rap Itga5 Itih2 Itih4 Ltf Lum Msn Mug1 Mup1 Myh9 Ncl Pgam1 Serpinf2 Por Psmc1 Psmc5 Snca Sod1 Serpina1a Serpina1b Serpina1c Serpina1d Serpina1e Serpina3k Trf Rpl13a Ube2l3 Vtn Ywhae Ywhah Ywhaq Pcbp1 Ywhab Sfn Pgam2 Dynll1 Nampt Actn4 Serpinb1a Tceb2 Lrpprc Hnrnpa0 Hmgb2 Ptpa Flna Eif5 Gsn BC048546 Apob …
SN▲,SN▲>TE▲	BP	GO:0030168	platelet activation	53	7	1.98	0.00324	1	F2 Fga Gp5 Hspb1 Myh9 Vcl Flna
SN▲,SN▲>TE▲	BP	GO:1903037	regulation of leukocyte cell-cell adhesi...	60	6	2.24	0.00397	1	Ass1 Gstp1 Hspd1 Anxa1 Spta1 Gsn
SN▲,SN▲>TE▲	BP	GO:0009725	response to hormone	198	21	7.39	0.00422	1	Adh1 Anxa5 Apoc3 Ass1 Calr Cfb Anxa1 Mb Pklr Sord Serpina1a Serpina1b Serpina1c Serpina1d Serpina1e Serpina3k Ube2l3 Ywhag Ywhah Hmgb2 Hadha
SN▲,SN▲>TE▲	BP	GO:0048878	chemical homeostasis	338	20	12.61	0.00546	1	Acadl Ank1 Apoa1 Apoa4 Apoc3 Arf1 F2 Ftl1 Got1 Gsto1 Ltf Mup1 Snca Sod1 Trf Sfn Apob Gcdh Gpd1l Kng2
SN▲,SN▲>TE▲	BP	GO:0031328	positive regulation of cellular biosynth...	357	21	13.32	0.00658	1	Apoa1 Apoa4 Apoc3 Ass1 Calr Hspb1 Anxa1 Lum Ncl Serpinf2 Por Psmc1 Psmc5 Snca Trf Ywhah Pcbp1 Nampt Tceb2 Hmgb2 Vcp
SN▲,SN▲>TE▲	BP	GO:1902580	single-organism cellular localization	397	19	14.81	0.0078	1	Alb Ank1 Arf1 Anxa2 Hspa4 Kpnb1 Fyco1 Myh9 Ran Snca Sod1 Ywhaz Dynll1 Actn4 Actr2 Ipo5 1700009N14Rik Flna Gsn
SN▲,SN▲>TE▲	BP	GO:0031329	regulation of cellular catabolic process	142	10	5.3	0.00786	1	Apoa1 Apoa4 Apoc3 Anxa2 Msn Pgam1 Snca Pgam2 Lrpprc Vcp
SN▲,SN▲>TE▲	BP	GO:0044270	cellular nitrogen compound catabolic pro...	104	7	3.88	0.00869	1	Acadl Gda Por Samhd1 Lrpprc Ahcy Vcp
SN▲,SN▲>TE▲	BP	GO:0046034	ATP metabolic process	130	11	4.85	0.00879	1	Apoc3 Eno3 Pgam1 Pgk1 Pkm Pklr Snca Tpi1 Pgam2 Pfkp Vcp
SN▲,SN▲>TE▲	BP	GO:0006909	phagocytosis	66	7	2.46	0.0109	1	C2 C3 Calr Anxa1 Mbl1 Myh9 Gsn
SN▲,SN▲>TE▲	BP	GO:0009987	cellular process	4074	155	152.01	0.01177	1	Acadl Adh1 Adh5 Adss Alb Aldh2 Ank1 Anxa5 Prdx6 Apoa1 Apoa4 Apoc3 Arf1 Arf2 Arf3 Ass1 C2 C3 C9 Anxa2 Calr Car3 Cat Cbr2 Ckm Cyp2f2 Ddx19a Eif4a1 Eif4a2 Eno3 F2 Fasn Fga Ftl1 Gda Got1 Gp5 Gstp2 Gstp1 Gsto1 H2-D1 Hba-a1 Hbb-b1 Hspb1 Hspd1 Hspa4 Idh3g Il1rap Kpnb1 Itga5 Itih2 Itih4 Krt19 Anxa1 Ltf Lum Mb Mbl1 Fyco1 Msn Mug1 Mup1 Myh9 Myl6 Ncl Hspa4l P4hb Pgam1 Pgk1 Pkm Pklr Serpinf2 Por Prps1 Psmc1 …
SN▲,SN▲>TE▲	BP	GO:0006790	sulfur compound metabolic process	136	11	5.07	0.01213	1	Fasn Gstp2 Gstp1 Gsto1 Snca Sod1 Txnl1 Ces1d Mthfd1 Ahcy Gcdh
SN▲,SN▲>TE▲	BP	GO:0002009	morphogenesis of an epithelium	136	7	5.07	0.01311	1	Msn Vcl Wdr1 Opa1 Mthfd1 Flna Gsn
SN▲,SN▲>TE▲	BP	GO:0009168	purine ribonucleoside monophosphate bios...	53	6	1.98	0.0133	1	Adss Pkm Pklr Prps1 Prps2 Vcp
SN▲,SN▲>TE▲	BP	GO:0043066	negative regulation of apoptotic process	273	20	10.19	0.01347	1	Alb Aldh2 Cat Fga Gstp1 Hspb1 Hspd1 Hspa4 Itga5 Ncl Por Snca Sod1 Ywhah Sfn Ndufaf4 Opa1 Hmgb2 Flna Aars
SN▲,SN▲>TE▲	BP	GO:0008360	regulation of cell shape	54	6	2.01	0.01451	1	F2 Anxa1 Msn Myh9 Spta1 Wdr1
SN▲,SN▲>TE▲	BP	GO:2000377	regulation of reactive oxygen species me...	70	7	2.61	0.01481	1	Ass1 F2 Gstp1 Hspd1 Snca Sod1 Dynll1
SN▲,SN▲>TE▲	BP	GO:0051262	protein tetramerization	87	8	3.25	0.01522	1	Acadl Anxa2 Cat Cbr2 Mbl1 Samhd1 Pfkp Dcxr
SN▲,SN▲>TE▲	BP	GO:0045834	positive regulation of lipid metabolic p...	55	6	2.05	0.0158	1	Apoa1 Apoa4 Apoc3 Anxa1 Mup1 Por
SN▲,SN▲>TE▲	BP	GO:0000302	response to reactive oxygen species	72	7	2.69	0.0171	1	Prdx6 Apoa4 Cat Gstp1 Anxa1 Mb Sod1
SN▲,SN▲>TE▲	BP	GO:0051099	positive regulation of binding	57	6	2.13	0.01861	1	Anxa2 Hspa4 Ran Spta1 Vtn Hmgb2
SN▲,SN▲>TE▲	BP	GO:0009890	negative regulation of biosynthetic proc...	319	14	11.9	0.01874	1	Acadl Calr Eif4a2 Gstp1 Hspd1 Mup1 Psmc5 Sod1 Rpl13a Ywhaq Ywhab Dynll1 Hmgb2 Flna
SN▲,SN▲>TE▲	BP	GO:0051346	negative regulation of hydrolase activit...	131	21	4.89	0.01887	1	Apoa1 Apoc3 Itih2 Itih4 Anxa1 Ltf Mug1 Serpinf2 Por Snca Serpina1a Serpina1b Serpina1c Serpina1d Serpina1e Serpina3k Vtn Sfn Serpinb1a Ptpa BC048546
SN▲,SN▲>TE▲	BP	GO:0016070	RNA metabolic process	911	29	33.99	0.01892	1	Calr Cat Ddx19a Eif4a1 Eif4a2 Il1rap Ltf Lum Mup1 Ncl Serpinf2 Psmc1 Psmc5 Trf Ube2l3 Ywhah Ywhaq Pcbp1 Ywhab Dynll1 Nampt Actn4 Tceb2 Lrpprc Hmgb2 Flna Hnrnpa3 Ddx19b Aars
SN▲,SN▲>TE▲	BP	GO:1902533	positive regulation of intracellular sig...	233	15	8.69	0.01974	1	Apoa1 C3 Calr Cat F2 Fga Gsto1 Ltf Mup1 Serpinf2 S100a4 Sod1 Trf Actn4 Flna
SN▲,SN▲>TE▲	BP	GO:0048468	cell development	596	31	22.24	0.02191	1	Ank1 Apoa1 Apoa4 Arf1 Anxa2 Calr F2 Gp5 H2-D1 Hba-a1 Hbb-b1 Hspb1 Il1rap Krt19 Msn Myh9 Sod1 Tjp2 Trf Vcl Wdr1 Ywhag Ywhah Sfn Actn4 Actr2 Rpl4 Opa1 Hmgb2 Hba-a2 Flna
SN▲,SN▲>TE▲	BP	GO:0042221	response to chemical	982	63	36.64	0.02317	1	Adh1 Adh5 Anxa5 Prdx6 Apoa1 Apoa4 Apoc3 Ass1 Anxa2 Calr Cat Cyp2f2 Fasn Fga Gstp1 Gsto1 Cfb Hba-a1 Hspb1 Hspd1 Il1rap Anxa1 Ltf Mb Msn Mup1 Mup3 Ncl Hspa4l P4hb Pklr Psmc1 Psmc5 Sord Snca Sod1 Serpina1a Serpina1b Serpina1c Serpina1d Serpina1e Serpina3k Tjp2 Trf Rpl13a Ube2l3 Ywhag Ywhah Ywhaz Txnl1 Pgam2 S100a16 Ipo5 Hnrnpa0 Hmgb2 Hadha Ces1d Gsn Aars Apob Ahcy Vcp Mup20
SN▲,SN▲>TE▲	BP	GO:0050767	regulation of neurogenesis	203	15	7.57	0.02417	1	Arf1 Calr F2 H2-D1 Hspb1 Il1rap Trf Wdr1 Ywhag Ywhah Actr2 Rpl4 Opa1 Hmgb2 Flna
SN▲,SN▲>TE▲	BP	GO:0042326	negative regulation of phosphorylation	134	7	5	0.02562	1	Apoc3 Gstp1 Hspb1 Hspa4 Snca Dynll1 Gpd1l
SN▲,SN▲>TE▲	BP	GO:0048545	response to steroid hormone	69	7	2.57	0.02678	1	Adh1 Ass1 Calr Anxa1 Ube2l3 Ywhah Hmgb2
SN▲,SN▲>TE▲	BP	GO:0006875	cellular metal ion homeostasis	144	8	5.37	0.02695	1	Arf1 F2 Ftl1 Gsto1 Snca Sod1 Trf Kng2
SN▲,SN▲>TE▲	BP	GO:0044248	cellular catabolic process	601	33	22.42	0.02754	1	Acadl Adh5 Prdx6 Apoa1 Apoa4 Apoc3 Anxa2 Cat Gda Got1 Gsto1 Msn Pgam1 Por Psmc1 Psmc5 Sord Snca Tpi1 Ube2l3 Uba1 Psma4 Psma7 Pgam2 Samhd1 Psmd12 Lrpprc Hadha Ces1d Apob Ahcy Vcp Gcdh
SN▲,SN▲>TE▲	BP	GO:0055114	oxidation-reduction process	464	26	17.31	0.02868	1	Acadl Adh1 Adh5 Aldh2 Prdx6 Apoa1 Apoa4 Cat Cbr2 Cyp2f2 Fasn Gsto1 Idh3g Mup1 Por Sord Snca Sod1 Txnl1 Dcxr Hadha Mthfd1 Cyb5r3 Vcp Gcdh Gpd1l
SN▲,SN▲>TE▲	BP	GO:0051495	positive regulation of cytoskeleton orga...	80	7	2.98	0.0288	1	Apoa1 Arf1 Gda Serpinf2 Wdr1 Actr2 Gsn
SN▲,SN▲>TE▲	BP	GO:0051345	positive regulation of hydrolase activit...	155	9	5.78	0.02996	1	Apoa1 Apoa4 Hspd1 Snca Hmgb2 Ptpa Eif5 Gsn Vcp
SN▲,SN▲>TE▲	BP	GO:0051168	nuclear export	64	6	2.39	0.03108	1	Calr Ddx19a Ran Sfn 1700009N14Rik Ddx19b
SN▲,SN▲>TE▲	BP	GO:0050794	regulation of cellular process	2389	105	89.14	0.0316	1	Acadl Alb Aldh2 Ank1 Anxa5 Prdx6 Apoa1 Apoa4 Apoc3 Arf1 Arf2 Arf3 Ass1 C2 C3 Anxa2 Calr Cat Ddx19a Eif4a1 Eif4a2 F2 Fga Gda Got1 Gp5 Gstp1 Gsto1 H2-D1 Hbb-b1 Hspb1 Hspd1 Hspa4 Il1rap Kpnb1 Itga5 Itih2 Itih4 Krt19 Anxa1 Ltf Lum Mbl1 Msn Mug1 Mup1 Myh9 Ncl P4hb Pgam1 Serpinf2 Por Psmc1 Psmc5 Ran S100a4 Snca Sod1 Serpina1a Serpina1b Serpina1c Serpina1d Serpina1e Serpina3k Spta1 Tg Tjp2 Trf Rpl13a Ub…
SN▲,SN▲>TE▲	BP	GO:0006006	glucose metabolic process	82	7	3.06	0.0324	1	Mup1 Pgam1 Pgk1 Pkm Tpi1 Pgam2 Dcxr
SN▲,SN▲>TE▲	BP	GO:0006950	response to stress	1025	66	38.24	0.0331	1	Acadl Adh5 Alb Anxa5 Prdx6 Apoa1 Apoa4 Ass1 C2 C3 C9 Anxa2 Calr Car3 Cat Cfh Cfi F2 Fga Gp5 Gstp1 Cfb Hbb-b1 Hspb1 Hspd1 Hspa4 Il1rap Itih4 Klkb1 Anxa1 Ltf Mb Mbl1 Mup1 Myh9 Hspa4l P4hb Pkm Pklr Serpinf2 Psmc1 Psmc5 Snca Sod1 Serpina1a Serpina1b Trf Rpl13a Uba1 Vcl Ywhaz Txnl1 Sfn Samhd1 Pfkp Cotl1 Opa1 Hnrnpa0 Hmgb2 C8b Flna Gsn Aars Ahcy Vcp Kng2
SN▲,SN▲>TE▲	BP	GO:0046129	purine ribonucleoside biosynthetic proce...	65	6	2.43	0.03321	1	Adss Pkm Pklr Prps1 Prps2 Vcp
SN▲,SN▲>TE▲	BP	GO:0072593	reactive oxygen species metabolic proces...	104	11	3.88	0.03365	1	Prdx6 Apoa4 Ass1 Cat F2 Gstp1 Hspd1 Por Snca Sod1 Dynll1
SN▲,SN▲>TE▲	BP	GO:1903362	regulation of cellular protein catabolic...	83	3	3.1	0.03404	1	Anxa2 Msn Vcp
SN▲,SN▲>TE▲	BP	GO:0031334	positive regulation of protein complex a...	86	8	3.21	0.03506	1	Arf1 Gda Msn Psmc1 Psmc5 Actr2 Gsn Vcp
SN▲,SN▲>TE▲	BP	GO:0043281	regulation of cysteine-type endopeptidas...	67	6	2.5	0.03777	1	Hspd1 Por Snca Sfn Gsn Vcp
SN▲,SN▲>TE▲	BP	GO:0002697	regulation of immune effector process	124	7	4.63	0.03873	1	Anxa5 Apoa1 C3 Cfh H2-D1 Hspd1 Anxa1
SN▲,SN▲>TE▲	BP	GO:1904062	regulation of cation transmembrane trans...	86	7	3.21	0.03912	1	Arf1 F2 Gsto1 Snca Ywhae Ywhah Gpd1l
SN▲,SN▲>TE▲	BP	GO:0044707	single-multicellular organism process	1590	75	59.33	0.03928	1	Acadl Adh1 Adh5 Alb Ank1 Anxa5 Apoa1 Apoa4 Apoc3 Arf1 C3 C9 Anxa2 Calr Cat F2 Fasn Fga Gp5 Gstp1 H2-D1 Hba-a1 Hbb-b1 Hspb1 Hspd1 Il1rap Itga5 Klkb1 Krt19 Anxa1 Ltf Lum Mb Msn Mug1 Mup1 Myh9 Myl6 Ncl Pkm Serpinf2 Por Prps1 Snca Sod1 Serpina1b Spta1 Tg Tjp2 Tpi1 Trf Rpl13a Vcl Vtn Wdr1 Ywhae Ywhag Ywhah Ywhaz Sfn Nampt Actr2 Rpl4 Opa1 Mcam Hmgb2 Ces1d Mthfd1 Pgm3 Hba-a2 Flna Aars Apob Mup20 Kng2
SN▲,SN▲>TE▲	BP	GO:0045597	positive regulation of cell differentiat...	244	17	9.1	0.0404	1	Apoa1 Arf1 Calr Hspb1 Il1rap Anxa1 Ltf Serpinf2 Por Trf Sfn Actr2 Rpl4 Opa1 Hmgb2 Flna Apob
SN▲,SN▲>TE▲	BP	GO:0007159	leukocyte cell-cell adhesion	104	9	3.88	0.0405	1	Apoa4 Ass1 Gstp1 Hspd1 Itga5 Anxa1 Myh9 Spta1 Gsn
SN▲,SN▲>TE▲	BP	GO:0046394	carboxylic acid biosynthetic process	116	11	4.33	0.04068	1	Acadl Apoa1 Apoa4 Ass1 Fasn Got1 Gsto1 Anxa1 Pkm Pklr Mthfd1
SN▲,SN▲>TE▲	BP	GO:0051656	establishment of organelle localization	129	10	4.81	0.04104	1	Arf1 Kpnb1 Fyco1 Myh9 Ran Snca Ywhaz Actn4 Actr2 1700009N14Rik
SN▲,SN▲>TE▲	BP	GO:0034248	regulation of cellular amide metabolic p...	143	9	5.34	0.04109	1	Calr Eif4a1 Eif4a2 Hbb-b1 Pgam1 Rpl13a Pgam2 Lrpprc Eif5
SN▲,SN▲>TE▲	BP	GO:0034599	cellular response to oxidative stress	87	7	3.25	0.04271	1	Apoa4 Hspb1 Anxa1 P4hb Snca Sod1 Txnl1
SN▲,SN▲>TE▲	BP	GO:0034109	homotypic cell-cell adhesion	52	5	1.94	0.04321	1	Fga Hspb1 Myh9 Vcl Flna
SN▲,SN▲>TE▲	BP	GO:0010811	positive regulation of cell-substrate ad...	52	5	1.94	0.04321	1	Apoa1 Calr Itga5 Vtn Flna
SN▲,SN▲>TE▲	BP	GO:0051260	protein homooligomerization	106	8	3.96	0.04338	1	Acadl Anxa5 Cat Mbl1 Samhd1 Pfkp Dcxr Vcp
SN▲,SN▲>TE▲	BP	GO:0010467	gene expression	1273	44	47.5	0.04479	1	C3 Calr Cat Cfh Ddx19a Eif4a1 Eif4a2 F2 Fga Hbb-b1 Hspa4 Il1rap Klkb1 Ltf Lum Msn Mup1 Myh9 Ncl Serpinf2 Psmc1 Psmc5 Rpl9 Trf Rpl13a Ube2l3 Ywhah Ywhaq Pcbp1 Ywhab Dynll1 Nampt Tceb2 Rpl4 Lrpprc Hnrnpa0 Hmgb2 Flna Eif5 Gsn Hnrnpa3 Ddx19b Aars Apob
SN▲,SN▲>TE▲	BP	GO:0050708	regulation of protein secretion	110	9	4.1	0.04963	1	Anxa5 Apoa1 Arf1 Fga Hspd1 Il1rap Anxa1 Mup1 Ncl
SN▲,SN▲>TE▲	CC	GO:0070062	extracellular exosome	1664	121	62.21	5.4e-19	1.3284e-16	Adh5 Adss Alb Aldh2 Anxa5 Prdx6 Apoa1 Apoa4 Arf1 Arf3 Ass1 C2 C3 C4b C9 Anxa2 Calr Cat Cdh16 Cfh Cfi Eif4a1 Eno3 F2 Fasn Fga Ftl1 Gc Gda Got1 Gp5 Gstp2 Gstp1 Gsto1 Cfb Hba-a1 Hspb1 Hspd1 Hspa4 Kpnb1 Itih2 Itih4 Klkb1 Krt19 Anxa1 Ltf Lum Mb Msn Myh9 Myl6 Ncl P4hb Pgam1 Pgk1 Pkm Pklr Serpinf2 Psmc5 Ran S100a4 Sord Sod1 Serpina1a Serpina1b Serpina1c Serpina1d Serpina1e Serpina3k Tpi1 Tpmt Trf Tst Tt…
SN▲,SN▲>TE▲	CC	GO:0072562	blood microparticle	92	28	3.44	6.1e-19	1.4945e-16	Alb Anxa5 Apoa1 Apoa4 C3 C4b C9 Cfh F2 Fga Gc Cfb Hba-a1 Itih2 Itih4 Msn Serpinf2 Psmc5 Serpina3k Trf Vtn Ywhaz Cpn2 Hba-a2 Gsn Kng2 Hbb-bs Hbb-bt
SN▲,SN▲>TE▲	CC	GO:0005615	extracellular space	502	71	18.77	1.1e-12	2.684e-10	Alb Anxa5 Prdx6 Apoa1 Apoa4 Apoc3 C3 C4b C9 Anxa2 Calr Cat Cfh Cfi Eno3 Ces1c F2 Fga Gc Gstp2 Gstp1 Cfb H2-Q10 Hba-a1 Hspb1 Hspd1 Itih2 Itih4 Klkb1 Anxa1 Ltf Lum Mbl1 Msn Mug1 Mup1 Mup3 Serpinf2 Psmc5 S100a4 Snca Sod1 Serpina1a Serpina1b Serpina1c Serpina1d Serpina1e Serpina3k Tg Tpi1 Trf Tst Ttr Vtn Ywhaz Nampt Actn4 Serpinb1a Cpn2 1300017J02Rik Mcam Hmgb2 Ces1d Hba-a2 C8b Gsn BC048546 Apob Kng2…
SN▲,SN▲>TE▲	CC	GO:0031012	extracellular matrix	233	23	8.71	1.7e-05	0.004131	Alb Anxa2 Calr Eif4a1 F2 Gsto1 Hspb1 Hspd1 Lum Myh9 Myl6 P4hb Pkm Ran Rpl9 Snca Sod1 Trf Vtn Pfkp Hadha Flna Col6a6
SN▲,SN▲>TE▲	CC	GO:0005925	focal adhesion	263	24	9.83	3.6e-05	0.008712	Anxa5 Arf1 Calr Cat Hspb1 Itga5 Anxa1 Msn Myh9 P4hb Rpl9 Rpl13a Vcl Ywhae Ywhag Ywhaq Ywhaz Ywhab Actn4 Actr2 Rpl4 Mcam Flna Gsn
SN▲,SN▲>TE▲	CC	GO:0043209	myelin sheath	167	16	6.24	0.00045	0.10845	Alb Ass1 Anxa2 Gsto1 Hba-a1 Hbb-b1 Hspd1 Msn Pgam1 Pkm Sept8 Sod1 Wdr1 Ywhag Gsn Vcp
SN▲,SN▲>TE▲	CC	GO:0030863	cortical cytoskeleton	56	8	2.09	0.001	0.24	Ank1 Krt19 Myh9 Spta1 Actn4 Actr2 Flna Gsn
SN▲,SN▲>TE▲	CC	GO:0000502	proteasome complex	57	8	2.13	0.00113	0.27007	Hspb1 Psmc1 Psmc5 Psma4 Psma7 Txnl1 Psmd12 Vcp
SN▲,SN▲>TE▲	CC	GO:0005576	extracellular region	1938	143	72.46	0.00258	0.61404	Adh5 Adss Alb Aldh2 Anxa5 Prdx6 Apoa1 Apoa4 Apoc3 Arf1 Arf3 Ass1 C2 C3 C4b C9 Anxa2 Calr Cat Cdh16 Cfh Cfi Eif4a1 Eno3 Ces1c F2 Fasn Fga Ftl1 Gc Gda Got1 Gp5 Gstp2 Gstp1 Gsto1 Cfb H2-Q10 Hba-a1 Hspb1 Hspd1 Hspa4 Il1rap Kpnb1 Itih2 Itih4 Klkb1 Krt19 Anxa1 Ltf Lum Mb Mbl1 Msn Mug1 Mup1 Mup3 Myh9 Myl6 Ncl P4hb Pgam1 Pgk1 Pkm Pklr Serpinf2 Psmc5 Ran Rpl9 S100a4 Sbp Sord Snca Sod1 Serpina1a Serpina1b …
SN▲,SN▲>TE▲	CC	GO:0009897	external side of plasma membrane	82	9	3.07	0.00327	0.77499	Anxa5 Calr Fga H2-D1 Itga5 Anxa1 P4hb Trf Mcam
SN▲,SN▲>TE▲	CC	GO:0044445	cytosolic part	139	12	5.2	0.00345	0.8142	Eno3 Hba-a1 Hbb-b1 Psmc1 Psmc5 Rpl9 Rpl13a Pfkp Rpl4 Hba-a2 Hbb-bs Hbb-bt
SN▲,SN▲>TE▲	CC	GO:0005829	cytosol	781	48	29.2	0.00382	0.8977	Adh1 Anxa5 Prdx6 Arf1 Anxa2 Calr Car3 Cat Eno3 Gc Got1 Gstp2 Gstp1 Gsto1 Hba-a1 Hbb-b1 Hspd1 Hspa4 Mup1 Myh9 Hspa4l Pgam1 Pgk1 Pklr Psmc1 Psmc5 Rpl9 Snca Sod1 Tpi1 Rpl13a Uba1 Pgam2 Pfkp Dynll1 S100a16 Rpl4 Ces1d Mthfd1 Pgm3 Hba-a2 Flna Gsn Aars Ahcy Vcp Hbb-bs Hbb-bt
SN▲,SN▲>TE▲	CC	GO:0048471	perinuclear region of cytoplasm	262	18	9.8	0.00858	1	Anxa2 Calr Eif4a2 Gc Msn S100a4 Snca Tg Trf Ywhaz Ywhab Rab2a Actn4 Lrpprc Hmgb2 Flna Gsn Vcp
SN▲,SN▲>TE▲	CC	GO:0044420	extracellular matrix component	66	7	2.47	0.01102	1	Alb Anxa2 Gsto1 Lum Snca Trf Vtn
SN▲,SN▲>TE▲	CC	GO:0016020	membrane	2510	97	93.84	0.01147	1	Acadl Adss Ank1 Anxa5 Prdx6 Arf1 Ass1 C9 Anxa2 Calr Cat Cdh16 Cfh Cfi Cyp2f2 Ddx19a Eif4a1 Eno3 Fasn Fga Ftl1 Gstp2 Gstp1 Gsto1 H2-D1 H2-Q10 H2-Q4 Hba-a1 Hspb1 Hspd1 Il1rap Kpnb1 Itga5 Itih4 Krt19 Anxa1 Fyco1 Msn Myh9 Myl6 Ncl P4hb Pgam1 Pgk1 Pkm Por Psmc1 Psmc5 Ran Rpl9 Sord Snca Sod1 Spta1 Tjp2 Trf Tst Rpl13a Uba1 Vcl Ywhae Ywhag Ywhah Ywhaq Pcbp1 Ywhab Samhd1 Pfkp Dynll1 Rab2a Serpinb1a Actr2 …
SN▲,SN▲>TE▲	CC	GO:0009986	cell surface	230	20	8.6	0.01769	1	Anxa5 Apoa1 Apoa4 Anxa2 Calr Fga Gp5 H2-D1 Hspd1 Itga5 Anxa1 Ltf Msn Myh9 Ncl P4hb Serpinf2 Tjp2 Trf Mcam
SN▲,SN▲>TE▲	CC	GO:0031966	mitochondrial membrane	333	10	12.45	0.02157	1	Acadl Ass1 Hspd1 Anxa1 Tst Ndufaf4 Opa1 Hadha Cyb5r3 Gcdh
SN▲,SN▲>TE▲	CC	GO:0005794	Golgi apparatus	474	22	17.72	0.0236	1	Alb Arf1 Arf2 Arf3 Calr Cat Fasn Hspd1 Itga5 Snca Serpina1a Serpina1b Serpina1c Serpina1d Serpina1e Tg Vtn Rab2a Ipo5 Vcpip1 Flna Apob
SN▲,SN▲>TE▲	CC	GO:0042383	sarcolemma	77	7	2.88	0.02417	1	Ank1 Anxa5 Anxa2 Krt19 Anxa1 Msn Vcl
SN▲,SN▲>TE▲	CC	GO:0032991	macromolecular complex	1916	77	71.63	0.02499	1	Alb Apoa1 Apoa4 Apoc3 C9 Anxa2 Calr Ddx19a Eno3 Fga Ftl1 Gstp2 Gstp1 H2-D1 H2-Q10 Hba-a1 Hbb-b1 Hspb1 Hspd1 Il1rap Kpnb1 Itga5 Krt19 Anxa1 Ltf Lum Mbl1 Myh9 Myl6 Ncl P4hb Serpinf2 Prps1 Psmc1 Psmc5 Ran Rpl9 Snca Sod1 Tg Trf Rpl13a Ttr Uba1 Vcl Ywhae Ywhaq Ywhaz Pcbp1 Psma4 Psma7 Txnl1 Ywhab Pfkp Dynll1 Actn4 Actr2 Psmd12 Tceb2 Rpl4 Lrpprc Hnrnpa0 Hmgb2 Hadha Hba-a2 C8b Prps2 Ptpa Flna Gsn Hnrnpa3…
SN▲,SN▲>TE▲	CC	GO:0005913	cell-cell adherens junction	274	17	10.24	0.02635	1	Prdx6 Anxa2 Fasn Anxa1 Myh9 Pkm Ran Tjp2 Vcl Ywhae Ywhaz Pcbp1 Ywhab Sfn Pfkp Flna Eif5
SN▲,SN▲>TE▲	CC	GO:0005938	cell cortex	110	12	4.11	0.03039	1	Ank1 Anxa2 Fga Krt19 Myh9 Ncl Snca Spta1 Actn4 Actr2 Flna Gsn
SN▲,SN▲>TE▲	CC	GO:0044427	chromosomal part	263	6	9.83	0.03548	1	Ran Uba1 Dynll1 Hmgb2 Flna Vcp
SN▲,SN▲>TE▲	CC	GO:0030018	Z disc	67	6	2.5	0.03811	1	Ank1 Anxa5 Hspb1 Krt19 Vcl Actn4
SN▲,SN▲>TE▲	CC	GO:0044432	endoplasmic reticulum part	246	10	9.2	0.03942	1	Calr Kpnb1 P4hb Uba1 Vtn Rab2a Ces1d Cyb5r3 Apob Vcp
SN▲,SN▲>TE▲	CC	GO:0005764	lysosome	192	11	7.18	0.04406	1	Prdx6 Ass1 Anxa2 Cat Ftl1 Got1 Anxa1 Fyco1 Sod1 Uba1 Rab2a
SN▲,SN▲>TE▲	MF	GO:0004866	endopeptidase inhibitor activity	75	15	2.81	7.1e-08	1.491e-05	C3 Itih2 Itih4 Mug1 Serpinf2 Snca Serpina1a Serpina1b Serpina1c Serpina1d Serpina1e Serpina3k Serpinb1a BC048546 Kng2
SN▲,SN▲>TE▲	MF	GO:0042802	identical protein binding	527	44	19.71	6.1e-07	0.00012749	Adh1 Adh5 Alb Aldh2 Apoa1 Apoa4 Arf1 Ass1 Cat Eno3 Fasn Ftl1 Got1 Hspb1 Anxa1 Mbl1 Myh9 Ncl Serpinf2 Prps1 S100a4 Sord Snca Sod1 Serpina1a Serpina1b Serpina1c Serpina1d Serpina1e Tg Ttr Vtn Ywhaz Psma7 Dynll1 Nampt Actn4 S100a16 Prps2 Ptpa Flna Ahcy Vcp Gpd1l
SN▲,SN▲>TE▲	MF	GO:0016209	antioxidant activity	54	11	2.02	3.5e-06	0.000728	Prdx6 Apoa4 Cat Gstp2 Gstp1 Gsto1 Hba-a1 Sod1 Hba-a2 Hbb-bs Hbb-bt
SN▲,SN▲>TE▲	MF	GO:0005102	receptor binding	415	34	15.52	6.5e-06	0.0013455	Anxa5 Apoa1 Apoc3 C3 Calr Cat F2 Fga H2-D1 H2-Q10 H2-Q4 Il1rap Itga5 Msn Mup1 Ncl P4hb Psmc5 S100a4 Tg Trf Ttr Vtn Ywhag Ywhah Nampt Actn4 Hmgb2 Ptpa Flna Apob Vcp Mup20 Kng2
SN▲,SN▲>TE▲	MF	GO:0002020	protease binding	61	10	2.28	7.2e-05	0.014832	Anxa2 Hspd1 Mbl1 Serpinf2 Serpina1a Serpina1b Serpina1c Serpina1d Serpina1e Vcp
SN▲,SN▲>TE▲	MF	GO:0001948	glycoprotein binding	63	9	2.36	0.00049	0.10045	Calr Cfh Serpina1a Serpina1b Serpina1c Serpina1d Serpina1e Vcl Flna
SN▲,SN▲>TE▲	MF	GO:0050662	coenzyme binding	122	13	4.56	0.00057	0.11628	Acadl Adh1 Aldh2 Cat Fasn Idh3g Por Sord Hadha Cyb5r3 Ahcy Gcdh Gpd1l
SN▲,SN▲>TE▲	MF	GO:0004857	enzyme inhibitor activity	125	22	4.68	0.0014	0.2842	Apoa1 Apoc3 C3 Anxa2 Hspb1 Itih2 Itih4 Anxa1 Mug1 Serpinf2 Snca Serpina1a Serpina1b Serpina1c Serpina1d Serpina1e Serpina3k Dynll1 Serpinb1a 1300017J02Rik BC048546 Kng2
SN▲,SN▲>TE▲	MF	GO:0042277	peptide binding	104	11	3.89	0.0016	0.3232	Anxa5 Apoa1 Calr Gstp2 Gstp1 H2-D1 H2-Q10 H2-Q4 Hspd1 Kpnb1 Ipo5
SN▲,SN▲>TE▲	MF	GO:0036094	small molecule binding	1042	59	38.98	0.00178	0.35778	Acadl Adh1 Adss Aldh2 Apoa1 Apoa4 Arf1 Arf2 Arf3 Ass1 Cat Ckm Ddx19a Eif4a1 Eif4a2 Fasn Gc Hba-a1 Hspd1 Hspa4 Idh3g Mbl1 Mup3 Myh9 Ncl Hspa4l Pgk1 Pkm Pklr Por Prps1 Psmc1 Psmc5 Ran Sord Sept8 Uba1 Samhd1 Pfkp Rab2a Actn4 Actr2 Opa1 Hnrnpa0 Hadha Mthfd1 Cyb5r3 Hba-a2 Prps2 Ptpa Eif5 Hnrnpa3 Aars Ahcy Vcp Gcdh Gpd1l Mup20 Mup17
SN▲,SN▲>TE▲	MF	GO:0016491	oxidoreductase activity	390	29	14.59	0.00239	0.478	Acadl Adh1 Adh5 Aldh2 Prdx6 Cat Cbr2 Cyp2f2 Fasn Gstp2 Gstp1 Gsto1 Hba-a1 Idh3g P4hb Por Sord Snca Sod1 Txnl1 Dcxr Hadha Mthfd1 Cyb5r3 Hba-a2 Gcdh Gpd1l Hbb-bs Hbb-bt
SN▲,SN▲>TE▲	MF	GO:0044822	poly(A) RNA binding	663	39	24.8	0.00301	0.59899	Arf1 Ass1 Anxa2 Calr Eif4a1 Eif4a2 Fasn H2-D1 H2-Q10 H2-Q4 Hspb1 Hspd1 Kpnb1 Myh9 Ncl P4hb Pkm Psmc1 Ran S100a4 Rpl13a Ube2l3 Uba1 Ywhae Ywhag Ywhaz Pcbp1 Actn4 S100a16 Rpl4 Ipo5 Lrpprc Hnrnpa0 Hmgb2 Flna Eif5 Hnrnpa3 Apeh Vcp
SN▲,SN▲>TE▲	MF	GO:0000287	magnesium ion binding	81	9	3.03	0.00301	0.59899	Arf1 Eno3 Idh3g Pkm Pklr Prps1 Snca Pgm3 Prps2
SN▲,SN▲>TE▲	MF	GO:0016616	oxidoreductase activity, acting on the C...	84	9	3.14	0.00386	0.76042	Adh1 Adh5 Cbr2 Fasn Idh3g Sord Dcxr Hadha Gpd1l
SN▲,SN▲>TE▲	MF	GO:0031406	carboxylic acid binding	72	8	2.69	0.00508	0.99568	Adh5 Alb Ass1 Got1 Snca Ywhae Ywhab Aars
SN▲,SN▲>TE▲	MF	GO:0042623	ATPase activity, coupled	131	9	4.9	0.00528	1	Anxa5 Ddx19a Eif4a1 Eif4a2 Anxa1 Myh9 Psmc1 Psmc5 Ddx19b
SN▲,SN▲>TE▲	MF	GO:0042803	protein homodimerization activity	307	20	11.48	0.0101	1	Adh1 Adh5 Apoa4 Arf1 Cat Eno3 Fasn Anxa1 Mbl1 Myh9 Serpinf2 Prps1 Tg Dynll1 Nampt Actn4 S100a16 Ptpa Flna Gpd1l
SN▲,SN▲>TE▲	MF	GO:0004252	serine-type endopeptidase activity	65	7	2.43	0.01018	1	C2 Cfi F2 Cfb Klkb1 Ltf Apeh
SN▲,SN▲>TE▲	MF	GO:0005543	phospholipid binding	132	8	4.94	0.01049	1	Anxa5 Apoa1 Apoc3 Anxa2 Anxa1 Mbl1 Snca Apob
SN▲,SN▲>TE▲	MF	GO:0031625	ubiquitin protein ligase binding	116	10	4.34	0.01102	1	Prdx6 Calr Hspd1 Tpi1 Ube2l3 Vcl Ywhae Ywhaz Lrpprc Vcp
SN▲,SN▲>TE▲	MF	GO:0098641	cadherin binding involved in cell-cell a...	250	17	9.35	0.01164	1	Prdx6 Anxa2 Fasn Anxa1 Myh9 Pkm Ran Tjp2 Vcl Ywhae Ywhaz Pcbp1 Ywhab Sfn Pfkp Flna Eif5
SN▲,SN▲>TE▲	MF	GO:0008144	drug binding	53	6	1.98	0.01346	1	Adh1 Alb Fasn Gstp2 Gstp1 Nampt
SN▲,SN▲>TE▲	MF	GO:0005509	calcium ion binding	216	15	8.08	0.01458	1	Anxa5 Anxa2 Calr Cdh16 F2 Anxa1 Mbl1 Myl6 Ncl S100a4 Snca Spta1 Actn4 S100a16 Gsn
SN▲,SN▲>TE▲	MF	GO:0022892	substrate-specific transporter activity	260	10	9.73	0.01561	1	Anxa5 Apoa1 Apoa4 Hbb-b1 Kpnb1 Mb Trf Ipo5 Hnrnpa3 Apob
SN▲,SN▲>TE▲	MF	GO:0032561	guanyl ribonucleotide binding	188	11	7.03	0.01847	1	Adss Arf1 Arf2 Arf3 Prps1 Ran Sept8 Rab2a Opa1 Prps2 Eif5
SN▲,SN▲>TE▲	MF	GO:0005506	iron ion binding	59	6	2.21	0.02199	1	Calr Cyp2f2 Ftl1 Ltf Snca Trf
SN▲,SN▲>TE▲	MF	GO:0019904	protein domain specific binding	275	17	10.29	0.02725	1	Kpnb1 Myh9 Ran Snca Tjp2 Ywhae Ywhag Ywhah Ywhaq Ywhaz Ywhab Sfn Dynll1 1700009N14Rik Hmgb2 Gsn Vcp
SN▲,SN▲>TE▲	MF	GO:0019001	guanyl nucleotide binding	189	12	7.07	0.03658	1	Adss Arf1 Arf2 Arf3 Prps1 Ran Sept8 Samhd1 Rab2a Opa1 Prps2 Eif5
SN▲,SN▲>TE▲	MF	GO:1901681	sulfur compound binding	104	9	3.89	0.03901	1	Acadl Cfh Gstp2 Gstp1 Ltf Vtn Hadha Apob Gcdh
SN▲,SN▲>TE▲	MF	GO:0046906	tetrapyrrole binding	51	5	1.91	0.04061	1	Cat Cyp2f2 Hba-a1 Mb Hba-a2
SN▲,SN▲>TE▲	MF	GO:0016301	kinase activity	240	8	8.98	0.04369	1	Ckm Mup1 Pgk1 Pkm Pklr Prps1 Pfkp Prps2
SN▲,SN▲>TE▲	MF	GO:0019899	enzyme binding	767	45	28.69	0.04515	1	Alb Ank1 Anxa5 Prdx6 Apoa1 Anxa2 Calr Cat Gstp2 Gstp1 Hspb1 Hspd1 Il1rap Kpnb1 Mbl1 Msn P4hb Pgam1 Serpinf2 Por Snca Sod1 Serpina1a Serpina1b Serpina1c Serpina1d Serpina1e Tpi1 Ube2l3 Vcl Ywhae Ywhag Ywhah Ywhaz Ywhab Sfn Dynll1 Ipo5 Cotl1 Lrpprc Hnrnpa0 Ptpa Flna Apob Vcp
SN>TE	BP	GO:0002253	activation of immune response	86	47	26.79	7.9e-11	9.0613e-08	Cfd Arf6 Serping1 C1qa C1qb C1qc C2 C3 C4b C4bp C9 Cd14 Cfh Cfi Crp Csk Fcna Gpld1 Cfb Hc Ptpn6 Hmgb1 Hras Krt1 Lbp Ltf Masp1 Masp2 Mbl1 Mbl2 Cfp Syk Ezr C1s1 C1ra C8g Phpt1 Braf C8b Tkfc Mavs Bpifb1 Ddx58 C8a A2m Plcg2 C1rb
SN>TE	BP	GO:0010466	negative regulation of peptidase activit...	86	55	26.79	2.8e-10	3.2088e-07	Akt2 Ambp Aqp1 Serpinc1 Serping1 Cast Cd44 Csnk2a1 Ddx3x Fabp1 Gpi1 Gpx1 Serpind1 Htt Hspa1b Itih1 Itih2 Itih3 Itih4 Serpina3c Kng1 Mug1 Mug2 Serpinf2 Por Snca Serpina1a Serpina1b Serpina1c Serpina1d Serpina1e Serpinb6b Serpina3k Serpina3n Serpina3m Serpinb6a Serpine2 Serpinb8 Src Thbs1 Timp2 Vtn Pebp1 Park7 Fetub Serpinb1a Serpinb12 Pi16 Usp47 Arrb1 Serpina10 A2m BC048546 Picalm Cd109
SN>TE	BP	GO:0032102	negative regulation of response to exter...	85	53	26.48	2.3e-09	2.6335e-06	Adipoq Anxa5 Apoa1 Apod Apoe Apoh Serping1 Cask Cd34 Cd44 F2 Fga Gp1ba Gp5 Gpx1 Gstp1 Hc Il1r2 Klkb1 Kng1 Krt1 Ltf Nrp1 Pcbp2 Pdgfra Plg Serpinf2 Ppm1b Prkg1 Proc Pros1 Psmb4 Serpinf1 Sema4b Serpine2 Prdx2 Thbs1 Coro1b Nt5e Dbn1 Cpb2 F12 Clasp2 C1qtnf3 Hrg Fgg F11 Abr Fgb Tkfc Kank2 Cd109 Kng2
SN>TE	BP	GO:0044724	single-organism carbohydrate catabolic p...	64	43	19.94	2.7e-09	3.0888e-06	Actn3 Aldoa Aldoc Glb1 Bpgm Eno2 Eno3 Fbp2 Gapdh Gpd1 Gpi1 Hk1 Hk2 Hmgb1 Eif6 Khk Ldha Mif Pfkl Pfkm Pgk1 Pgk2 Pkm Pklr Pygm Sord Stat3 Tpi1 Pgam2 Pfkp Dhdh Ctbs Gale Agl Prkaa1 Pygb Pygl Mpi Hk3 Tkfc Cps1 Aldob Eno1b
SN>TE	BP	GO:0019538	protein metabolic process	1528	574	476.02	1.6e-08	1.8288e-05	Ace Aco1 Acp1 Adipoq Adh5 Cfd Parp1 Aebp1 Agt Aip Akap1 Akt2 Ambp Fabp4 Apoa1 Apoa2 Apoe Apoh Aqp1 Araf Rplp0 Arf4 Rhoa Serpinc1 Hnrnpd Bgn Bhmt Serping1 C1qa C1qb C1qc C2 C3 C4b C4bp C9 Calr Camk2a Capn1 Capn2 Cask Casp3 Cast Cd36 Cd44 Cd84 Cdc42 Cdh1 Cdk5 Cdk6 Cfh Cfi Cfl1 Chil1 Tpp1 Clu Col3a1 Crp Csf1r Csk Csnk2a1 Csnk2a2 Vcan Ctsb Ctsd Ctse Ctsl Ctss Dab2 Dag1 Dcn Ddb1 Ddx3x Dld Dmd Dpp4 Eef…
SN>TE	BP	GO:0007160	cell-matrix adhesion	83	50	25.86	3.4e-08	3.8828e-05	Macf1 Actn2 Agt Apod Rhoa Cask Cd34 Cd36 Cdk5 Cdk6 Col3a1 Cttn Dag1 Dmd Dmtn Fga Fn1 Gp5 Ilk Itga2 Myoc Nid1 Enpp2 Pecam1 Sirpa Ptprk Rac1 Rock1 Src Sdc4 Thbs1 Utrn Vcam1 Vtn Zyx Coro1c Iqgap1 Postn Gsk3b Bcam Ppm1f Clasp2 Tnxb Fgg Rcc2 Actn1 Fgb Lims1 Rasa1 Fermt2
SN>TE	BP	GO:0006959	humoral immune response	51	35	15.89	3.6e-08	4.1076e-05	Cfd Serping1 C1qa C1qb C1qc C2 C3 C4b C4bp C9 Cfh Cfi Crp Fcna Fga Cfb Hc Ptpn6 Hpx Jchain Krt1 Ltf Masp1 Masp2 Mbl1 Mbl2 Cfp C1s1 C1ra C8g Fgb C8b C8a A2m C1rb
SN>TE	BP	GO:0048771	tissue remodeling	51	35	15.89	3.6e-08	4.1076e-05	Agt Ahsg Capn1 Car2 Tpp1 Csf1r Csk Ctss Egfr Flt4 Inpp5d Mmp2 Plg Ppp3ca Rab3d Rab7 Rac1 Rac2 Spp1 Src Stat5a Syk Tgfbr3 Tgm2 Thbs4 Trf Tfrc Xdh Pdk4 Spp2 Hrg Cela1 Abr Cspg4 Flna
SN>TE	BP	GO:0046496	nicotinamide nucleotide metabolic proces...	90	53	28.04	3.9e-08	4.4421e-05	Actn3 Aldoa Aldoc Bpgm Cbr2 Dld Eno2 Eno3 G6pdx Gapdh Gpd1 Gpd2 Gpi1 Hk1 Hk2 Eif6 Khk Ldha Ldhb Mif Me1 Mdh2 Mdh1 Pfkl Pfkm Pgk1 Pgk2 Pkm Pklr Rpia Stat3 Taldo1 Tkt Tpi1 Txnrd1 Pgam2 Pfkp Nampt Idh3a Gale Prkaa1 Haao Mpi Pgd Nadk Hk3 Naprt Tkfc Aldob Vcp Idh2 Gpd1l Eno1b
SN>TE	BP	GO:0044262	cellular carbohydrate metabolic process	98	56	30.53	6.9e-08	7.8522e-05	Adipoq Actn3 Akt2 Akr1b3 Glb1 Bpgm Fbp2 Gnmt Got1 Gpld1 Gys1 Mst1 Hk1 Hk2 Hmgb1 Idh1 Inpp1 Khk Mup1 Pck1 Pfkfb1 Pfkm Phkg1 Plcd1 Prkg1 Pygm Ranbp2 Rgn Sord Snca Src Stat3 Tpi1 Pdk4 Gyg Impa1 Pgam2 Plek Ptges3 Gsk3b Pgp Gbe1 Agl C1qtnf3 Acacb Phkb Synj1 Pygb Pygl Pgd Impa2 Hk3 Tkfc Cps1 Gys2 Idh2
SN>TE	BP	GO:0006165	nucleoside diphosphate phosphorylation	53	35	16.51	1.6e-07	0.00018192	Actn3 Ak1 Aldoa Aldoc Bpgm Eno2 Eno3 Gapdh Gpd1 Gpi1 Hk1 Hk2 Eif6 Khk Mif Nme1 Nme2 Pfkl Pfkm Pgk1 Pgk2 Pkm Pklr Stat3 Tpi1 Cmpk2 Pgam2 Pfkp Gale Prkaa1 Mpi Hk3 Tkfc Aldob Eno1b
SN>TE	BP	GO:1901701	cellular response to oxygen-containing c...	254	116	79.13	2.3e-07	0.00026128	Adipoq Actn2 Add1 Parp1 Agt Ahsg Akt2 Akr1b3 Anxa5 Apoa4 Apoc3 Aqp1 Hnrnpd Camk2a Capn2 Car2 Ccs Cd14 Cd36 Cd84 Cdh1 Cdk6 Col3a1 Col6a1 Col1a1 Col1a2 Csk Dnm2 Egfr Dmtn Fabp1 Lpin1 Gbp2 Gpd1 Gnai1 Gnai2 Rack1 Gpld1 Gpx1 Pdia3 Gstp1 Hcn2 Hnrnpk Hsph1 Kif5b Klf9 Lbp Lcn2 Ltf Rab8a Mif Mmp2 Mmp3 Mrc1 Msn Mup1 Ncl Nos1 Prdx1 Pde3b Pdgfra Prkaca Pklr Ppp2ca Ppp3ca Ppp3cb Ptpn11 Ptprf Ptprk Rab10 Rab11…
SN>TE	BP	GO:0030193	regulation of blood coagulation	50	33	15.58	3.7e-07	0.00041995	Anxa5 Apoe Apoh Serpinc1 Serping1 Cd34 Cd36 Dmtn F2 Fga Gp1ba Gp5 Klkb1 Kng1 Pdgfra Plg Serpinf2 Prkg1 Proc Pros1 Selp Serpine2 Syk Prdx2 Thbs1 Plek Cpb2 F12 Hrg Fgg F11 Fgb Kng2
SN>TE	BP	GO:0016051	carbohydrate biosynthetic process	61	38	19	4.5e-07	0.0005103	Adipoq Akt2 Akr1b3 Ap2a1 Bpgm Fbp2 G6pdx Gapdh Gpd1 Gpd2 Gnmt Got1 Gpi1 Gys1 Mst1 Mup1 Pck1 Pcx Pgk1 Phkg1 Plcd1 Prkg1 Ranbp2 Rbp4 Sord Snca Tpi1 Gnpda1 Gyg Pgam2 Plek Ptges3 Pgp Cltc Gbe1 C1qtnf3 Pgd Gys2
SN>TE	BP	GO:0006090	pyruvate metabolic process	61	38	19	4.5e-07	0.0005103	Actn3 Aldoa Aldoc Bpgm Dld Eno2 Eno3 Gapdh Gpd1 Gpi1 Htt Hk1 Hk2 Eif6 Khk Ldha Ldhb Mif Pck1 Pcx Pfkl Pfkm Pgk1 Pgk2 Pkm Pklr Stat3 Tpi1 Pdk4 Pgam2 Pfkp Gale Prkaa1 Mpi Hk3 Tkfc Aldob Eno1b
SN>TE	BP	GO:0070372	regulation of ERK1 and ERK2 cascade	70	42	21.81	5e-07	0.000566	Adipoq C3 Cd36 Cd44 Chil1 Csf1r Csk Dab2 Dmd Egfr Eif3a Fbln1 Fga Flt4 Fn1 Gstp1 Ptpn6 Hmgb1 Hras Mif Nqo2 Nrp1 Pdgfra Serpinf2 Ptpn11 Src Syk Ezr Map2k1 Map2k2 Mapk3 Prmt5 Ndrg2 Sirt3 C1qtnf3 Fgg Camk2d Arrb1 Braf Rap1a Fgb Rap1b
SN>TE	BP	GO:0009179	purine ribonucleoside diphosphate metabo...	53	34	16.51	6.8e-07	0.00076908	Actn3 Ak1 Aldoa Aldoc Bpgm Eno2 Eno3 Gapdh Gpd1 Gpi1 Hk1 Hk2 Eif6 Khk Ldha Mif Pfkl Pfkm Pgk1 Pgk2 Pkm Pklr Stat3 Tpi1 Pgam2 Pfkp Nudt9 Gale Prkaa1 Mpi Hk3 Tkfc Aldob Eno1b
SN>TE	BP	GO:0051241	negative regulation of multicellular org...	303	144	94.39	9.9e-07	0.0011187	Adipoq Actn3 Parp1 Agt Ahsg Akap1 Anxa5 Apoa1 Apoa2 Apoc3 Apod Apoe Apoh Arf6 Rhoa Atp1a1 Atp2a2 Serping1 C1qc Calr Cd34 Cd36 Cd44 Cd84 Cdk5 Cdk6 Col3a1 Col4a2 Crmp1 Crp Csk Dab2 Dcn Asap1 F2 Fga Fn1 G6pdx Gabpa Gdi1 Gp1ba Gp5 Gstp1 H2-D1 H2-K1 Hnrnpk Prmt1 Il15ra Il1r2 Inpp5d Klkb1 Kng1 Anpep Lbp Lgals1 Lrp1 Lrpap1 Mmp2 Nme1 Nme2 Nos1 Nrp1 Pafah1b1 Pde3b Pdgfra Prkaca Prkacb Plg Serpinf2 Ppm1b P…
SN>TE	BP	GO:0010975	regulation of neuron projection developm...	148	76	46.11	1.7e-06	0.0019193	Apoe Arf1 Arf6 Rhoa Cdk5 Cfl1 Crmp1 Dpysl2 Crp Cttn Cux1 Dab2 Asap1 Dnm2 Eef1a1 Fmr1 Fn1 Gdi1 Hspa5 H2-D1 H2-K1 Hnrnpk Il15ra Il1rap Ilk Kif13b L1cam Lgals1 Lrp1 Mif Map1b Nedd4 Nefm Nme1 Nme2 Nrp1 Pafah1b1 Ppp3ca Ptprf Ptprg Ptprz1 Rac1 Serpinf1 Sema4b Sphk1 Serpine2 Ppp2r5d Dpysl3 Vim Xk Ywhah Kel Map2k1 Map2k2 Iqgap1 Rab11a Golga4 Dbn1 Pdlim5 Gsk3b Carm1 Syne1 Actr2 Rpl4 Bag5 Ube2v2 Ptk7 Mob2 …
SN>TE	BP	GO:0006508	proteolysis	573	250	178.51	2.4e-06	0.0027072	Ace Cfd Parp1 Aebp1 Akt2 Ambp Apoe Apoh Aqp1 Araf Rhoa Serpinc1 Serping1 C2 C3 Capn1 Capn2 Casp3 Cast Cd44 Cdh1 Cdk5 Cfh Cfi Tpp1 Clu Csnk2a1 Ctsb Ctsd Ctse Ctsl Ctss Dab2 Dag1 Ddb1 Ddx3x Dld Dpp4 Egfbp2 Klk1b9 Cela2a Enpep F10 F2 F9 Fabp1 Faf1 Fap Fga Fmr1 Usp15 Gclc Rack1 Gpi1 Gpld1 Gpx1 Hspa5 Trip12 Cfb Serpind1 Htt Mst1 Hp Hspa8 Hspa1b Il1r2 Inpp5b Itih1 Itih2 Itih3 Itih4 Klk1 Klk1b11 Klk1b16…
SN>TE	BP	GO:0045807	positive regulation of endocytosis	60	36	18.69	3.3e-06	0.0037191	Add1 Ahsg Ankfy1 Arf1 C2 C3 Calr Cd14 Cd36 Dab2 Dnm2 Fmr1 Hnrnpk Hspa8 Itga2 Lbp Mbl1 Mbl2 Mertk Pros1 Sirpa Snca Syk Trf Vtn Bin1 Actn4 Syne1 Wasl Synj1 Arrb1 Rap1a Abr Hip1 Rab21 Plcg2
SN>TE	BP	GO:0006091	generation of precursor metabolites and ...	173	71	53.9	5.9e-06	0.0066434	Aco1 Aco2 Actn3 Adsl Akt2 Aldoa Aldoc Apoc3 Rhoa Bpgm Cat Dld Eno2 Eno3 Fh1 Gapdh Gpd1 Gnmt Gpi1 Gys1 Hk1 Hk2 Hmgb1 Idh1 Eif6 Khk Ldha Mif Mdh2 Mdh1 Mup1 Pfkl Pfkm Pgk1 Pgk2 Phkg1 Pkm Prkaca Pklr Pygm Snca Stat3 Tpi1 Gnpda1 Gyg Pgam2 Ptges3 Pfkp Gsk3b Park7 Sirt3 Uqcrc2 Idh3a Gbe1 Gale Agl Gadd45gip1 Phkb Prkaa1 Pygb Pygl Mpi Hk3 Adgrf5 Tkfc Cps1 Aldob Gys2 Vcp Idh2 Eno1b
SN>TE	BP	GO:0006006	glucose metabolic process	82	45	25.55	6.1e-06	0.0068625	Adipoq Actn3 Akt2 Apod Bpgm Aimp1 Fbp2 G6pd2 G6pdx Gapdh Gpd1 Gpd2 Gnmt Gpi1 Gpld1 Mst1 Hk1 Hk2 Hmgb1 Khk Fabp5 Ldha Mup1 Pck1 Pcx Pfkfb1 Pfkm Pgk1 Pkm Ranbp2 Rbp4 Rgn Src Tpi1 Pdk4 Pgam2 Pgm1 Pgp Pgm2l1 Pgm2 Ganc C1qtnf3 Acacb Prkaa1 Pgm5
SN>TE	BP	GO:0051240	positive regulation of multicellular org...	380	175	118.38	7e-06	0.007868	Ace Adipoq Actn3 Add1 Adk Parp1 Agt Ahsg Alb Anxa3 Ap3b1 Apoa2 Apoe Apoh Aqp1 Arf1 Rhoa Atp1a1 Atp2a1 C3 Car2 Cd14 Cd34 Cd36 Cd84 Cdc42 Chil1 Clu Col1a1 Crp Csf1r Cttn Cux1 Dab2 Dag1 Eef1a1 Egfr Dmtn F2 Fga Flt4 Fmr1 Fn1 Gpc1 Gpld1 Hspa5 Hbb-b2 Hc Hcls1 Hcn2 Mst1 Hmgb1 Hnrnpk Hras Prmt1 Hsp90aa1 Ifi204 Il15ra Il1rap Ilk Inpp5d Itga2 L1cam Lbp Lpl Ltf Lum Mif Map1b Ncam1 Ncl Nme1 Nme2 Nos1 Nrp1 Pa…
SN>TE	BP	GO:0007409	axonogenesis	112	57	34.89	8.5e-06	0.0095455	Actb Ank3 Apoe Cdk5 Chl1 Crmp1 Dpysl2 Csf1r Cttn Dag1 Dnm2 Fn1 Gdi1 Gp5 Ilk Kif13b Kif5b L1cam Lama2 Lhx2 Rab8a Map1b Neo1 Nefm Nrp1 Ogn Pafah1b1 Ptpn11 Ptprz1 Rab10 Rab3a Rac1 Sema4b Cyfip1 Tubb3 Uchl1 Usp9x Vcl Vim Xk Kel Map2k1 Map2k2 Rab11a Golga4 Dbn1 Gsk3b Dpysl5 Rpl4 Atg7 Myh10 Braf Rab21 Spg20 Picalm Sept7 Nefh
SN>TE	BP	GO:0034109	homotypic cell-cell adhesion	52	31	16.2	1.9e-05	0.021318	Actb Actg1 Ank3 Csrp1 Dsg2 Dmtn Fga Gp1ba Ptpn6 Ilk L1cam Lgals1 Myh9 Ncam1 Pdgfra Prkg1 Ptpru Rdx Serpine2 Syk Tln1 Vcl Map2k1 Plek Metap1 Fgg Fermt3 Dsp Fgb Clic1 Flna
SN>TE	BP	GO:0031032	actomyosin structure organization	80	43	24.92	2e-05	0.02242	Acta1 Actc1 Actg1 Actn2 Apoa1 Rhoa Cfl2 Cnn1 Csrp3 Epb41l1 Epb41l2 Epb41l3 Krt19 Krt8 Myh9 Myh6 Myoc Pdgfra Pfn1 Serpinf2 Prkar1a Rac1 Rock1 Src Sdc4 Tpm1 Ttn Wdr1 Zyx Ldb3 Cul3 Ppm1f Myh14 Cnn3 Clasp2 Myh10 Lmod1 Arrb1 Braf Klhl41 Kank2 Wasf2 Epb41
SN>TE	BP	GO:0045216	cell-cell junction organization	85	45	26.48	2.1e-05	0.02352	Ace Macf1 Actn2 Agt Apod Rhoa Rhoc Cdc42 Cdh1 Cdh5 Csf1r Csk Cttn Dsg2 Epb41l3 Dmtn Fscn1 Itga2 Afdn Myoc Enpp2 Prkaca Ptprk Rac1 Rdx Rock1 Rock2 Src Sdc4 Vcl Wdr1 Coro1c Iqgap1 Actn4 Ppm1f Clasp2 Tbcd Rcc2 Dsp Actn1 Lims1 Flna Fermt2 Plekha7 Rab8b
SN>TE	BP	GO:0006909	phagocytosis	66	37	20.56	2.1e-05	0.02352	Adipoq Ahsg Anxa3 C2 C3 Calr Cd36 Coro1a Csk Dnm2 Rack1 Hmgb1 Hspa8 Itga2 Lbp Lrp1 Mbl1 Mbl2 Mertk Myh9 Pecam1 Pros1 Sirpa Rab7 Rac1 Syk Tgm2 Thbs1 Vav1 Coro1c Rab14 Atg7 Csnk1a1 Rap1a Abr Gsn Bin2
SN>TE	BP	GO:0010038	response to metal ion	95	49	29.6	2.3e-05	0.025714	Aco1 Ank3 Anxa5 Fabp4 Aqp1 Ass1 Hnrnpd Cdh1 Cp Crp Egfr Dmtn Fga Fn1 Gdi1 Gpld1 Htt Khk Krt10 Lcat Ncam1 Pklr Plcd1 Ppp3ca Sord Snca Sod1 Sod3 Thbs1 Trf Tfrc Ttn Xdh Mapk9 Iqgap1 Clic4 Pgam2 Park7 Cpne3 Hrg Fgg Mylk Haao Braf Fgb Gsn Ahcyl1 Aldob Plcg2
SN>TE	BP	GO:0044283	small molecule biosynthetic process	199	93	62	2.7e-05	0.030159	Acadl Acadvl Adipoq Agt Akr1b3 Apoa1 Apoa4 Apoe Ass1 Bhmt Bpgm Dab2 Fasn Fbp2 G6pdx Gapdh Gpd1 Gpd2 Glul Gnmt Got1 Got2 Gpi1 Gsto1 Htt Mst1 Eif6 Ldha Ldhb Lpl Lta4h Mif Mup1 Pck1 Pcx Pgk1 Pkm Pklr Plcd1 Pltp Pnp Por Prkg1 Prps1 Ptgds Aldh1a2 Ranbp2 Rbp4 Rgn Sord Snca Sod1 Sphk1 Syk Tpi1 Uros Gnpda1 Mapk9 Asns Pdk4 Dkk3 Pibf1 Pgam2 Plek Ptges3 Park7 Hacd3 Acss2 Pgp Sec14l2 Enoph1 Mri1 Cad Acot7 C1…
SN>TE	BP	GO:0044282	small molecule catabolic process	153	63	47.66	3.5e-05	0.03906	Acadl Acadvl Adipoq Actn3 Adh1 Adh7 Adh5 Akt2 Apoe Arg1 Glb1 Esd Fabp1 Fah Fbp2 Lpin1 Hagh Got1 Got2 Gstz1 Hk1 Hpd Inpp1 Khk Ldha Lipe Nos1 Pfkm Pon1 Sord Tpi1 Gnpda1 Ddah2 Acaa2 Impa1 Park7 Dtd1 Ddah1 Acot7 Dhdh Amdhd1 Gale Hadha Acacb Synj1 Ces1d Blmh Aspg Cbr3 Mpi Acat1 Acat2 Etfa Impa2 Acat3 Tkfc Aldob Ppat Ces1f Csad Ahcy Atp2b4 Acsl5
SN>TE	BP	GO:0045087	innate immune response	177	77	55.14	3.7e-05	0.041255	Cfd Ap1g1 Apoa4 Arf6 Serping1 C1qa C1qb C1qc C2 C3 C4bp C9 Cd14 Cd84 Cfh Cfi Coro1a Csf1r Csk Ddx3x Fcna Fga Gapdh Gbp2 Cfb Hc Ptpn6 Hmgb1 Hpx Ifnar2 Jchain Il1rap Krt16 Krt1 Lbp Lcn2 Ltf Masp1 Masp2 Mbl1 Mbl2 Mif Mmp2 Mrc1 Prdx1 Pcbp2 Cfp Apcs Snca Src Stat5a Stat5b Syk Trim28 Vav1 Serinc3 C1s1 C1ra Cadm1 Syncrip C8g Zc3hav1 Hmgb2 Fgg Eprs Fgb C8b Tkfc Mavs Bpifb1 Gbp7 Ddx58 C8a A2m Ipo7 C1rb Is…
SN>TE	BP	GO:0000302	response to reactive oxygen species	72	39	22.43	3.8e-05	0.042332	Parp1 Akr1b3 Prdx6 Apoa4 Apod Aqp1 Hnrnpd Cat Casp3 Ccs Cd36 Fabp1 Rack1 Gpx1 Gstp1 Hp Hsph1 Kpna4 Lcn2 Mb Mmp2 Prdx1 Pdgfra Ppp2cb Ptprk Rgn Slc4a1 Sod1 Src Prdx2 Thbs1 Txn1 Fbln5 Txnrd2 Park7 Atg7 Prkaa1 Hk3 Mtr
SN>TE	BP	GO:0050714	positive regulation of protein secretion	72	39	22.43	3.8e-05	0.042332	Agt Arf1 Cd14 Cd34 Cd36 Cd84 Csf1r Egfr Fga Glul Gpld1 Hc Hmgb1 Il1rap Kif5b Lpl Mif Ncl Pfkm Ppp3cb Rbp4 Sptbn1 Src Syk Ezr Postn Cadm1 Sirt3 Vps35 Atg7 Phpt1 Sec24a Aacs C1qtnf3 Fgg Sri Arrb1 Fgb Ppia
SN>TE	BP	GO:0010035	response to inorganic substance	154	82	47.98	4.8e-05	0.053376	Aco1 Parp1 Akr1b3 Ank3 Anxa5 Fabp4 Apoa4 Aqp1 Ass1 Hnrnpd Cat Casp3 Ccs Cd36 Cdh1 Cp Crp Egfr Dmtn Fabp1 Fga Fmr1 Fn1 Gart Gdi1 Rack1 Gpld1 Gpx1 Htt Hp Hsph1 Khk Kpna4 Krt10 Krt8 Lcat Lcn2 Mb Mmp2 Ncam1 Prdx1 Pklr Plcd1 Pon1 Ppp2cb Ppp3ca Rgn Sord Slc4a1 Snca Sod1 Sod3 Prdx2 Thbs1 Trf Tfrc Ttn Txn1 Xdh Fbln5 Mapk9 Txnrd2 Iqgap1 Clic4 Pgam2 Park7 Cpne3 Hrg Fgg Prkaa1 Mylk Haao Braf Fgb Hk3 Gsn Ahc…
SN>TE	BP	GO:0051224	negative regulation of protein transport	68	37	21.18	5.2e-05	0.057772	Adipoq Parp1 Akap1 Anxa5 Apoa1 Apoa2 Apod Cd34 Cd36 Cd84 Cdk5 Csk Dmtn Faf1 Fn1 Gdi1 Il1r2 Mup1 Neo1 Nos1 Pde3b Pfkl Ppm1a Ppm1b Ppp2ca Ppp3ca Srgn Ptpn11 Rangap1 Txn1 Ezr Ccdc22 Gsk3b Park7 C1qtnf3 Sri Idh2
SN>TE	BP	GO:0002449	lymphocyte mediated immunity	73	39	22.74	5.7e-05	0.06327	Ap1g1 Serping1 C1qa C1qb C1qc C2 C3 C4b C4bp C9 Cfi Coro1a Crp Dpp4 H2-D1 H2-K1 Hc Ptpn6 Hmgb1 Hpx Hspa8 Inpp5d Masp2 Mbl1 Mbl2 Prdx1 Pnp Ppp3cb Stat5a Stat5b Tfrc Vav1 C1s1 C1ra Cadm1 C8g C8b C8a C1rb
SN>TE	BP	GO:0003018	vascular process in circulatory system	52	30	16.2	6.2e-05	0.068758	Ace Acta2 Agt Apoe Rhoa Crp Egfr Fga G6pdx Gclc Gclm Gpx1 Klk1b1 Kng1 Mmp2 Nos1 Serpinf2 Prkg1 Sod1 Tgfbr3 Map2k1 Pde3a Gucy1a3 Atp1a2 Fgg Abr Fgb Cps1 Rap1gds1 Pde5a
SN>TE	BP	GO:0010811	positive regulation of cell-substrate ad...	52	30	16.2	6.2e-05	0.068758	Apoa1 Calr Cd36 Cdk6 Dab2 Dmd Dnm2 Dmtn Fn1 Ilk Myoc Nid1 Enpp2 Rac1 Rock1 Spp1 Sdc4 Thbs1 Utrn Vtn Iqgap1 Dbn1 Gsk3b Ppm1f Arpc2 Braf Lims1 Rac3 Flna Abi3bp
SN>TE	BP	GO:0043434	response to peptide hormone	114	52	35.51	6.7e-05	0.074169	Adipoq Actn2 Parp1 Agt Ahsg Akt2 Anxa5 Apoc3 Atp2a1 Cacybp Camk2a Car2 Csk Lpin1 Gpld1 Hnrnpk Eif6 Khk Serpina3c Rab8a Nos1 Pck1 Pde3b Pklr Plcd1 Ptpn11 Ptprf Rab10 Rangap1 Rbp4 Serpina1a Serpina1b Serpina1c Serpina1d Serpina1e Serpina3k Serpina3n Serpina3m Src Stat3 Stat5a Stat5b Pdk4 Cad Hadha Prkaa1 Eif2b3 Braf Ahcyl1 Aldob Dennd4c Trim72
SN>TE	BP	GO:0031345	negative regulation of cell projection o...	57	32	17.76	7.4e-05	0.081844	Arf6 Rhoa Cdk5 Crmp1 Dab2 Asap1 Gdi1 H2-D1 H2-K1 Il15ra Lgals1 Lrp1 Map4 Nrp1 Pafah1b1 Ppp3ca Ptprf Ptprg Ptprz1 Sema4b Dpysl3 Vim Ywhah Coro1b Gsk3b Carm1 Bag5 Cspg4 Flna Efemp1 Spg20 Gak
SN>TE	BP	GO:0010769	regulation of cell morphogenesis involve...	97	55	30.22	8e-05	0.0884	Apoa1 Apoe Calr Cdk5 Cfl1 Dpysl2 Cttn Cux1 Dab2 Dnm2 Dmtn Fbln1 Fn1 Gdi1 Ilk Kif13b L1cam Map1b Myoc Nedd4 Nefm Nrp1 Pafah1b1 Enpp2 Ppp3ca Ptprf Ptprz1 Rac1 Sema4b Vim Xk Ywhah Coro1c Kel Map2k1 Map2k2 Mapk9 Postn Rab11a Golga4 Dbn1 Pdlim5 Gsk3b Actn4 Syne1 Actr2 Rpl4 Arpc2 Rcc2 Braf Lims1 Rac3 Flna Rab21 Spg20
SN>TE	BP	GO:0090066	regulation of anatomical structure size	194	92	60.44	8.7e-05	0.096048	Ace Actn2 Acta2 Add1 Add2 Agt Apoe Aqp1 Arf1 Arf6 Rhoa Arhgap5 Arpc1b Capg Capza1 Capza2 Cdk5 Cfl1 Cfl2 Coro1a Dpysl2 Crp Cttn Dnm2 Egfr Dmtn Fga Fn1 G6pdx Gclc Gclm Gpx1 Hcls1 Hsp90ab1 Hsp90aa1 Ilk Klk1b1 Kng1 L1cam Mmp2 Map1b Nefm Nos1 Nrp1 Pafah1b1 Pecam1 Pfn1 Serpinf2 Prkg1 Rac1 Rdx Scin Sema4b Cyfip1 Sod1 Spta1 Sptan1 Sptb Sptbn1 Tgfbr3 Tpm1 Ezr Wdr1 Xk Coro1b Kel Map2k1 Rab11a Golga4 Plek D…
SN>TE	BP	GO:0001819	positive regulation of cytokine producti...	79	41	24.61	8.8e-05	0.097064	Adipoq Agt Apoa2 C3 Cd14 Cd34 Cd36 Cd84 Clu Csf1r Flt4 Hc Hmgb1 Hras Il1rap Lbp Lpl Lum Mif Ncl Serpinf2 Sod1 Sptbn1 Src Stat5a Stat5b Syk Thbs1 Mapk9 Postn Pibf1 Cadm1 Park7 Zc3hav1 C1qtnf3 Hmgb2 Arfgef2 Tkfc Mavs Ddx58 Plcg2
SN>TE	BP	GO:0006950	response to stress	1025	403	319.32	9.6e-05	0.105792	Acadl Acadvl Ace Macf1 Adipoq Actb Actg1 Adh5 Cfd Parp1 Agt Ahsg Alb Akr1b3 Anxa3 Anxa5 Prdx6 Ap1g1 Fabp4 Ap3b1 Cd5l Apoa1 Apoa4 Apod Apoe Apoh Aqp1 Arf6 Rhoa Ass1 Serpinc1 Atp2a1 Atp2a2 Hnrnpd Serping1 C1qa C1qb C1qc C2 C3 C4bp C9 Pdia4 Calr Camk2a Car3 Cat Cask Casp3 Ccs Cd14 Cd34 Cd36 Cd44 Cd84 Cdc42 Cdk5 Cdk6 Cfh Cfi Chil1 Coro1a Clu Col3a1 Col1a1 Crp Hapln1 Csf1r Csk Csrp1 Ctss Dab2 Ddb1 Ddx…
SN>TE	BP	GO:0051017	actin filament bundle assembly	60	33	18.69	9.9e-05	0.108999	Add1 Add2 Apoa1 Rhoa Cdc42 Fscn1 Myoc Pfn1 Serpinf2 Rac1 Rdx Rock1 Src Sdc4 Tpm1 Dpysl3 Ezr Zyx Coro1b Cul3 Plek Dbn1 Actn4 Ppm1f Clasp2 Pls3 Cald1 Arrb1 Actn1 Braf Flna Kank2 Wasf2
SN>TE	BP	GO:0030168	platelet activation	53	30	16.51	0.0001	0.11	Actb Actg1 Apoe Csrp1 Dmtn F2 F5 Fga Gp1ba Gp5 Ptpn6 Ilk Mertk Myh9 Pdgfra Prkg1 Selp Serpine2 Syk Tln1 Vcl Vwf Plek Metap1 Hrg Fgg Fermt3 Fgb Clic1 Flna
SN>TE	BP	GO:2000377	regulation of reactive oxygen species me...	70	37	21.81	0.00012	0.13188	Agt Akt2 Arf4 Rhoa Ass1 Cd34 Cd36 Clu Crp Dnm2 Eef1a1 Egfr F2 G6pdx Gstp1 Hk2 Hp Hsp90aa1 Eif6 Mmp3 Nqo2 Rgn Snca Sod1 Stat3 Syk Prdx2 Thbs1 Xdh Fbln5 Mapk9 Ddah2 Park7 Sirt3 Ddah1 Eif5a Atp2b4
SN>TE	BP	GO:0030335	positive regulation of cell migration	144	66	44.86	0.00013	0.14274	Agt Akt2 Anxa3 Aqp1 Arhgap5 Calr Coro1a Col18a1 Col1a1 Csf1r Dab2 Egfr Dmtn Fga Flt4 Fn1 Rack1 Gpld1 Hspa5 Hmgb1 Hras Ilk Itga2 Lbp Mif Mmp2 Mmp3 Myoc Pdgfra Enpp2 Pecam1 Pfn1 Ptprz1 Rac1 Rac2 Rdx Rock2 Sell Selp Sema4b Sparc Sphk1 Src Stat5a Thbs1 Thbs4 Vtn Map2k1 Pla2g7 Iqgap1 Postn Sdcbp Rab11a Ppbp Actn4 Rras2 Ppm1f Cpne3 Spag9 Clasp2 Arpc2 Mcam Plvap Mylk Camk2d Fermt3
SN>TE	BP	GO:0007155	cell adhesion	539	245	167.92	0.00013	0.14274	Macf1 Adipoq Actb Actg1 Actn2 Add1 Adk Acan Agt Aldoa Ank3 Prdx6 Ap3b1 Apoa1 Apoa4 Apod Rhoa Ass1 Azgp1 Bsg Calr Capg Capza1 Cask Casp3 Ccs Cd34 Cd36 Cd44 Cd48 Cd84 Cdc42 Cdh1 Cdh5 Cdk5 Cdk6 Chl1 Coro1a Col12a1 Col15a1 Col18a1 Col3a1 Col6a1 Col1a1 Comp Hapln1 Csk Vcan Csrp1 Cttn Dab2 Dag1 Dbnl Dmd Dnm2 Dpp4 Dsg2 Egfr Aimp1 Eno1 Epb41l1 Dmtn Faf1 Fscn1 Fap Fbln1 Fga Fn1 Glycam1 Gp1ba Gp5 Gstp1 Ptp…
SN>TE	BP	GO:0034329	cell junction assembly	80	41	24.92	0.00013	0.14274	Ace Macf1 Actn2 Agt Apod Rhoa Rhoc Cdh1 Cdh5 Cttn Epb41l3 Dmtn Fscn1 Fn1 Itga2 Myoc Enpp2 Prkaca Plec Ptprk Rac1 Rock1 Rock2 Src Sdc4 Tln1 Tns1 Vcl Wdr1 Coro1c Iqgap1 Actn4 Ppm1f Clasp2 Tbcd Rcc2 Actn1 Rap1a Lims1 Rap1b Fermt2
SN>TE	BP	GO:1901605	alpha-amino acid metabolic process	95	47	29.6	0.00013	0.14274	Adssl1 Adss Arg1 Ass1 Bhmt Fah Gart Gclc Gclm Glul Gnmt Got1 Got2 Gstz1 Htt Hpd Nos1 P4hb Stat5a Stat5b Asns Txnrd1 Ddah2 Ctps Ctps2 Park7 Enoph1 Mri1 Ddah1 Cad Amdhd1 Ahcyl2 Psph Blmh Aspg Haao Cth Mthfd1 Cps1 Gmps Ahcyl1 Ppat Phgdh Pfas Mtr Ahcy Atp2b4
SN>TE	BP	GO:0042593	glucose homeostasis	68	36	21.18	0.00014	0.15316	Adipoq Apoc3 Cd36 Rack1 Gpi1 Gpld1 Gpx1 Hk1 Hk2 Kif5b Mup1 Pck1 Pde3b Pfkm Prkaca Ppp2ca Ppp3ca Ppp3cb Ptpn11 Rab11b Ranbp2 Rbp4 Slc16a1 Stat3 Vcam1 Pdk4 Atg7 Phpt1 Aacs C1qtnf3 Prkaa1 Sri Arrb1 Pygl Hk3 Adgrf5
SN>TE	BP	GO:0045665	negative regulation of neuron differenti...	54	30	16.82	0.00016	0.17488	Arf6 Rhoa Calr Cdk5 Crmp1 Dab2 Asap1 Gdi1 H2-D1 H2-K1 Il15ra Lgals1 Lrp1 Nrp1 Pafah1b1 Ppp3ca Ptprg Ptprz1 Sema4b Dpysl3 Vim Ywhah Gsk3b Carm1 Bag5 Cspg4 Flna Efemp1 Spg20 Gak
SN>TE	BP	GO:0007162	negative regulation of cell adhesion	76	39	23.68	0.00018	0.19656	Adipoq Apoa1 Apod Ass1 Cask Casp3 Cd44 Cdh1 Col1a1 Dmtn Fbln1 Gstp1 Ptpn6 Lgals1 Mmp2 Myoc Pde3b Enpp2 Plg Prkar1a Prkg1 Ptpn11 Ptprz1 Rdx Serpine2 Src Prdx2 Thbs1 Tnc Coro1c Map2k1 Postn Actn4 Gtpbp4 Clasp2 Fgg Rcc2 Rasa1 Pde5a
SN>TE	BP	GO:0060560	developmental growth involved in morphog...	59	32	18.38	0.00018	0.19656	Apoe Cdk5 Dpysl2 Cttn Dnm2 Fn1 Mst1 Hnrnpk Ilk L1cam Lhx2 Map1b Nrp1 Pafah1b1 Sema4b Cyfip1 Trim28 Tnc Usp9x Vcl Iqgap1 Postn Rab11a Golga4 Cadm1 Dbn1 Gsk3b Rpl4 Ptk7 Rab21 Spg20 Sept7
SN>TE	BP	GO:0048588	developmental cell growth	64	34	19.94	0.00019	0.2071	Agt Apoe Cdk5 Dpysl2 Cttn Dnm2 Fn1 G6pdx Hnrnpk Ilk L1cam Lhx2 Map1b Nrp1 Pafah1b1 Prkg1 Sema4b Cyfip1 Usp9x Vcl Iqgap1 Postn Ddx39b Rab11a Golga4 Dbn1 Pdlim5 Gsk3b Rpl4 Pi16 Camk2d Rab21 Spg20 Sept7
SN>TE	BP	GO:0044248	cellular catabolic process	601	225	187.23	0.0002	0.2178	Acadl Acadvl Ace Adipoq Adh5 Akt2 Prdx6 Apoa1 Apoa2 Apoa4 Apoc3 Apoe Apoh Araf Arg1 Bpgm Capn1 Capn2 Cat Cdk5 Tpp1 Clu Ctsb Ctsl Ctss Dab2 Ddb1 Enpep Ephx2 Esd Fabp1 Acsl1 Faf1 Fah Fap Lpin1 Fmr1 Usp15 Gda Gpd1 Gclc Hagh Rack1 Got1 Got2 Gpc1 Gpi1 Gpld1 Gpx1 Gpx3 Hspa5 Gspt1 Gstm5 Gsto1 Gstz1 Trip12 Gtpbp1 Hmgb1 Hp Hpd Idh1 Itpa Anpep Lipe Psmb9 Psmb8 Lpl Lta4h Mif Msn Nedd4 Nos1 Pabpc1 Prdx1 Pcbp…
SN>TE	BP	GO:0006520	cellular amino acid metabolic process	117	55	36.45	0.0002	0.2178	Adssl1 Adss Arg1 Ass1 Bhmt Aimp1 Fah Gart Glul Gnmt Got1 Got2 Gstz1 Hpd Nos1 Sars Spr Stat5a Stat5b Farsb Asns Mrpl39 Ddah2 Ctps Ctps2 Dtd1 Enoph1 Mri1 Ddah1 Cad Nars Amdhd1 Atg7 Kars Psph Rars Aspg Yars Eprs Cth Mthfd1 Acy1 Tars Dars Cps1 Gmps Ppat Aars Phgdh Pfas Mtr Csad Gars Atp2b4 Iars2
SN>TE	BP	GO:0030336	negative regulation of cell migration	69	36	21.5	0.00021	0.22827	Adipoq Acan Apod Apoe Apoh Rhoa Col3a1 Dag1 Dcn Hc Ilk Krt16 Lrp1 Prkg1 Ptprg Ptprk Ptpru Serpinf1 Stat3 Strap Tgfbr3 Thbs1 Tpm1 Dpysl3 Coro1b Coro1c Clic4 Gsk3b Nisch Gtpbp4 Clasp2 Hrg Braf Abr Arhgdia Idh2
SN>TE	BP	GO:0055002	striated muscle cell development	72	37	22.43	0.00025	0.2715	Acta1 Actc1 Actg1 Actn2 Actn3 Agt Cacna1s Cfl2 Csrp3 Dmd G6pdx Gpx1 Krt19 Krt8 Myh11 Myh6 Pdgfra Ppp3ca Prkar1a Prkg1 Ttn Uchl1 Wdr1 Xk Kel Ldb3 Hnrnpu Ddx39b Pdlim5 Flnc Klhl40 Pi16 Atg7 Myh10 Lmod1 Camk2d Klhl41
SN>TE	BP	GO:0043410	positive regulation of MAPK cascade	105	50	32.71	0.00026	0.2821	Agt C3 Cd36 Cd44 Cd84 Cdc42 Chil1 Csf1r Csk Dab2 Egfr Fga Flt4 Gnai2 Hmgb1 Hras Prmt1 Ilk Mif Nqo2 Nrp1 Pdgfra Serpinf2 Ptpn11 Sod1 Src Syk Prdx2 Thbs1 Timp2 Trf Xdh Map2k1 Map2k2 Map2k6 Mapk3 Iqgap1 Zak Spag9 C1qtnf3 Fgg Camk2d Arrb1 Braf Rap1a Fgb Cspg4 Rap1b Pde5a Taok3
SN>TE	BP	GO:0010770	positive regulation of cell morphogenesi...	60	32	18.69	0.00027	0.29268	Apoa1 Apoe Calr Cux1 Dab2 Dnm2 Dmtn Fn1 Ilk L1cam Map1b Myoc Nrp1 Pafah1b1 Enpp2 Ptprf Rac1 Map2k1 Map2k2 Mapk9 Rab11a Golga4 Dbn1 Gsk3b Actr2 Rpl4 Arpc2 Braf Lims1 Rac3 Flna Rab21
SN>TE	BP	GO:0019932	second-messenger-mediated signaling	58	31	18.07	0.00032	0.34656	Actn3 Apoe Atp2a2 Cd36 Dmd Dmtn Gnai1 Gsto1 Htt L1cam Ncam1 Nos1 Ppp3ca Ppp3cb Prkg1 Rgn Selp Sphk1 Syk Thbs1 Vcam1 Pebp1 Bcap31 Lmcd1 Gucy1b3 Pde3a Gucy1a3 Sri Ank2 Ppp1r9b Atp2b4
SN>TE	BP	GO:0090287	regulation of cellular response to growt...	51	28	15.89	0.00035	0.3787	Agt Cask Dab2 Dcn Dnm2 Fbn1 Gpc1 Hspa5 Ilk Nedd4 Neo1 Ppm1a Ptprf Strap Ppp2r5d Tgfb1i1 Tgfbr3 Thbs1 Xdh Sdcbp Snx1 Snw1 Aspn Lrg1 Ube2o Spg20 Cd109 Vasn
SN>TE	BP	GO:0008217	regulation of blood pressure	51	28	15.89	0.00035	0.3787	Ace Adipoq Acta2 Adh5 Agt Rhoa Atp1a1 Cd34 Cd36 Col1a2 Enpep Ephx2 G6pdx Klk1b26 Klk1b1 Mif Myh6 Nos1 Plcb3 Serpinf2 Sod1 Tpm1 Postn Gucy1a3 Ddah1 Atp1a2 Rnpep Wnk1
SN>TE	BP	GO:0050804	modulation of synaptic transmission	73	37	22.74	0.00036	0.3888	Adipoq Agt Arf1 Atp2a2 Bche Camk2a Car2 Cdk5 Egfr Fmr1 Glul Gnai1 Gnai2 Htt Hnrnpk Hras Kif5b Lama2 Rab8a Ncam1 Nos1 Prkaca Ppp3ca Rab3a Rac1 Snca Sncg Sphk1 Serpine2 Rab11a Dbn1 Gsk3b Braf Rap1a Rap1b Ppp1r9b Mylk2
SN>TE	BP	GO:0032103	positive regulation of response to exter...	66	34	20.56	0.00042	0.45318	Ace Akt2 Fabp4 Apoh C3 Calr Ctss Egfr Fn1 Hmgb1 Itga2 Lbp Mif Nrp1 Plg Serpinf2 Rac1 Rac2 Sell Stat5a Stat5b Tgm2 Thbs1 Thbs4 Mapk3 Pla2g7 Cpb2 Ppbp F12 Snw1 Ppm1f Hrg Braf Pde5a
SN>TE	BP	GO:0007178	transmembrane receptor protein serine/th...	71	36	22.12	0.00043	0.46354	Parp1 Akap2 Cdh5 Col3a1 Col1a2 Dab2 Dnm2 Fbn1 Usp15 Hspa5 Ilk Myh6 Neo1 Ppm1a Ptprk Sptbn1 Src Strap Tgfb1i1 Tgfbr3 Thbs1 Trf Usp9x Vim Zyx Mapk3 Sdcbp Snx1 Snw1 Aspn Lrg1 Ube2o Fermt2 Spg20 Cd109 Vasn
SN>TE	BP	GO:0071560	cellular response to transforming growth...	52	28	16.2	0.00053	0.57081	Parp1 Cdh5 Col3a1 Col4a2 Col1a2 Dab2 Dnm2 Fbn1 Usp15 Hspa5 Ppm1a Ptprk Src Strap Tgfb1i1 Tgfbr3 Thbs1 Usp9x Zyx Sdcbp Dbn1 Snx1 Snw1 Aspn Lrg1 Fermt2 Cd109 Vasn
SN>TE	BP	GO:0045597	positive regulation of cell differentiat...	244	113	76.01	0.00053	0.57081	Ace Adipoq Actn3 Parp1 Ap3b1 Apoa1 Apoe Arf1 Rhoa Smyd1 Calr Car2 Cd34 Cd36 Cdh5 Clu Col1a1 Crp Csf1r Csrp3 Cux1 Dab2 Dnm2 Eef1a1 Ehd1 Dmtn Fmr1 Fn1 Gpc1 Hspa5 Hbb-b2 Hcls1 Hmgb1 Hnrnpk Prmt1 Hsp90aa1 Ifi204 Il15ra Il1rap Ilk Inpp5d L1cam Lpl Ltf Mif Map1b Myoc Nme1 Nme2 Nrp1 Pafah1b1 Enpp2 Pa2g4 Serpinf2 Pnp Por Proc Prom1 Ptprf Ptprz1 Rac1 Scin Serpinf1 Sphk1 Serpine2 Stat5a Stat5b Syk Ppp2r5d …
SN>TE	BP	GO:0046486	glycerolipid metabolic process	98	42	30.53	0.00056	0.602	Apoa1 Apoa2 Apoa4 Apoc3 Apoe Apoh C3 Cat Cd36 Chkb Csf1r Acsl1 Lpin1 Gpd1 Gpld1 Gpx1 Inpp1 Inpp5b Inpp5d Lipe Lpl Pck1 Pip4k2a Ptpn11 Rgn Bpnt1 Serinc3 Impa1 Plek Pnpla2 Pgp Ddhd2 Smpd4 Tnxb Synj1 Ces1d Pip4k2b Impa2 Cps1 Plcg2 Apob Acsl5
SN>TE	BP	GO:0051235	maintenance of location	113	52	35.2	0.00057	0.61218	Apoc4 Alb Ank3 Apoa1 Apoe Atp2a1 C3 Cd36 Coro1a Crp Dag1 Dmd Ehd1 Epb41l3 F2 Faf1 Fbn1 Fth1 Ftl1 Hspa5 Gsto1 Gypa Ptpn6 Htt Hk1 Hk2 Lpl Mup1 Pafah1b1 Pfn1 Srgn Scin Snca Stat5a Stat5b Tln1 Ccdc22 Dbn1 Syne1 Pnpla2 Tln2 Acacb Osbpl11 Camk2d Sri Ank2 Flna Gsn Vps13d Plcg2 Apob Vps13c
SN>TE	BP	GO:0046890	regulation of lipid biosynthetic process	55	29	17.13	0.00067	0.71891	Acadl Acadvl Agt Apoa1 Apoa4 Apoc3 Apoe Atp1a1 C3 Dab2 Fabp3 Gpld1 Idh1 Eif6 Mup1 Pcx Por Prkg1 Rgn Sod1 Mapk9 Pdk4 Dkk3 Pibf1 Sec14l2 Atg7 Adgrf5 Apob Acsl5
SN>TE	BP	GO:0010927	cellular component assembly involved in ...	160	46	49.85	0.00077	0.82544	Acta1 Actc1 Actg1 Actn2 Cfl2 Csrp3 Dag1 Ehd1 Epb41l3 Gpc1 Htt Ilk Krt19 Krt8 Rab8a Map4 Myh6 Sept2 Pafah1b1 Pcnt Pdgfra Prkar1a Ttn Wdr1 Ldb3 Pibf1 Ehd3 Actr2 Sclt1 Ift172 Ift74 Dzip1l Armc4 Clasp2 Myh10 Lmod1 Dnaaf2 Dnah5 Flna Sec23ip Cep290 Cep120 Klhl41 Sept7 Abcc4 Hydin
SN>TE	BP	GO:0044260	cellular macromolecule metabolic process	1963	627	611.54	0.00081	0.86751	Ace Aco1 Acp1 Adipoq Add1 Adh5 Parp1 Aebp1 Acan Agt Akap1 Akt2 Ambp Anxa3 Fabp4 Apoa1 Apoa2 Apobec2 Apoe Aqp1 Araf Rplp0 Arf1 Arf4 Rhoa Serpinc1 Hnrnpd Bgn Bhmt Smyd1 Serping1 C3 Cacybp Calr Camk2a Capn1 Capn2 Cat Cask Casp3 Cast Cct2 Cct3 Cct5 Cct8 Cd36 Cd44 Cd84 Cdc42 Cdh1 Cdk5 Cdk6 Cfl1 Chil1 Clu Cnbp Col3a1 Col4a2 Col1a1 Csf1r Csk Csnk2a1 Csnk2a2 Vcan Csrp3 Ctsb Ctsl Ctss Cux1 Dab2 Dag1 Dcn D…
SN>TE	BP	GO:0007010	cytoskeleton organization	469	193	146.11	0.00086	0.9202	Acta1 Actc1 Actg1 Actn2 Add1 Add2 Akap2 Ap1g1 Apoa1 Aqp1 Arf1 Arf6 Rhoa Arpc1b Calr Cap1 Capg Capn2 Capza1 Capza2 Cdc42 Cdk5 Cfl1 Cfl2 Coro1a Cnn1 Crmp1 Dpysl2 Csf1r Csrp1 Csrp3 Ctsl Cttn Dag1 Dync1h1 Epb41l1 Epb41l2 Epb41l3 Dmtn Fscn1 Fhl3 Fkbp4 Lpin1 Flii Gapdh Gda Gypa Hcls1 Htt Hras Hsph1 Ilk Kpnb1 Krt10 Krt13 Krt14 Krt16 Krt19 Krt2 Krt4 Krt6a Krt6b Krt8 Lrp1 Map1b Map4 Map7 Myh9 Myh6 Myoc Pp…
SN>TE	BP	GO:0007165	signal transduction	1074	398	334.59	0.00088	0.94072	Macf1 Adipoq Actn2 Actn3 Cfd Parp1 Agt Ahsg Aip Akap1 Akap2 Akt2 Akr1b3 Ank1 Ank3 Anxa6 Apoa1 Apod Apoe Araf Arf1 Arf2 Arf3 Arf4 Arf5 Arf6 Rhoa Rhoc Arhgap5 Atp2a1 Atp2a2 Bgn C3 Calr Car8 Camk2a Cap1 Car2 Cat Casp3 Cd14 Cd36 Cd44 Cd48 Cd84 Cdc42 Cdh1 Cdh5 Cdk5 Cdk6 Chil1 Coro1a Clu Col3a1 Col4a2 Col1a1 Col1a2 Crmp1 Csf1r Csk Csnk2a1 Csnk2a2 Cttn Dab2 Dag1 Dbnl Dcn Ddb1 Ddx3x Dmd Dnm2 Sparcl1 Egfr…
SN>TE	BP	GO:0009743	response to carbohydrate	51	27	15.89	0.00094	1	Adipoq Apoa2 Apoc3 Casp3 Glul Rack1 Gpld1 Gpx1 Khk Kif5b Mup1 Pfkl Prkaca Ppp2ca Ppp3ca Ppp3cb Rab11b Thbs1 Vcam1 Atg7 Phpt1 Aacs Eif2b3 Sri Arrb1 Gys2 Apob
SN>TE	BP	GO:0002262	myeloid cell homeostasis	56	29	17.45	0.00098	1	Add1 Ank1 Bpgm Casp3 Cd44 Cdk6 Epb42 Dmtn G6pdx Gpi1 Hba-a1 Hbb-b1 Hbb-b2 Hcls1 Heph Prmt1 Inpp5d Mb Prdx1 Rhag Rhd Sod1 Stat5a Stat5b Tgfbr3 Hmgb2 Mthfd1 Hba-a2 Isg15
SN>TE	BP	GO:0007017	microtubule-based process	276	80	85.98	0.00099	1	Macf1 Ap1g1 Ap3b1 Rhoa Cdc42 Crmp1 Dag1 Dctn1 Dync1h1 Fkbp4 Gapdh Gda Htt Hsph1 Kpnb1 Kif13b Kif5b Klc1 Klc2 Map1b Map4 Map7 Myh9 Ppp1r12a Nefm Pafah1b1 Pcnt Rab1a Rock2 Slc16a1 Snca Sod1 Tuba1a Tuba1b Tuba4a Tuba1c Tubb2a Tubb3 Tubb4a Tubb5 Uchl1 Ezr Map2k1 Ppp2r1a Pibf1 Dctn3 Tuba8 Rab11a Copg1 Gsk3b Actr2 Chordc1 Cltc Ift172 Ift74 Tubb6 Tppp3 Eml1 Eml2 Tubb2b Armc4 Clasp2 Memo1 Xpo1 Chd4 Tbcd …
SN>TE	BP	GO:0002460	adaptive immune response based on somati...	66	33	20.56	0.001	1	Serping1 C1qa C1qb C1qc C2 C3 C4b C4bp C9 Cfi Crp Dpp4 H2-D1 H2-K1 Hc Ptpn6 Hmgb1 Hpx Hras Hspa8 Inpp5d Masp2 Mbl1 Mbl2 Pnp Ppp3cb Tfrc C1s1 C1ra C8g C8b C8a C1rb
SN>TE	BP	GO:0006869	lipid transport	89	42	27.73	0.00101	1	Ace Apoc4 Adipoq Agt Akt2 Apoa1 Apoa2 Apoa4 Apoc3 Apoe Apoh Cd36 Dab2 Fabp3 Fabp1 Acsl1 Got2 Hnrnpk Lbp Lcat Lrp1 Mif Pitpna Pltp Pon1 Ptpn11 Rbp4 Syk Thbs1 Map2k6 Mapk9 Apom Npc2 Col4a3bp Osbp Osbpl9 Osbpl11 Acat2 Hdlbp Apob Abcc4 Acsl5
SN>TE	BP	GO:0042306	regulation of protein import into nucleu...	54	28	16.82	0.00116	1	Parp1 Akap1 Apod Cd36 Cdh1 Dab2 Egfr Faf1 Hcls1 Hsp90ab1 Hsp90aa1 Prdx1 Ppm1a Ppm1b Ppp2ca Ppp3ca Ppp3cb Sphk1 Trim28 Txn1 Ccdc22 Gsk3b Ipo5 C1qtnf3 Sri Flna Mavs Ddx58
SN>TE	BP	GO:0006109	regulation of carbohydrate metabolic pro...	59	30	18.38	0.00119	1	Adipoq Actn3 Akt2 Ap2a1 Bpgm Gpd1 Gnmt Gpld1 Mst1 Hmgb1 Eif6 Khk Mif Mup1 Pfkfb1 Plcd1 Prkg1 Ranbp2 Rgn Snca Src Stat3 Pdk4 Pgam2 Plek Pgp Cltc C1qtnf3 Acacb Prkaa1
SN>TE	BP	GO:0008284	positive regulation of cell proliferatio...	204	84	63.55	0.00127	1	Adk Agt Akr1b3 Fabp4 Aqp1 Arg1 Arhgap5 Calr Cdc42 Cdk6 Coro1a Clu Cnbp Col18a1 Csf1r Csnk2a1 Dpp4 Egfr F2 Flt4 Fn1 Glul Gnai2 Hcls1 Ptpn6 Mst1 Hmgb1 Hras Ilk Itga2 Lifr Ltf Mif Mmp2 Ncam1 Nme1 Nme2 Nqo2 Pdgfra Enpp2 Prkaca Serpinf2 Pnp Ptprz1 Rac2 Aldh1a2 Rps3a1 Clec11a Slc4a1 Sphk1 Spta1 Stat3 Stat5a Stat5b Syk Tgfbr3 Tgm2 Thbs4 Tnc Trf Tfrc Vcam1 Vim Sdcbp Ddx39b Gsk3b Nampt Carm1 Anp32b Ndufaf…
SN>TE	BP	GO:0001894	tissue homeostasis	67	33	20.87	0.00139	1	Add1 Ahsg Akr1b3 Car2 Cd34 Coro1a Tpp1 Csf1r Csk Ctss Egfr Fh1 Inpp5d Prom1 Ptpn11 Rab3d Rab7 Rac1 Rac2 Rbp4 Sod1 Spp1 Src Strap Syk Trf Tfrc Xdh Pdk4 Acaca Rac3 Cep290 Adgrf5
SN>TE	BP	GO:0031328	positive regulation of cellular biosynth...	357	130	111.22	0.00143	1	Parp1 Agt Akt2 Apoa1 Apoa2 Apoa4 Apoc3 Apoe Arf4 Ass1 Hnrnpd Cacybp Calr Cask Cct2 Cct3 Cct5 Cct8 Cdc42 Cdh1 Clu Cnbp Col1a1 Crp Csrp3 Dab2 Dcn Ddx3x Dnm2 Eef2 Egfr Fabp3 Lpin1 Fmr1 Gabpa Gpld1 Hcls1 Hdgf Hmgb1 Hnrnpab Hnrnpk Hras Prmt1 Hsph1 Hsp90aa1 Ilk Itga2 Eif6 Klf9 Lbp Lhx2 Lum Ppp1r12a Ncl Nme2 Nos1 Pck1 Pcx Pdgfra Pfn1 Plcd1 Serpinf2 Por Ppm1a Ppp3ca Ppp3cb Psmc2 Rac1 Rbm3 Rbmxl1 Rgn Rps3…
SN>TE	BP	GO:0016358	dendrite development	80	38	24.92	0.00149	1	Apoe Arf1 Arf4 Arf6 Rhoa Camk2a Cdk5 Cfl1 Crp Cux1 Asap1 Fmr1 Hnrnpk Il1rap Ilk Map1b Nedd4 Nrp1 Pafah1b1 Ppp3ca Prkg1 Ptprf Ptprz1 Rac1 Rock2 Ywhah Iqgap1 Dbn1 Pdlim5 Gsk3b Carm1 Syne1 Actr2 Rab21 Ppp1r9b Uba6 Picalm Sept7
SN>TE	BP	GO:0051093	negative regulation of developmental pro...	225	99	70.1	0.00162	1	Adipoq Agt Ahsg Apoh Arf6 Rhoa C1qc Calr Cd36 Cd44 Cdk5 Cdk6 Col3a1 Col4a2 Crmp1 Crp Csrp3 Dab2 Dcn Asap1 Dmtn F2 Fbln1 G6pdx Gabpa Gdi1 H2-D1 H2-K1 Hnrnpk Prmt1 Il15ra Inpp5d Lgals1 Lrp1 Mif Map4 Nme1 Nme2 Nrp1 Pafah1b1 Pde3b Prkaca Prkacb Plg Ppp2ca Ppp3ca Srgn Ptprg Ptprz1 Rbp4 Rgn Rock1 Rock2 Apcs Serpinf1 Sema4b Sparc Stat3 Stat5a Stat5b Strap Prdx2 Tgfb1i1 Tgfbr3 Thbs1 Dpysl3 Vim Xdh Ywhah …
SN>TE	BP	GO:0045834	positive regulation of lipid metabolic p...	55	28	17.13	0.00167	1	Adipoq Agt Akt2 Apoa1 Apoa2 Apoa4 Apoc3 Apoe Apoh Cd36 Cdc42 Dab2 Eef1a2 Fabp3 Fabp1 Gpld1 Mup1 Pcx Pdgfra Por Rac1 Rgn Src Mapk9 Pnpla2 Sec14l2 Adgrf5 Acsl5
SN>TE	BP	GO:0002009	morphogenesis of an epithelium	136	48	42.37	0.00174	1	Agt Rhoa Car2 Cd44 Cdc42 Cdh1 Cfl1 Ctsl Dab2 Dag1 Egfr Htt Mst1 Ilk Krt16 Krt6a Krt6b Lhx2 Mmp2 Msn Nrp1 Pafah1b1 Pdgfra Pfn1 Prkaca Prkacb Rac1 Aldh1a2 Rock2 Rps7 Src Stat5a Sdc4 Tgfb1i1 Tgm2 Trim28 Tnc Vcl Wdr1 Clic4 Ctsz Ift172 Ptk7 Clasp2 Mthfd1 Flna Gsn Mthfd1l
SN>TE	BP	GO:0009725	response to hormone	198	95	61.68	0.0018	1	Adipoq Actn2 Adh1 Parp1 Agt Ahsg Akt2 Anxa5 Apoc3 Aqp1 Rhoa Ass1 Atp1a1 Atp2a1 Bche Cacybp Calr Camk2a Car2 Csk Dab2 Acsl1 Fkbp4 Lpin1 Gclc Gpld1 Cfb Hcls1 Hmgb1 Hnrnpk Idh1 Eif6 Khk Klf9 Serpina3c Lcat Mb Rab8a Me1 Nos1 Pck1 Pde3b Prkaca Pklr Plcd1 Ppp5c Ptpn11 Ptprf Rab10 Rangap1 Rbp4 Rdx Sord Serpina1a Serpina1b Serpina1c Serpina1d Serpina1e Serpina3k Serpina3n Serpina3m Spp1 Src Stat3 Stat5a …
SN>TE	BP	GO:0002064	epithelial cell development	68	33	21.18	0.00191	1	Adipoq Agt Cdc42 Cdh1 Cdh5 Cdk6 Col18a1 Dmd Gpx1 Krt10 Krt2 Afdn Msn Map7 Pafah1b1 Pecam1 Proc Rac1 Rdx Rock1 Rock2 Sod1 Ezr Vim Clic4 Ift74 Palld Akap9 Rap1a Rap1b Clic5 Hydin Flnb
SN>TE	BP	GO:0006941	striated muscle contraction	71	33	22.12	0.00197	1	Actc1 Actn3 Aldoa Atp1a1 Atp2a1 Atp2a2 Cacna1s Csrp3 Dmd Dsg2 Klk1b1 Myh3 Myh8 Myh6 Nos1 Tnnc2 Tpm1 Ttn Map2k6 Pgam2 Ehd3 Myh14 Atp1a2 Camk2d Sri Dsp Ank2 Myh7 Mylk2 Atp1a3 Synm Pde5a Gpd1l
SN>TE	BP	GO:1901617	organic hydroxy compound biosynthetic pr...	53	27	16.51	0.00199	1	Akr1b3 Apoa1 Apoa4 Apoe Dab2 Ddt G6pdx Got1 Pck1 Plcd1 Pltp Por Prkg1 Snca Sod1 Sphk1 Dkk3 Plek Park7 Pgp Sec14l2 Pnpo Prkaa1 Mvd Hmgcs1 Plcg2 Apob
SN>TE	BP	GO:0010810	regulation of cell-substrate adhesion	79	46	24.61	0.00205	1	Macf1 Apoa1 Apod Calr Cask Cd36 Cdk6 Col1a1 Dab2 Dmd Dnm2 Dmtn Fbln1 Fn1 Ilk Lgals1 Myoc Nid1 Enpp2 Plg Ptprz1 Rac1 Rac2 Rock1 Spp1 Src Sdc4 Thbs1 Utrn Vtn Coro1c Iqgap1 Postn Dbn1 Gsk3b Actn4 Ppm1f Clasp2 Arpc2 Rcc2 Braf Lims1 Rac3 Flna Rasa1 Abi3bp
SN>TE	BP	GO:0034765	regulation of ion transmembrane transpor...	107	48	33.33	0.00206	1	Actn2 Akt2 Ank3 Arf1 Atp1b3 Cacna1s Coro1a Ctss Dmd Dnm2 Stom F2 Fhl1 Fmr1 G6pdx Gsto1 Hcn2 Ptpn6 Htt Hk1 Hspa2 Kif5b Nos1 Ppp2ca Prkg1 Rgn Snca Thbs1 Wdr1 Ywhah Ywhaq Kel Clic4 Ehd3 Ahnak Atp1a2 Camk2d Oxsr1 Sri Ank2 Clic1 Clic6 Clic5 Ahcyl1 Wnk1 Plcg2 Gpd1l Acsl5
SN>TE	BP	GO:0052548	regulation of endopeptidase activity	91	41	28.35	0.00209	1	Akt2 Aqp1 Rhoa Cd44 Cdh1 Csnk2a1 Ddx3x Fabp1 Rack1 Gpi1 Gpx1 Htt Hspa1b Psmb9 Psmb8 Por Ppp2ca Psma3 Snca Serpinb6b Serpinb6a Serpinb8 Src Stat3 Thbs1 Timp2 Vtn Xdh Mapk9 Bcap31 Park7 Fetub Anp32b Ppm1f Usp47 Arrb1 Hip1 Gsn Nrd1 Picalm Vcp
SN>TE	BP	GO:0031331	positive regulation of cellular cataboli...	84	39	26.17	0.0022	1	Akt2 Apoa1 Apoa4 Apoe Apoh Clu Dab2 Fabp1 Fmr1 Gpd1 Gclc Rack1 Gpld1 Gtpbp1 Hmgb1 Mif Msn Pabpc1 Rdx Rgn Snca Usp5 Ezr Arih1 Bcap31 Ccdc22 Gsk3b Pnpla2 Ube2v2 Ankib1 Atg7 Hnrnpr Zc3hav1 Csnk1a1 Prkaa1 Nrd1 Ago2 Vcp Acsl5
SN>TE	BP	GO:0030036	actin cytoskeleton organization	257	126	80.06	0.00274	1	Acta1 Actc1 Actg1 Actn2 Add1 Add2 Akap2 Apoa1 Aqp1 Arf1 Arf6 Rhoa Arpc1b Calr Cap1 Capg Capza1 Capza2 Cdc42 Cdk5 Cfl1 Cfl2 Coro1a Cnn1 Csf1r Csrp1 Csrp3 Ctsl Cttn Epb41l1 Epb41l2 Epb41l3 Dmtn Fscn1 Fhl3 Lpin1 Flii Hcls1 Hras Ilk Krt19 Krt8 Lrp1 Myh9 Myh6 Myoc Pafah1b1 Pdgfra Pecam1 Pfn1 Serpinf2 Prkar1a Sirpa Rac1 Rac2 Ran Rdx Rock1 Rock2 Scin Cyfip1 Spta1 Sptan1 Sptb Sptbn1 Src Sdc4 Tln1 Tpm1 Tr…
SN>TE	BP	GO:0043933	macromolecular complex subunit organizat...	838	274	261.07	0.00281	1	Acadl Adipoq Actb Actn2 Add1 Add2 Parp1 Adsl Acan Ahsg Akap2 Aldoc Mat1a Anxa5 Anxa6 Apoa1 Apoa2 Apoa4 Apoc3 Apoe Arf1 Arf6 Arg1 Rhoa Arpc1b Smyd1 Calr Capg Capza1 Capza2 Cat Cbr2 Cct2 Cct3 Cct8 Cd36 Cdh1 Cfl1 Cfl2 Coro1a Clu Col3a1 Col6a1 Col1a1 Col1a2 Crp Cttn Dab2 Dbnl Ddb1 Asap1 Ddx3x Dmd Dync1h1 Dnm2 Eef1a1 Ehd1 Eif3a Dmtn Stom Faf1 Fscn1 Fga Fh1 Smc2 Fkbp4 Lpin1 Fmr1 Fn1 Usp15 Gda Glul Gnb1…
SN>TE	BP	GO:0006140	regulation of nucleotide metabolic proce...	54	27	16.82	0.00282	1	Actn3 Apoc3 Apoe Rhoa Bpgm Cap1 Gpd1 Rack1 Eif6 Mif Me1 Nme2 Nos1 Stat3 Thbs1 Timp2 Pgam2 Park7 Gucy1a3 Cap2 Akap12 Akap9 Gadd45gip1 Prkaa1 Cep290 Pde5a Vcp
SN>TE	BP	GO:0031333	negative regulation of protein complex a...	54	27	16.82	0.00282	1	Add1 Add2 Capg Capza1 Capza2 Clu Ddx3x Dmtn Fkbp4 Pecam1 Pfn1 Ppm1a Rdx Scin Snca Spta1 Sptan1 Sptb Sptbn1 Src Tpm1 Gsk3b Eml2 Lmod1 Tbcd Arfgef1 Gsn
SN>TE	BP	GO:0016485	protein processing	101	45	31.46	0.0029	1	Parp1 Aebp1 Apoh Serping1 C3 Capn1 Capn2 Casp3 Cdh1 Cfh Ctse Ctsl Ctss Egfbp2 Klk1b9 Enpep F9 Fga Il1r2 Inpp5b Klk1b26 Klkb1 Myh9 Prkaca Prkacb Serpinf2 Srgn Serpine2 Src Thbs1 Metap2 Cpb2 F12 Vps35 Atg4b Uqcrc2 Ift172 Cpn1 Fgg F11 Fgb Gsn Nrd1 Zmpste24 A2m
SN>TE	BP	GO:0006066	alcohol metabolic process	101	45	31.46	0.0029	1	Acadl Acadvl Adh1 Adh7 Adh5 Akr1b3 Apoa1 Apoa2 Apoa4 Apoc3 Apoe Cat Ephx2 G6pdx Got1 Inpp1 Lcat Lipe Lrp1 Pck1 Plcd1 Pon1 Por Prkg1 Rbp4 Sord Snca Sod1 Sphk1 Tpi1 Ttr Impa1 Plek Pgp Sec14l2 Npc2 Synj1 Prkaa1 Hdlbp Impa2 Mvd Hmgcs1 Tkfc Plcg2 Apob
SN>TE	BP	GO:0006575	cellular modified amino acid metabolic p...	72	34	22.43	0.00292	1	Ass1 Ckm G6pdx Gart Gclc Gclm Hagh Gpx1 Gpx3 Gsr Gstm5 Gstp2 Gstp1 Gsto1 Gstz1 Idh1 P4hb Sod1 Tg Serinc3 Hmgn5 Cpq Park7 Eef1g Oplah Ckmt2 Aldh1l1 Cth Atic Mthfd1 Chdh Mtr Mthfd1l Gpx4
SN>TE	BP	GO:0007596	blood coagulation	101	61	31.46	0.00299	1	Actb Actg1 Anxa5 Ap3b1 Apoe Apoh Serpinc1 Serping1 C3 C9 Cd34 Cd36 Csrp1 Dmtn F10 F13b F2 F5 F9 Fbln1 Fga Gp1ba Gp5 Serpind1 Ptpn6 Ilk Klkb1 Kng1 Mertk Myh9 Pdgfra Plg Serpinf2 Prkg1 Proc Procr Pros1 Selp Serpine2 Syk Prdx2 Thbs1 Tln1 Vcl Vwf Plek Cpb2 F12 Proz F13a1 Metap1 Hrg Fgg Fermt3 F11 Fgb Clic1 Flna Serpina10 Gp6 Kng2
SN>TE	BP	GO:0045937	positive regulation of phosphate metabol...	257	114	80.06	0.00309	1	Ace Adipoq Actn3 Agt Akt2 Apoe Araf Rhoa C3 Cd36 Cd44 Cd84 Cdc42 Cdk5 Chil1 Clu Csf1r Csk Dab2 Eef1a2 Egfr F2 Fabp3 Acsl1 Fga Flt4 Fmr1 Gpd1 Gnai2 Rack1 Hspa5 Hcls1 Hmgb1 Hpx Hras Prmt1 Hsph1 Hspa2 Hsp90ab1 Ilk Itga2 Ltf Mif Ppp1r12a Nme2 Nqo2 Nos1 Nrp1 Pcx Pdgfra Enpp2 Pecam1 Pfkfb1 Plcd1 Serpinf2 Ppp2ca Ptpn11 Ptprz1 Rac1 Rgn Rock2 Snca Sod1 Sphk1 Src Stat3 Syk Sdc4 Prdx2 Thbs1 Thbs4 Timp2 Trf …
SN>TE	BP	GO:0045785	positive regulation of cell adhesion	117	61	36.45	0.00312	1	Adk Ank3 Ap3b1 Apoa1 Rhoa Calr Cd36 Cd44 Cdh1 Cdk6 Coro1a Dab2 Dmd Dnm2 Dpp4 Dmtn Fga Fn1 Ptpn6 Hsph1 Hsp90aa1 Ilk Itga2 L1cam Lgals1 Myoc Nid1 Enpp2 Pnp Rac1 Rock1 Selp Slc4a1 Spta1 Spp1 Src Stat5a Stat5b Syk Sdc4 Tgm2 Thbs1 Tpm1 Tfrc Utrn Vav1 Vcam1 Vtn Iqgap1 Dbn1 Gsk3b Ift74 Ppm1f Arpc2 Fgg Braf Fgb Lims1 Rac3 Flna Abi3bp
SN>TE	BP	GO:0030099	myeloid cell differentiation	125	51	38.94	0.00315	1	Adipoq Add1 Ank1 Bpgm C1qc Car2 Casp3 Cdk6 Csf1r Dab2 Epb42 Dmtn G6pdx Gabpa Hba-a1 Hbb-b1 Hbb-b2 Hcls1 Ptpn6 Heph Hmgb1 Prmt1 Inpp5d Eif6 Mb Myh9 Nme1 Nme2 Pafah1b1 Pip4k2a Ptpn11 Rhag Rhd Apcs Scin Src Stat5a Stat5b Tgfbr3 Trf Tfrc Wdr1 Hmgb2 Cul4a Gmpr2 Actn1 Hba-a2 Pabpc4 Cd109 Wasf2 Isg15
SN>TE	BP	GO:0048513	animal organ development	836	310	260.44	0.00319	1	Ace Adipoq Acta1 Actc1 Actn2 Actn3 Add1 Add2 Acan Agt Ahsg Akr1b3 Ank1 Ap2a2 Ap3b1 Apoa1 Apoa2 Apoh Aqp1 Arf6 Rhoa Arhgap5 Smyd1 Bpgm C1qb C1qc Cacna1s Cacybp Capn1 Car2 Cat Casp3 Cd34 Cd44 Cdc42 Cdh1 Cdk5 Cdk6 Cfl1 Cfl2 Chkb Chil1 Clu Col3a1 Col1a1 Col1a2 Comp Dpysl2 Csf1r Vcan Csrp3 Ctsb Ctsl Cux1 Dab2 Dag1 Dmd Dnm2 Dsg2 Eef2 Egfr Cela2a Enpep Epb42 Dmtn Fasn Fbn1 Fkbp4 Flt4 Fxr1 G6pdx Gabpa Gp…
SN>TE	BP	GO:0071902	positive regulation of protein serine/th...	75	35	23.37	0.00326	1	Adipoq Agt Rhoa Chil1 Csf1r Csk Dab2 Egfr Acsl1 Hras Hspa2 Hsp90ab1 Ilk Ltf Mif Ppp2ca Ptpn11 Snca Sod1 Src Syk Prdx2 Thbs1 Trf Map2k1 Map2k2 Map2k6 Iqgap1 Zak Spag9 Arrb1 Cspg4 Pde5a Taok3 Atp2b4
SN>TE	BP	GO:0021700	developmental maturation	57	28	17.76	0.0033	1	Actn3 Ap1g1 Ap1m1 Rhoa Cdh5 Ctsl Dag1 Dld Epb42 G6pdx Hnrnpk Mmp2 Myoc Prkaca Rab3a Rac1 Aldh1a2 Pebp1 Ppp2r1a Pde3a Gsk3b Sclt1 Cspg4 Rac3 Arcn1 Picalm Slfn14 Phospho1
SN>TE	BP	GO:0010976	positive regulation of neuron projection...	91	41	28.35	0.00341	1	Apoe Arf1 Crp Cux1 Eef1a1 Fmr1 Fn1 Hspa5 Hnrnpk Il1rap Ilk L1cam Mif Map1b Nme1 Nme2 Nrp1 Pafah1b1 Ptprf Ptprz1 Rac1 Serpinf1 Sphk1 Serpine2 Ppp2r5d Dpysl3 Map2k1 Map2k2 Iqgap1 Rab11a Golga4 Dbn1 Gsk3b Actr2 Rpl4 Ube2v2 Ptk7 Mob2 Braf Rap1a Rab21
SN>TE	BP	GO:0045935	positive regulation of nucleobase-contai...	338	114	105.3	0.00342	1	Actn3 Parp1 Agt Akt2 Anxa3 Apoe Arf4 Cacybp Calr Cask Cct2 Cct3 Cct5 Cct8 Cdc42 Cdh1 Cnbp Col1a1 Csrp3 Dab2 Dcn Ddx3x Egfr Lpin1 Gabpa Gpd1 Rack1 Hspa5 Gtpbp1 Hcls1 Hdgf Hmgb1 Hnrnpab Hnrnpk Hras Hspa8 Hsph1 Ilk Klf9 Lhx2 Lum Mif Ppp1r12a Ncl Nme2 Nos1 Pabpc1 Pck1 Pdgfra Pfn1 Serpinf2 Pnp Ppm1a Ppp3ca Ppp3cb Psmc2 Rac1 Rbmxl1 Ruvbl2 Sdpr Src Stat3 Stat5a Stat5b Ppp2r5d Tgfb1i1 Trim28 Timp2 Trf Tf…
SN>TE	BP	GO:1901575	organic substance catabolic process	690	278	214.96	0.00342	1	Acadl Acadvl Ace Adipoq Actn3 Adh1 Adh7 Adh5 Akt2 Aldoa Aldoc Ambp Amy1 Prdx6 Apoa1 Apoa2 Apoa4 Apoc3 Apoe Apoh Araf Arg1 Glb1 Bpgm Capn1 Capn2 Cast Cd44 Cdc42 Cdk5 Chil1 Tpp1 Clu Csnk2a1 Ctsb Ctsd Ctse Ctsl Ctss Dab2 Ddb1 Egfr Eno2 Eno3 Enpep Ephx2 Esd Fabp1 Faf1 Fah Fap Fbp2 Lpin1 Fmr1 Gapdh Usp15 Gda Gpd1 Gclc Hagh Rack1 Got1 Got2 Gpc1 Gpi1 Gpld1 Gpx1 Hspa5 Gspt1 Gstz1 Trip12 Gtpbp1 Hk1 Hk2 Hm…
SN>TE	BP	GO:0071396	cellular response to lipid	116	52	36.14	0.00344	1	Add1 Parp1 Aqp1 Rhoa Atp1a1 Calr Cd14 Cd36 Cd84 Cdk6 Dab2 Egfr Fkbp4 Gbp2 Gnai1 Gpld1 Pdia3 Gstp1 Hnrnpk Klf9 Lbp Ltf Mif Mmp2 Mrc1 Msn Mup1 Ncl Ppp5c Aldh1a2 Rock2 Ruvbl2 Src Prdx2 Cmpk2 Ube3a Ywhah Mapk3 Pdk4 Hnrnpu Ptges3 Park7 Carm1 Snw1 Uba5 Ptk7 Lancl2 Strn3 Atp1a2 Prpf8 Thrap3 Kank2
SN>TE	BP	GO:0006954	inflammatory response	168	76	52.34	0.00346	1	Ace Adipoq Agt Ahsg Fabp4 Cd5l Apoa1 Apod Apoe Serping1 C3 Cd14 Cd44 Cfh Chil1 Crp Csf1r Ctss Egfr Aimp1 Ephx2 F2 Fn1 Gpx1 Gstp1 Hc Hmgb1 Hp Il1r2 Il1rap Itga2 Itih4 Klkb1 Klk1b1 Kng1 Krt16 Krt1 Lbp Mif Orm1 Orm2 Plaa Serpinf2 Proc Psmb4 Saa4 Serpinf1 Selp Sphk1 Serpina1a Serpina1b Serpina3n Stat3 Stat5a Stat5b Syk Prdx2 Tgm2 Thbs1 Nt5e Pla2g7 Park7 Ppbp Pglyrp2 F12 C1qtnf3 Cd163 Hmgb2 Cela1 Abr …
SN>TE	BP	GO:0043393	regulation of protein binding	65	31	20.25	0.00364	1	Ace Adipoq Add1 Add2 Cdc42 Cdk5 Ckmt1 Crmp1 Dab2 Hnrnpk Hsp90ab1 Hspa4 Itga2 Lrpap1 Ptprf Ran Rock1 Ruvbl2 Spta1 Src Tgfbr3 Vtn Mapk3 Gsk3b Park7 Carm1 Gtpbp4 Spag9 Cald1 Arrb1 Epb41
SN>TE	BP	GO:0098602	single organism cell adhesion	231	100	71.96	0.00365	1	Adipoq Actb Actg1 Adk Ank3 Ap3b1 Apoa1 Apoa4 Rhoa Ass1 Calr Casp3 Cd34 Cd44 Cd48 Cdc42 Cdh1 Cdh5 Cdk6 Coro1a Csk Csrp1 Dab2 Dnm2 Dpp4 Dsg2 Egfr Dmtn Fbln1 Fga Fn1 Gp1ba Gstp1 Ptpn6 Hsph1 Hsp90aa1 Ilk L1cam Lgals1 Cd93 Mertk Myh9 Myoc Ncam1 Nedd4 Pdgfra Enpp2 Pnp Ppp3cb Prkar1a Prkg1 Ptpru Rab1a Rac1 Rac2 Rdx Rock1 Selp Slc4a1 Serpine2 Spta1 Src Stat5a Stat5b Syk Prdx2 Thbs4 Tln1 Tfrc Vav1 Vcam1 V…
SN>TE	BP	GO:1903531	negative regulation of secretion by cell	55	27	17.13	0.00392	1	Adipoq Parp1 Anxa5 Apoa1 Apoa2 Cd34 Cd84 Fmr1 Fn1 Il1r2 Mup1 Neo1 Nos1 Pde3b Pfkl Ppp3ca Srgn Prkg1 Ptpn11 Snca Ezr C1qtnf3 Braf Rap1a Abr Rap1b Idh2
SN>TE	BP	GO:0034764	positive regulation of transmembrane tra...	50	25	15.58	0.00399	1	Actn2 Ank3 Arf1 Atp1b3 Car2 Ctss Dmd Dnm2 F2 G6pdx Gsto1 Htt Hspa2 Kif5b Nos1 Prkg1 Rgn Snca Park7 Ehd3 Sri Ank2 Wnk1 Plcg2 Acsl5
SN>TE	BP	GO:0007163	establishment or maintenance of cell pol...	68	32	21.18	0.0041	1	Macf1 Aqp1 Arf4 Arf6 Cap1 Cdc42 Cdh5 Cfl1 Fscn1 Htt Ilk Lhx2 Msn Map1b Map4 Myh9 Pafah1b1 Rab10 Rock1 Ezr Wdr1 Gsk3b Parva Actr2 Cap2 Ptk7 Clasp2 Lims1 Arfgef1 Rap1b Cep290 Gsn
SN>TE	BP	GO:0001101	response to acid chemical	68	32	21.18	0.0041	1	Add1 Adh1 Akr1b3 Aqp1 Bche Capn2 Cd36 Cdh1 Cfl1 Col3a1 Col6a1 Col1a1 Col1a2 Egfr Eno1 Krt8 Mmp2 Mmp3 Map7 Pdgfra Aldh1a2 Rbp4 Pdk4 Snw1 Rpl36al Ipo5 Ptk7 Lancl2 Synj1 Dnaaf2 Aars Atp2b4
SN>TE	BP	GO:0008361	regulation of cell size	63	30	19.63	0.00432	1	Add1 Apoe Aqp1 Arhgap5 Cdk5 Cfl1 Dpysl2 Cttn Dnm2 Fn1 Hsp90ab1 Hsp90aa1 Ilk L1cam Map1b Nrp1 Pafah1b1 Rac1 Rdx Sema4b Xk Kel Rab11a Golga4 Plek Dbn1 Gsk3b Rpl4 Rab21 Spg20
SN>TE	BP	GO:0051261	protein depolymerization	53	26	16.51	0.00466	1	Actn2 Add1 Add2 Capg Capza1 Capza2 Cfl1 Cfl2 Dmtn Hspa8 Map1b Rdx Scin Spta1 Sptan1 Sptb Sptbn1 Tpm1 Wdr1 Plek Dstn Clasp2 Lmod1 Synj1 Gsn Gak
SN>TE	BP	GO:0050727	regulation of inflammatory response	79	36	24.61	0.00469	1	Ace Adipoq Agt Ahsg Fabp4 Apoa1 Apod Apoe Serping1 C3 Cd44 Cfh Ctss Egfr Gpx1 Gstp1 Il1r2 Itga2 Krt1 Lbp Mif Proc Psmb4 Serpinf1 Stat5a Stat5b Tgm2 Nt5e Park7 Pglyrp2 F12 C1qtnf3 Abr A2m Pde5a Gpx4
SN>TE	BP	GO:0002252	immune effector process	202	87	62.93	0.00496	1	Ace Cfd Anxa3 Anxa5 Ap1g1 Apoa1 Apoa2 Serping1 C1qa C1qb C1qc C2 C3 C4b C4bp C9 Cd36 Cd84 Cfh Cfi Coro1a Crp Dpp4 Stom Fabp1 Fcna Cfb H2-D1 H2-K1 Hc Ptpn6 Hmgb1 Hpx Hspa8 Ifnar2 Inpp5d Krt1 Lbp Lgals1 Cd93 Masp1 Masp2 Mbl1 Mbl2 Mif Mdh1 Myom1 Prdx1 Pcbp2 Cfp Pnp Ppm1b Ppp3cb Rac2 Rbp4 Stat5a Stat5b Syk Prdx2 Tfrc Vav1 Wdr1 Fxr2 Serinc3 Pdk4 Lmcd1 C1s1 C1ra Cadm1 Pglyrp2 C8g Atg7 Zc3hav1 Pnpo Mylk…
SN>TE	BP	GO:0065003	macromolecular complex assembly	662	229	206.24	0.00502	1	Acadl Adipoq Actn2 Add1 Add2 Parp1 Adsl Ahsg Akap2 Aldoc Mat1a Anxa5 Anxa6 Apoa1 Apoa2 Apoa4 Apoc3 Apoe Arf1 Arf6 Arg1 Rhoa Arpc1b Calr Capg Capza1 Capza2 Cat Cbr2 Cct2 Cct3 Cct8 Cd36 Cdh1 Coro1a Clu Col6a1 Col1a1 Col1a2 Crp Cttn Dab2 Dbnl Asap1 Ddx3x Dmd Dync1h1 Dnm2 Eef1a1 Ehd1 Eif3a Dmtn Stom Faf1 Fscn1 Fga Fh1 Fkbp4 Fn1 Gda Glul Gnb1 Rack1 Gnmt Gpx3 Hbb-y Hcls1 Hmgb1 Hras Hsp90aa1 Hspa4 Jchai…
SN>TE	BP	GO:0010721	negative regulation of cell development	82	42	25.55	0.00523	1	Arf6 Rhoa Calr Cdk5 Col3a1 Crmp1 Dab2 Asap1 Dmtn F2 Fbln1 G6pdx Gdi1 H2-D1 H2-K1 Il15ra Lgals1 Lrp1 Nrp1 Pafah1b1 Ppp3ca Ptprg Ptprz1 Sema4b Stat3 Dpysl3 Vim Ywhah Coro1c Postn Gsk3b Carm1 Actn4 Bag5 Pi16 Rcc2 Cspg4 Flna Efemp1 Spg20 Gak Idh2
SN>TE	BP	GO:0048858	cell projection morphogenesis	295	107	91.9	0.00525	1	Actb Ank3 Apoe Camk2a Cdk5 Cfl1 Chl1 Clu Crmp1 Dpysl2 Csf1r Cttn Cux1 Dag1 Dbnl Asap1 Dnm2 Egfr Ehd1 Epb41l3 Fn1 Gdi1 Gp5 Htt Hnrnpk Ilk Kif13b Kif5b L1cam Lama2 Lhx2 Lifr Rab8a Map1b Map4 Nedd4 Sept2 Neo1 Nefm Nrp1 Ogn Pafah1b1 Pcnt Enpp2 Ppp3ca Ptpn11 Ptprf Ptprz1 Rab10 Rab3a Rac1 Rock2 Sema4b Cyfip1 Src Thbs4 Tubb3 Uchl1 Usp9x Vcl Vim Xk Ywhah Coro1b Coro1c Kel Pacsin2 Map2k1 Map2k2 Iqgap1 Pos…
SN>TE	BP	GO:0010942	positive regulation of cell death	193	64	60.13	0.00532	1	Ace Adipoq Parp1 Agt Anxa5 Rhoa C6 Camk2a Casp3 Cd44 Cdc42 Cdk5 Clu Col18a1 Ddx3x Eef1a1 Eef1a2 Ddx19a Faf1 Fap Rack1 Gpld1 Pdia3 Hp Inpp5d Mmp2 Mmp3 Nqo2 Nos1 Pea15a Ppp2ca Ptprf Ptprz1 Aldh1a2 Scin Snca Sod1 Src Tgm2 Thbs1 Xdh Map2k6 Mapk9 Serinc3 Bcap31 Bin1 Txnrd1 Ppp2r1a Gsk3b Park7 Zak Ctrb1 Ppm1f Ppp2r1b Atg7 Camk2d Arrb1 Hip1 Gsn Picalm Pde5a Usp7 Vcp Eif5a
SN>TE	BP	GO:0044057	regulation of system process	147	70	45.8	0.00535	1	Adipoq Actn3 Adk Parp1 Agt Akap1 Anxa6 Apoa1 Apoa2 Apoa4 Aqp1 Rhoa Atp1a1 Atp2a1 Atp2a2 Crp Csrp3 Ctss Cttn Dab2 Dmd Dsg2 Egfr Fga Fmr1 G6pdx Hcn2 Itga2 Anpep Mmp2 Myh6 Ncam1 Nos1 Ppp3ca Prkg1 Ptpn11 Sod1 Sphk1 Tnnc2 Tpm1 Trf Ttn Pebp1 Map2k1 Lmcd1 Ddx39b Dbn1 Gsk3b Ehd3 Gucy1a3 Pi16 C1qtnf3 Atp1a2 Fgg Srl Camk2d Sri Dsp Cald1 Ank2 Fgb Acat2 Myh7 Cps1 Mylk2 Wnk1 Rab8b Pde5a Gpd1l Atp2b4
SN>TE	BP	GO:0001649	osteoblast differentiation	56	27	17.45	0.00536	1	Cat Cdk6 Col6a1 Col1a1 Vcan Dhx9 Fasn Rack1 Ifi204 Ilk Ltf Mrc2 Myoc Prkaca Psmc2 Spp1 Tgfbr3 Tnc Hnrnpu Syncrip Snd1 Rras2 Ccdc47 Cltc Gtpbp4 Clic1 Dnajc13
SN>TE	BP	GO:0001558	regulation of cell growth	105	47	32.71	0.00538	1	Agt Ahsg Apoe Rhoa Cd44 Cdk5 Dpysl2 Csnk2a1 Cttn Dab2 Ddx3x Dnm2 Egfr Epb41l3 F2 Fhl1 Flt4 Fn1 G6pdx Rack1 Hdgfrp2 Hnrnpk Ilk L1cam Map1b Nrp1 Pafah1b1 Sema4b Sphk1 Serpine2 Sdcbp Ddx39b Rab11a Golga4 Crlf3 Dbn1 Gsk3b Rpl4 Ndufs3 Pi16 Usp47 Hrg Cth Rab21 Ppp1r9b Spg20 Rbbp7
SN>TE	BP	GO:0043270	positive regulation of ion transport	77	35	23.99	0.00553	1	Actn2 Akt2 Ank3 Arf1 Atp1b3 Camk2a Cask Dpysl2 Ctss Dmd Dnm2 F2 Fhl1 G6pdx Gsto1 Htt Hspa2 Kif5b Mif Nos1 Prkg1 Rgn Snca Map2k6 Mapk9 Park7 Ehd3 Mylk Sri Ank2 Ahcyl1 Wnk1 Plcg2 Gpd1l Acsl5
SN>TE	BP	GO:0090276	regulation of peptide hormone secretion	51	25	15.89	0.00555	1	Anxa5 Egfr Fga Glul Gpld1 Kif5b Mup1 Nos1 Pde3b Pfkl Pfkm Ppp3ca Ppp3cb Ptpn11 Rbp4 Slc16a1 Sirt3 Atg7 Phpt1 Aacs Fgg Sri Arrb1 Fgb Rab8b
SN>TE	BP	GO:0043524	negative regulation of neuron apoptotic ...	51	25	15.89	0.00555	1	Agt Apoe Rhoa Chl1 Coro1a Gclc Gclm Gpi1 Htt Hras Hsph1 Hsp90ab1 Ilk Lrp1 Nrp1 Rock1 Snca Sod1 Prdx2 Park7 Stambp Ube2v2 Braf Oxr1 Aars
SN>TE	BP	GO:0044702	single organism reproductive process	265	92	82.56	0.00581	1	Ace Agt Ahsg Bub3 Calr Cast Cct2 Cct3 Cct5 Cct8 Cd44 Cdh1 Ctsb Ctsl Dld Egfr Smc2 Fkbp4 Gsr Htt Mst1 Hnrnpk Hspa1b Hspa2 Hsp90ab1 Inpp5b Klf9 Krt19 Krt8 Lhx9 Mertk Mif Mmp2 Map7 Mug1 Myh9 Pafah1b1 Pdgfra Prkaca Prkacb Plcd1 Plg Ppp2ca Ptgds Ptpn11 Rbp4 Rgn Serpinf1 Sod1 Serpinb6b Serpinb6a Serpine2 Src Stat5a Stat5b Trim28 Tnc Ube3a Vcam1 Vwf Pebp1 Gnpda1 Map2k1 Bcap31 Larp7 Rtcb Clic4 Ppp2r1a Pd…
SN>TE	BP	GO:0050678	regulation of epithelial cell proliferat...	88	39	27.42	0.00598	1	Apoe Apoh Arg1 Cask Cdc42 Cdh1 Cdk6 Ctsl Dab2 Egfr Aimp1 Flt4 Glul Gpx1 Mst1 Hras Klf9 Krt4 Nme1 Nme2 Ptprk Aldh1a2 Rgn Serpinf1 Sparc Stat5a Strap Tgfbr3 Thbs1 Thbs4 Xdh Cpb2 Ift172 Ift74 Wdr77 Lrg1 Hmgb2 Lims1 Cd109
SN>TE	BP	GO:0051495	positive regulation of cytoskeleton orga...	80	36	24.92	0.00602	1	Actn2 Apoa1 Arf1 Arf6 Rhoa Arpc1b Cfl1 Cfl2 Coro1a Cttn Gda Hras Map1b Myoc Pfn1 Serpinf2 Rac1 Rock2 Scin Cyfip1 Sdc4 Tpm1 Wdr1 Coro1b Plek Dstn Arpc1a Actr2 Arpc4 Ppm1f Wasl Arpc2 Lmod1 Braf Cep120 Gsn
SN>TE	BP	GO:1902580	single-organism cellular localization	397	140	123.68	0.00607	1	Macf1 Adipoq Actn2 Parp1 Agt Akap1 Akt2 Alb Ank1 Ank3 Ap2m1 Ap3b1 Apod Apoe Arf1 Arf6 Atp1b3 Atp2a1 Atp2a2 Bsg Cd36 Cd84 Cdc42 Cdh1 Cdk5 Cfl1 Dpysl2 Csk Dab2 Dag1 Dctn1 Dync1h1 Egfr Epb41l3 Dmtn Stom Faf1 Fmr1 Gdi1 Rack1 Hcls1 Htt Hspa8 Hsp90ab1 Hsp90aa1 Hspa4 Kpnb1 Kif5b Klc1 Klc2 Kpna3 Kpna4 Rab8a Map1b Map4 Map7 Myh9 Nefm Nsf Pafah1b1 Prdx1 Pigr Ppm1a Ppm1b Ppp2ca Ppp3ca Ppp3cb Rab1a Rab10 Rab…
SN>TE	BP	GO:0055082	cellular chemical homeostasis	210	85	65.42	0.0061	1	Aco1 Agt Anxa6 Apoc3 Apoe Aqp1 Arf1 Atp1a1 Atp1b3 Atp2a1 Atp2a2 Car2 Cd36 Ckb Coro1a Cp Csrp3 Dmd F2 Fth1 Ftl1 Gnb1 Rack1 Gpld1 Gpx1 Gsto1 Ptpn6 Htt Heph Hk1 Hk2 Hpx Kif5b Kng1 Mup1 Nos1 Pdgfra Prkaca Plcd1 Ppp2ca Ppp3ca Ppp3cb Prkg1 Pvalb Pygm Rab11b Rab7 Ranbp2 Rgn Rhag Slc4a1 Snca Sod1 Tgm2 Trf Tfrc Vcam1 Xk Kel Bcap31 Clic4 Atp2a3 Ccdc22 Vapb Rmdn3 Abcb6 Atg7 Phpt1 Cul5 Aacs C1qtnf3 Atp1a2 Ca…
SN>TE	BP	GO:0031334	positive regulation of protein complex a...	86	38	26.79	0.00635	1	Arf1 Arf6 Rhoa Arpc1b Cd36 Coro1a Cttn Asap1 Faf1 Fscn1 Gda Rack1 Jchain Mmp3 Msn Map1b Pfn1 Psmc2 Rac1 Scin Cyfip1 Src Coro1b Psmc4 Mapk9 Plek Arpc1a Gsk3b Actr2 Psmc6 Arpc4 Cand1 Palld Wasl Arpc2 Lmod1 Gsn Vcp
SN>TE	BP	GO:0006937	regulation of muscle contraction	54	26	16.82	0.00637	1	Actn3 Anxa6 Rhoa Atp1a1 Atp2a1 Atp2a2 Cttn Dmd Dsg2 Itga2 Prkg1 Sod1 Sphk1 Tnnc2 Map2k1 Dbn1 Ehd3 Gucy1a3 Atp1a2 Sri Dsp Cald1 Ank2 Myh7 Mylk2 Pde5a
SN>TE	BP	GO:0002250	adaptive immune response	86	45	26.79	0.0066	1	Serping1 C1qa C1qb C1qc C2 C3 C4b C4bp C9 Cd44 Cd48 Cd84 Cfi Crp Csk Dbnl Dpp4 Fga H2-D1 H2-K1 Hc Ptpn6 Hmgb1 Hpx Hras Hspa8 Jchain Inpp5d Masp2 Mbl1 Mbl2 Mif Nedd4 Pnp Ppp3cb Syk Tfrc C1s1 C1ra C8g Fgg Fgb C8b C8a C1rb
SN>TE	BP	GO:0015980	energy derivation by oxidation of organi...	123	40	38.32	0.00708	1	Aco1 Aco2 Actn3 Adsl Akt2 Cat Dld Fh1 Gpd1 Gnmt Gys1 Hmgb1 Idh1 Khk Ldha Mdh2 Mdh1 Mup1 Pfkm Phkg1 Prkaca Pygm Snca Gyg Ptges3 Gsk3b Park7 Sirt3 Uqcrc2 Idh3a Gbe1 Agl Phkb Pygb Pygl Adgrf5 Cps1 Gys2 Vcp Idh2
SN>TE	BP	GO:0030833	regulation of actin filament polymerizat...	78	35	24.3	0.00709	1	Add1 Add2 Arf1 Arf6 Rhoa Arpc1b Capg Capza1 Capza2 Coro1a Cttn Dmtn Hcls1 Pecam1 Pfn1 Rac1 Rdx Scin Cyfip1 Spta1 Sptan1 Sptb Sptbn1 Tpm1 Coro1b Dbn1 Arpc1a Actr2 Arpc4 Wasl Arpc2 Lmod1 Arfgef1 Rasa1 Gsn
SN>TE	BP	GO:0050863	regulation of T cell activation	57	27	17.76	0.00722	1	Adk Ap3b1 Rhoa Casp3 Cd44 Coro1a Csk Dpp4 Ptpn6 Hsph1 Hsp90aa1 Lgals1 Pnp Prkar1a Rac2 Slc4a1 Spta1 Stat5a Stat5b Syk Prdx2 Tfrc Vcam1 Clptm1 Braf Gsn Pde5a
SN>TE	BP	GO:0031346	positive regulation of cell projection o...	133	62	41.43	0.00724	1	Apoe Aqp1 Arf1 Crp Cux1 Dnm2 Eef1a1 Fscn1 Fmr1 Fn1 Hspa5 Htt Hnrnpk Hras Hsp90aa1 Il1rap Ilk Itga2 L1cam Lcn2 Mif Map1b Nme1 Nme2 Nrp1 Pafah1b1 Enpp2 Pfn1 Ptprf Ptprz1 Rac1 Rac2 Serpinf1 Sphk1 Serpine2 Src Ppp2r5d Dpysl3 Coro1b Coro1c Map2k1 Map2k2 Iqgap1 Rab11a Golga4 Dbn1 Gsk3b Actr2 Rpl4 Ube2v2 Ptk7 Wasl Arpc2 Mob2 Braf Rap1a Rab21 Efemp1 Cep120 Sept7 Rab8b Wasf2
SN>TE	BP	GO:0051346	negative regulation of hydrolase activit...	131	77	40.81	0.00738	1	Aip Akt2 Ambp Apoa1 Apoa2 Apoc3 Aqp1 Serpinc1 Serping1 Cast Cd44 Csnk2a1 Ddx3x Fabp1 Gpi1 Gpx1 Serpind1 Htt Hras Hspa1b Itih1 Itih2 Itih3 Itih4 Serpina3c Kng1 Ltf Mug1 Mug2 Nos1 Pecam1 Serpinf2 Por Rdx Rgn Rock1 Rock2 Apcs Snca Serpina1a Serpina1b Serpina1c Serpina1d Serpina1e Serpinb6b Serpina3k Serpina3n Serpina3m Serpinb6a Serpine2 Serpinb8 Src Thbs1 Timp2 Vtn Pebp1 Abce1 Dbn1 Park7 Fetub Serp…
SN>TE	BP	GO:0048545	response to steroid hormone	69	32	21.5	0.00799	1	Adh1 Parp1 Aqp1 Rhoa Ass1 Atp1a1 Bche Calr Dab2 Fkbp4 Hmgb1 Idh1 Klf9 Lcat Ppp5c Spp1 Src Ube3a Ywhah Map2k1 Hnrnpu Ptges3 Park7 Carm1 Uba5 Agl Cpn1 Strn3 Hmgb2 Atp1a2 Thrap3 Kank2
SN>TE	BP	GO:0051650	establishment of vesicle localization	60	28	18.69	0.00808	1	Ap3b1 Arf1 Atp2a2 Cdk5 Dpysl2 Dctn1 Fmr1 Htt Kif5b Pafah1b1 Rab1a Rab11b Rab3a Snca Sptbn2 Map2k1 Cul3 Wipi1 Rab11a Actn4 Wasl Clasp2 Rab27b Synj1 Braf Rap1a Rap1b Mylk2
SN>TE	BP	GO:0016482	cytosolic transport	68	31	21.18	0.00831	1	Ankfy1 Ap1g1 Coro1a Dab2 Dctn1 Msn Rab7 Rdx Src Ezr Map2k1 Map2k2 Mapk3 Vps26a Wipi1 Snx1 Ehd3 Vps35 Actr2 Cltc Snx2 Rab14 Vps26b Snx5 Spag9 Erc1 Flna Rab21 Ube2o Gak Dnajc13
SN>TE	BP	GO:0042391	regulation of membrane potential	95	41	29.6	0.00851	1	Adipoq Actn2 Parp1 Ank3 Atp1a1 Atp1b3 Atp2a2 Cacna1s Cdk5 Dcn Dld Dmd Dsg2 Fhl1 Fmr1 Gclc Gclm Rack1 Hcn2 Htt Kif5b Myoc Ppp3ca Snca Sod1 Src Wdr1 Ywhah Dbn1 Gsk3b Park7 Ehd3 Myh14 Camk2d Dsp Ank2 Clic1 Spg20 Atp1a3 Vcp Gpd1l
SN>TE	BP	GO:0009887	animal organ morphogenesis	226	79	70.41	0.00856	1	Actc1 Actn3 Acan Agt Aqp1 Rhoa Capn1 Cd34 Cd44 Cdc42 Cdh1 Col3a1 Col1a1 Col1a2 Comp Dab2 Dag1 Egfr Htt Mst1 Hspg2 Ilk Itga2 Klk1b1 Lhx9 Ltf Afdn Mmp2 Msn Myh6 Nedd4 Nrp1 Pafah1b1 Pcnt Pdgfra Por Prkar1a Prom1 Rac1 Aldh1a2 Rbp4 Sod1 Src Stat3 Stat5a Tgfbr3 Tgm2 Thbs1 Tnc Tpm1 Ttn Baz1b Map2k1 Map2k2 Mapk3 Cul3 Cul1 Cpb2 Gsk3b Parva Carm1 Ctsz Aspn Ift172 Col4a3bp Ptk7 Mylk Dsp Cela1 Abr Lims1 Myh7…
SN>TE	BP	GO:0008015	blood circulation	144	68	44.86	0.0086	1	Ace Adipoq Actc1 Acta2 Adh5 Agt Apoe Rhoa Atp1a1 Atp2a2 Cd34 Cd36 Cdc42 Col1a2 Crp Csrp3 Dmd Dsg2 Egfr Enpep Ephx2 F5 Fga G6pdx Gclc Gclm Gpx1 Hcn2 Klk1b26 Klk1b1 Kng1 Mif Mmp2 Myh6 Nos1 Plcb3 Serpinf2 Pon1 Prkg1 Sod1 Tgfbr3 Tpm1 Ttn Pebp1 Map2k1 Map2k6 Postn Pde3a Ehd3 Gucy1a3 Ddah1 Atp1a2 Fgg Camk2d Sri Dsp Ank2 Abr Fgb Myh7 Rnpep Cps1 Rap1gds1 Wnk1 Atp1a3 Pde5a Gpd1l Atp2b4
SN>TE	BP	GO:0001525	angiogenesis	121	56	37.7	0.00877	1	Ace Add1 Agt Anxa3 Apoh Aqp1 Rhoa C3 Cd34 Cd36 Cdc42 Chil1 Col18a1 Col4a2 Dcn Aimp1 Enpep Fap Flt4 Fn1 Gpi1 Gpld1 Gpx1 Hc Hmgb1 Hspg2 Anpep Mmp2 Myh9 Ncl Nrp1 Pde3b Pdgfra Enpp2 Pecam1 Plcd1 Plg Rock1 Rock2 Serpinf1 Sparc Sphk1 Syk Thbs1 Clic4 Parva Ddah1 Lrg1 Mcam Hrg Rnh1 Cela1 Cspg4 Flna Stab1 Wasf2
SN>TE	BP	GO:1901566	organonitrogen compound biosynthetic pro...	555	191	172.9	0.00879	1	Aco1 Adk Adsl Adssl1 Adss Ak1 Akt2 Aldoa Ank1 Ap2a1 Apoe Aqp1 Rplp0 Arg1 Ass1 Hnrnpd Bhmt Calr Cap1 Ckm Ddx3x Dmd Eef1a1 Eef1a2 Eef2 Egfr Eif3a Eif4a1 Aimp1 Fmr1 Fxr1 G6pdx Gapdh Gart Gclc Gclm Glul Hagh Rack1 Got1 Got2 Gspt1 Gtpbp1 Hbb-b1 Htt Hmbs Itga2 Eif6 Klk1b1 Mov10 Nme1 Nme2 Nos1 Pcbp2 Pkm Pklr Pa2g4 Pnp Ppp3ca Prps1 Rbm3 Rpl26 Rpl37a Rpl6 Rpl7 Rps3a1 Rps4x Rps7 Sars Sms Snca Sphk1 Spta1 S…
SN>TE	BP	GO:0045765	regulation of angiogenesis	63	29	19.63	0.00895	1	Add1 Agt Anxa3 Apoh Aqp1 Rhoa C3 Cd34 Cd36 Chil1 Col4a2 Dcn Hc Hmgb1 Pde3b Enpp2 Plg Rock1 Rock2 Serpinf1 Sparc Sphk1 Thbs1 Ddah1 Lrg1 Hrg Rnh1 Cela1 Stab1
SN>TE	BP	GO:0032412	regulation of ion transmembrane transpor...	63	29	19.63	0.00895	1	Actn2 Ank3 Atp1b3 Ctss Dmd Dnm2 Stom Fhl1 Fmr1 Gsto1 Htt Hk1 Hspa2 Kif5b Ppp2ca Prkg1 Rgn Ywhah Ehd3 Ahnak Atp1a2 Camk2d Oxsr1 Sri Ank2 Ahcyl1 Wnk1 Plcg2 Gpd1l
SN>TE	BP	GO:0048878	chemical homeostasis	338	147	105.3	0.00905	1	Acadl Acadvl Apoc4 Aco1 Adipoq Parp1 Agt Ank1 Ank3 Anxa6 Fabp4 Apoa1 Apoa2 Apoa4 Apoc3 Apoe Aqp1 Arf1 Atp1a1 Atp1b3 Atp2a1 Atp2a2 Car2 Cd36 Cdh1 Ckb Coro1a Cp Csrp3 Dcn Ddb1 Dmd Egfr Ehd1 Cela2a Epb42 Ephx2 F2 Fabp3 Fhl1 Fth1 Ftl1 Gclc Gclm Gnb1 Rack1 Got1 Gpi1 Gpld1 Gpx1 Gsto1 Ptpn6 Htt Heph Hk1 Hk2 Hpx Kif5b Kng1 Krt16 Krt1 Anpep Lcat Lcn2 Lpl Ltf Mup1 Myoc Neo1 Nos1 Pck1 Pde3b Pdgfra Pfkm Prka…
SN>TE	BP	GO:0071375	cellular response to peptide hormone sti...	76	29	23.68	0.00943	1	Adipoq Actn2 Parp1 Agt Ahsg Akt2 Anxa5 Camk2a Car2 Csk Lpin1 Gpld1 Hnrnpk Rab8a Pde3b Pklr Ptpn11 Ptprf Rab10 Rangap1 Src Stat3 Stat5a Stat5b Pdk4 Prkaa1 Ahcyl1 Dennd4c Trim72
SN>TE	BP	GO:1901565	organonitrogen compound catabolic proces...	126	52	39.25	0.0096	1	Acadl Ace Arg1 Cd44 Chil1 Tpp1 Enpep Fah Gda Rack1 Got1 Got2 Gstz1 Hpd Itpa Anpep Lta4h Nos1 Pde3b Pnp Npepps Xdh Nt5e Ddah2 Cpq Pde3a Pglyrp2 Dtd1 Ddah1 Aox3 Amdhd1 Nudt9 Ctbs Smpd4 Cpn1 Dpyd Blmh Aspg Gmpr2 Aldh1l1 Acy1 Blvra Lyve1 Paox Rnpep Ppat Blvrb Pde5a Csad Ahcy Vcp Atp2b4
SN>TE	BP	GO:0006936	muscle contraction	115	59	35.83	0.00992	1	Actc1 Actn2 Actn3 Acta2 Agt Aldoa Anxa6 Rhoa Atp1a1 Atp2a1 Atp2a2 Cacna1s Csrp3 Cttn Dmd Dsg2 Itga2 Klk1b1 Myh1 Myh11 Myh2 Myh3 Myh4 Myh8 Myh6 Myom1 Nos1 Prkg1 Rock2 Sod1 Sphk1 Tnnc2 Tpm1 Ttn Map2k1 Map2k6 Pgam2 Dbn1 Ehd3 Gucy1a3 Col4a3bp Myh14 Lmod1 Atp1a2 Mylk Camk2d Mybpc1 Sri Dsp Cald1 Ank2 Myh7 Mylk2 Rap1gds1 Atp1a3 Mybpc2 Synm Pde5a Gpd1l
SN>TE	BP	GO:0098609	cell-cell adhesion	366	148	114.02	0.01009	1	Adipoq Actb Actg1 Add1 Adk Aldoa Ank3 Prdx6 Ap3b1 Apoa1 Apoa4 Rhoa Ass1 Bsg Capg Capza1 Casp3 Ccs Cd34 Cd44 Cd48 Cdc42 Cdh1 Cdh5 Cdk6 Coro1a Csk Csrp1 Dbnl Dpp4 Dsg2 Egfr Eno1 Epb41l1 Dmtn Fscn1 Fga Gp1ba Gstp1 Ptpn6 Hsph1 Hsp90aa1 Idh1 Ilk Klc2 L1cam Lasp1 Ldha Lgals1 Cd93 Myh9 Ncam1 Nedd4 Sept2 Prdx1 Pdgfra Plcb3 Plec Pnp Ppp3cb Prkar1a Prkg1 Psmb6 Ptprf Ptpru Rab10 Rac2 Rdx Rock1 Selp Slc4a1 S…
SN>TE	BP	GO:1903828	negative regulation of cellular protein ...	53	25	16.51	0.01019	1	Adipoq Actn2 Akap1 Ap2m1 Apod Cd36 Cdk5 Csk Dab2 Dmtn Faf1 Gdi1 Hsph1 Ppm1a Ppm1b Ppp2ca Rangap1 Txn1 Ccdc22 Gsk3b Park7 Cltc C1qtnf3 Sri Ppp2r5a
SN>TE	BP	GO:0070925	organelle assembly	289	88	90.03	0.01081	1	Acta1 Actc1 Actg1 Actn2 Rhoa Cd34 Cfl2 Coro1a Csrp3 Ctsd Dbnl Asap1 Ddx3x Dync1h1 Ehd1 Fscn1 Htt Kpnb1 Eif6 Krt19 Krt8 Rab8a Msn Map4 Myh6 Sept2 Pafah1b1 Pcnt Pdgfra Pip4k2a Prkar1a Rab1a Rab7 Rdx Rpl6 Src Sdc4 Ttn Tubb5 Ezr Wdr1 Ldb3 Mapk9 Rpl3 Pibf1 Wipi1 Sdcbp Rab11a Rps27 Ehd3 Atg4b Actr2 Sclt1 Cltc Ift172 Ift74 Rps27l Rab14 Palld Dzip1l Atg7 Wipi2 Armc4 Rab1b Atg16l1 Myh10 Lmod1 Gabarapl2 Ef…
SN>TE	BP	GO:0048732	gland development	110	46	34.27	0.01092	1	Apoa1 Arf6 Arhgap5 Capn1 Cd44 Cdh1 Dag1 Egfr Fasn Fkbp4 Gpx1 Mst1 Hp Mmp2 Msn Nme1 Nrp1 Pdgfra Pkm Serpinf1 Serpine2 Src Stat5a Stat5b Prdx2 Tgfbr3 Tgm2 Tnc Ube3a Vtn Vwf Xdh Map2k1 Map2k2 Mapk3 Cul3 Cadm1 Cpb2 Wdr77 Atg7 Krt76 Aacs Braf Cela1 Lims1 Gak
SN>TE	BP	GO:0042493	response to drug	80	35	24.92	0.01131	1	Adipoq Aqp1 Rhoa Atp1a1 Bche Gclm Gpld1 Lcn2 Mmp2 Ppp1r12a Ncam1 Nos1 Ppp3ca Ppp3cb Snca Sod1 Tfrc Mapk9 Add3 Pde3a Ppm1f Usp47 Aacs Hadha Dpyd Blmh Mylk Braf Rap1a Rap1b Srp68 Rasa1 Atp1a3 Abcc4 Serpina7
SN>TE	BP	GO:0009165	nucleotide biosynthetic process	117	50	36.45	0.01139	1	Adk Adsl Adssl1 Adss Ak1 Aldoa Apoe Aqp1 Cap1 G6pdx Gart Nme1 Nme2 Nos1 Pkm Pklr Pnp Prps1 Rrm1 Stat3 Timp2 Cmpk2 Umps Impdh1 Nt5e Ctps Gucy1b3 Ctps2 Nampt Gucy1a3 Paics Cap2 Cad Acot7 Akap12 Kars Akap9 Haao Atic Mthfd1 Prps2 Nadk Naprt Gmps Pfas Vcp Pank4 Idh2 Flad1 Gars
SN>TE	BP	GO:0002682	regulation of immune system process	345	154	107.48	0.01169	1	Ace Adipoq Adk Cfd Anxa5 Ap1g1 Ap2a2 Ap3b1 Apoa1 Apoa2 Apod Arf6 Rhoa Serping1 C1qa C1qb C1qc C2 C3 C4b C4bp C9 Calr Car2 Casp3 Cd14 Cd36 Cd44 Cd48 Cd84 Cdk6 Cfh Cfi Coro1a Col3a1 Crp Csf1r Csk Dpp4 Stom Fabp1 Fcna Gabpa Gpld1 Gpx1 Cfb H2-D1 H2-K1 Hbb-b2 Hc Hcls1 Ptpn6 Mst1 Hmgb1 Hpx Hras Prmt1 Hspa8 Hsph1 Hsp90aa1 Ifi204 Il15ra Inpp5d Itga2 Eif6 Krt1 Lbp Lgals1 Ltf Cd93 Masp1 Masp2 Mbl1 Mbl2 Mer…
SN>TE	BP	GO:0060627	regulation of vesicle-mediated transport	187	85	58.26	0.01186	1	Adipoq Actn2 Add1 Ahsg Akt2 Ankfy1 Ap1g1 Arf1 Atp2a2 C2 C3 Calr Cd14 Cd36 Cd84 Cdk5 Coro1a Csk Dab2 Dnm2 Ehd1 Fga Fmr1 Rack1 Hmgb1 Hnrnpk Hspa8 Itga2 Kif5b Lbp Mbl1 Mbl2 Mertk Msn Ncam1 Nsf Sept5 Pros1 Sirpa Rab11b Rab3a Rab3d Rab4b Rab7 Rac2 Rdx Snca Src Syk Sdc4 Trf Ezr Vtn Pacsin2 Map2k1 Map2k2 Mapk3 Bin1 Sdcbp Rab11a Actn4 Syne1 Exoc2 Tbc1d15 Wasl Atg7 Clasp2 Tbc1d9b Rab27b Ehd4 Fgg Synj1 Prk…
SN>TE	BP	GO:0051403	stress-activated MAPK cascade	51	24	15.89	0.01211	1	Agt Cdc42 Dab2 Flt4 Gstp1 Hras Prmt1 Hsph1 Pafah1b1 Prdx1 Serpinf2 Syk Trf Ezr Xdh Map2k1 Map2k2 Mapk3 Mapk9 Hacd3 Zak Spag9 Tnxb Taok3
SN>TE	BP	GO:0007186	G-protein coupled receptor signaling pat...	94	40	29.28	0.01221	1	Actn2 Agt Apoa1 Apoe C3 Camk2a Car2 F2 Gnai1 Gnai2 Gnai3 Gnb1 Gnb2 Htt Lrp1 Nos1 Prkacb Plcb3 Plcd1 Rac1 Rac2 Snca Src Syk Tgm2 Vav1 Ezr Prmt5 Plek Ppbp Gng11 Arrb1 Flna Ppp1r9b Adgrf5 Ahcyl1 Kctd12 Pde5a Atp2b4
SN>TE	BP	GO:0044270	cellular nitrogen compound catabolic pro...	104	32	32.4	0.01229	1	Acadl Gda Rack1 Gspt1 Gtpbp1 Itpa Pabpc1 Pde3b Pnp Por Rgn Xdh Nt5e Pde3a Snd1 Aox3 Lrpprc Nudt9 Hnrnpr Zc3hav1 Dpyd Gmpr2 Aldh1l1 Blvra Csde1 Thrap3 Blvrb Slfn14 Ago2 Pde5a Ahcy Vcp
SN>TE	BP	GO:0001775	cell activation	216	86	67.29	0.01236	1	Actb Actg1 Adk Agt Anxa3 Ap1g1 Ap3b1 Apoe Rhoa Casp3 Cast Cd44 Cd48 Cd84 Cdk6 Coro1a Clu Csk Csrp1 Dpp4 Egfr Dmtn F2 F5 Fga Fn1 Gclc Gp1ba Gp5 Ptpn6 Hmgb1 Hsph1 Hsp90aa1 Ifi204 Il15ra Ilk Inpp5d Lbp Lgals1 Mertk Mif Myh9 Nedd4 Pdgfra Pnp Ppp3cb Prkar1a Prkg1 Rac2 Selp Slc4a1 Snca Serpine2 Spta1 Stat5a Stat5b Syk Prdx2 Thbs1 Tln1 Tfrc Vav1 Vcam1 Vcl Vwf Impdh1 Prmt5 Ctps Pibf1 Plek Clptm1 Pglyrp2 …
SN>TE	BP	GO:0002697	regulation of immune effector process	124	49	38.63	0.01244	1	Anxa5 Ap1g1 Apoa1 Apoa2 Serping1 C3 Cd36 Cd84 Cfh Dpp4 Stom Fabp1 H2-D1 H2-K1 Ptpn6 Hmgb1 Hpx Hspa8 Lbp Cd93 Mif Mdh1 Myom1 Pcbp2 Pnp Ppm1b Ppp3cb Rac2 Rbp4 Stat5a Stat5b Syk Tfrc Vav1 Fxr2 Pdk4 Lmcd1 Cadm1 Pglyrp2 Zc3hav1 Pnpo Mylk Dnaaf2 Abr Mrps2 Tkfc Mavs Ddx58 A2m
SN>TE	BP	GO:0042176	regulation of protein catabolic process	132	56	41.12	0.01252	1	Apoe Araf Cdc42 Clu Csnk2a1 Dab2 Egfr Faf1 Fmr1 Gclc Rack1 Gpld1 Gpx1 Msn Nedd4 Nsf Prkaca Ppp2ca Rab7 Rdx Rgn Serpine2 Psmd2 Timp2 Psmd3 Ube3a Usp5 Ezr Arih1 Bcap31 Usp25 Sdcbp Ccdc22 Mad2l1 Snx1 Gsk3b Park7 Usp14 Serpinb1a Atg4b Psmd1 Bag5 Ube2v2 Ankib1 Usp19 Klhl40 Atg7 Csnk1a1 Gabarapl2 Cul4a Xpo1 Gga1 Flna Psmf1 Nrd1 Vcp
SN>TE	BP	GO:0010632	regulation of epithelial cell migration	59	27	18.38	0.01253	1	Macf1 Agt Anxa3 Apoe Apoh Aqp1 Rhoa Dcn Flt4 Gpld1 Itga2 Enpp2 Pfn1 Ptprg Rock2 Serpinf1 Sparc Src Stat5a Strap Tgfbr3 Thbs1 Coro1c Rab11a Ppm1f Clasp2 Hrg
SN>TE	BP	GO:0030334	regulation of cell migration	245	117	76.33	0.01289	1	Ace Macf1 Adipoq Acan Agt Akt2 Anxa3 Apod Apoe Apoh Aqp1 Rhoa Arhgap5 Calr Cdh1 Cdk5 Coro1a Col18a1 Col3a1 Col1a1 Csf1r Dab2 Dag1 Dcn Egfr Dmtn Fga Flt4 Fn1 Rack1 Gpld1 Hspa5 Hc Mst1 Hmgb1 Hras Ilk Itga2 Krt16 Lama2 Lama4 Lbp Lrp1 Mif Mmp2 Mmp3 Mpp1 Msn Myoc Pdgfra Enpp2 Pecam1 Pfn1 Prkg1 Ptprg Ptprk Ptpru Ptprz1 Rac1 Rac2 Rdx Rock2 Serpinf1 Sell Selp Sema4b Sparc Sphk1 Src Stat3 Stat5a Strap Sdc…
SN>TE	BP	GO:0001655	urogenital system development	71	26	22.12	0.01316	1	Ace Adipoq Agt Akr1b3 Aqp1 Cat Cd44 Vcan Cux1 Enpep Fbn1 Fkbp4 Ilk Mmp2 Nid1 Nrp1 Pcnt Pdgfra Prom1 Aldh1a2 Rbp4 Serpinf1 Stat5a Tnc Ube3a Wdr77
SN>TE	BP	GO:0007264	small GTPase mediated signal transductio...	167	71	52.03	0.0132	1	Apoa1 Apoe Arf1 Arf2 Arf3 Arf4 Arf5 Arf6 Rhoa Rhoc Arhgap5 Cdc42 Col3a1 Col1a2 Dbnl Dnm2 Gdi1 Gdi2 Hras Kpnb1 Rab8a Myoc Pecam1 Ppp2cb Rab1a Rab10 Rab11b Rab18 Rab3a Rab3d Rab4b Rab7 Rac1 Rac2 Ran Rock1 Rock2 Cyfip1 Src Trim28 Timp2 Vav1 Ywhaq Map2k1 Cul3 Sdcbp Rab11a Hacd3 Rab2a Nisch Rras2 Rab14 Stambp Rab1b Rab27b Arfgef2 Camk2d Arrb1 Rap1a Abr Rac3 Arhgdia Arfgef1 Rap1b Rab21 Rasa1 Arhgap1 Ra…
SN>TE	BP	GO:0006875	cellular metal ion homeostasis	144	57	44.86	0.01321	1	Aco1 Agt Anxa6 Apoe Arf1 Atp1a1 Atp1b3 Atp2a1 Atp2a2 Cd36 Coro1a Cp Csrp3 Dmd F2 Fth1 Ftl1 Gnb1 Gsto1 Ptpn6 Htt Heph Hpx Kng1 Nos1 Pdgfra Plcd1 Prkg1 Pvalb Pygm Rgn Snca Sod1 Tgm2 Trf Tfrc Xk Kel Bcap31 Atp2a3 Ccdc22 Vapb Rmdn3 Abcb6 Cul5 Atp1a2 Camk2d Sri Ank2 C7 Rap1gds1 Atp1a3 Plcg2 Atp2c1 Eif5a Atp2b4 Kng2
SN>TE	BP	GO:0048608	reproductive structure development	100	42	31.15	0.01343	1	Agt Ahsg Cd44 Cdh1 Ctsb Ctsl Egfr Fkbp4 Hnrnpk Hsp90ab1 Krt19 Krt8 Lhx9 Mertk Mmp2 Map7 Pdgfra Plcd1 Plg Ptpn11 Rbp4 Serpinf1 Sod1 Serpinb6b Serpinb6a Serpine2 Src Stat5a Stat5b Trim28 Tnc Ube3a Vcam1 Vwf Map2k1 Rtcb Eif2s2 Wdr77 Hmgb2 Akap9 Arrb1 Nefh
SN>TE	BP	GO:0010631	epithelial cell migration	78	38	24.3	0.01347	1	Macf1 Agt Anxa3 Apoa1 Apoe Apoh Aqp1 Rhoa Dcn Dpp4 Fap Flt4 Gpld1 Gpx1 Hmgb1 Itga2 Krt16 Myh9 Nrp1 Enpp2 Pecam1 Pfn1 Ptpn11 Ptprg Rock2 Serpinf1 Sparc Src Stat5a Strap Tgfbr3 Thbs1 Coro1b Coro1c Rab11a Ppm1f Clasp2 Hrg
SN>TE	BP	GO:0006470	protein dephosphorylation	89	38	27.73	0.0135	1	Acp1 Akap1 Vcan Ppm1g Ptpn6 Htt Hsp90ab1 Ppp1r12a Ppm1a Ppm1b Ppp2ca Ppp2cb Ppp3ca Ppp3cb Ppp5c Ptpn11 Ptprf Ptprg Ptprk Ptpru Ptprz1 Rgn Rock1 Rock2 Ppp2r1a Ppp6r3 Dusp14 Pgp Ilkap Ppp6c Ppm1f Ppp6r2 Ppp2r2a Phpt1 Ppp1r11 Ppp1r9b Ppp2r5a Ptpn7
SN>TE	BP	GO:1901700	response to oxygen-containing compound	381	182	118.69	0.01409	1	Ace Adipoq Actn2 Add1 Adh1 Adh7 Adh5 Parp1 Agt Ahsg Akt2 Akr1b3 Anxa5 Prdx6 Apoa2 Apoa4 Apoc3 Apod Aqp1 Atp2a1 Hnrnpd Bche Cacybp Camk2a Capn2 Car2 Cat Casp3 Ccs Cd14 Cd36 Cd84 Cdh1 Cdk5 Cdk6 Cfl1 Col3a1 Col6a1 Col1a1 Col1a2 Csk Dnm2 Egfr Dmtn Fabp1 Lpin1 G6pdx Gbp2 Gpd1 Glul Gnai1 Gnai2 Rack1 Got2 Gpld1 Gpx1 Pdia3 Gstp1 Hcn2 Hnrnpk Hp Hsph1 Eif6 Khk Kif5b Klf9 Serpina3c Kpna4 Krt8 Lbp Lcn2 Ltf M…
SN>TE	BP	GO:0030198	extracellular matrix organization	81	35	25.23	0.01409	1	Acan Agt Cd36 Col18a1 Col3a1 Col1a1 Col1a2 Comp Ctss Dag1 Dpp4 Fscn1 Fap Fbln1 Fn1 Hspa8 Hsp90ab1 Hspg2 Ilk Lum Myh11 Nid1 Pdgfra Plg Serpinf2 Tgfbi Vtn Fbln5 Postn Cpb2 Mfap4 Clasp2 Tnxb Gsn Abi3bp
SN>TE	BP	GO:0019439	aromatic compound catabolic process	111	35	34.58	0.01443	1	Ephx2 Fah Gda Rack1 Gspt1 Gstz1 Gtpbp1 Hpd Itpa Pabpc1 Pde3b Pnp Pon1 Rgn Xdh Nt5e Pde3a Snd1 Aox3 Lrpprc Nudt9 Hnrnpr Zc3hav1 Dpyd Gmpr2 Aldh1l1 Blvra Csde1 Thrap3 Blvrb Slfn14 Ago2 Pde5a Ahcy Vcp
SN>TE	BP	GO:0006898	receptor-mediated endocytosis	73	32	22.74	0.01457	1	Apoe Arf1 Cap1 Cd14 Cd36 Cdk5 Cttn Dab2 Dbnl Dnm2 Fmr1 Hnrnpk Lrp1 Mrc1 Snca Syk Trf Tfrc Ezr Vtn Sdcbp Snx1 Syne1 Cltc Wasl Synj1 Arrb1 Hip1 Rab21 Gak Picalm Plcg2
SN>TE	BP	GO:0006461	protein complex assembly	552	193	171.97	0.01481	1	Acadl Adipoq Actn2 Add1 Add2 Parp1 Adsl Ahsg Akap2 Aldoc Mat1a Anxa5 Anxa6 Arf1 Arf6 Arg1 Rhoa Arpc1b Calr Capg Capza1 Capza2 Cat Cbr2 Cct2 Cct3 Cct8 Cd36 Cdh1 Coro1a Clu Col6a1 Col1a1 Col1a2 Crp Cttn Dab2 Dbnl Asap1 Ddx3x Dmd Dnm2 Eef1a1 Ehd1 Dmtn Stom Faf1 Fscn1 Fga Fh1 Fkbp4 Fn1 Gda Glul Gnb1 Rack1 Gnmt Gpx3 Hbb-y Hcls1 Hras Hsp90aa1 Hspa4 Jchain Ilk Kpnb1 Lcn2 Mbl1 Mif Mmp3 Me1 Msn Map1b Nap1…
SN>TE	BP	GO:0044271	cellular nitrogen compound biosynthetic ...	1109	352	345.49	0.01527	1	Aco1 Adipoq Adk Parp1 Adsl Adssl1 Adss Aebp1 Agt Ak1 Akt2 Aldoa Ank1 Anxa3 Fabp4 Apoe Aqp1 Rplp0 Arf4 Arg1 Rhoa Ass1 Hnrnpd Smyd1 Calr Camk2a Cap1 Cat Cask Cct2 Cct3 Cct5 Cct8 Cd34 Cd36 Cd84 Cdh1 Cdk5 Cdk6 Clu Cmas Cnbp Col4a2 Col1a1 Crp Csnk2a2 Csrp3 Cux1 Dab2 Dcn Ddx3x Dmd Dnm2 Eef1a1 Eef1a2 Eef2 Egfr Eif3a Eif4a1 Aimp1 Fbn1 Lpin1 Flii Fmr1 Fxr1 G6pdx Gabpa Gapdh Gart Usp15 Gclc Gclm Hagh Rack1…
SN>TE	BP	GO:0009628	response to abiotic stimulus	252	94	78.51	0.01541	1	Acadl Acadvl Actb Agt Akr1b3 Aqp1 Atp1a1 Cat Casp3 Cd34 Cd36 Cdk5 Col3a1 Col1a1 Csrp3 Ctss Ddb1 Ddx3x Dhx9 Dmd Dpp4 Egfr Fabp1 Fmr1 Gclc Gnb1 Gpld1 Gpx1 Gypa Htt Hspa1b Hspa4 Itga2 Krt8 Mb Mmp2 Map7 Nos1 P4hb Pck1 Pde6d Pklr Pnp Npepps Ptprk Pygm Rab11b Rab3a Rac1 Rbm3 Rbp4 Ruvbl2 Sod1 Sod3 Serpinb6a Serpine2 Tgfb1i1 Tg Thbs1 Ttn Txn1 Mapk9 Hspb7 Acaa2 Cpb2 Dnaja2 Gsk3b Zak Eef1d Chordc1 Usp19 Ts…
SN>TE	BP	GO:1902532	negative regulation of intracellular sig...	149	59	46.42	0.01631	1	Adipoq Actn3 Apoe Rhoa Bgn Cd44 Clu Csk Dab2 Dag1 Dcn Ddx3x Dmd Eif3a Faf1 Fbln1 Rack1 Gp1ba Gpx1 Gstp1 Gsto1 Ptpn6 Hsph1 Mif Mmp3 Myoc Pafah1b1 Ppm1a Ppm1b Ppp2cb Serpine2 Src Thbs1 Timp2 Uchl1 Ezr Xdh Pebp1 Cul3 Ndrg2 Pibf1 Ccdc22 Gsk3b Park7 Sirt3 Aspn Ndufs3 Bag5 Stambp Usp47 C1qtnf3 Prkaa1 Sri Arrb1 Rasa1 Tkfc Taok3 Gpd1l Atp2b4
SN>TE	BP	GO:0006511	ubiquitin-dependent protein catabolic pr...	190	71	59.19	0.0182	1	Araf Clu Dab2 Ddb1 Faf1 Usp15 Gclc Rack1 Trip12 Nedd4 Pcbp2 Ppp2cb Psma2 Psma3 Psmb5 Psmc2 Psmd2 Tgfb1i1 Psmd3 Ube2h Ube3a Uchl1 Usp5 Usp4 Usp9x Arih1 Psmc4 Psma4 Psma5 Psma6 Cul3 Cul1 Bcap31 Usp25 Sdcbp Ccdc22 Gsk3b Park7 Usp14 Huwe1 Ube2d3 Psmd12 Psmc6 Ccdc47 Herc4 Ubr4 Vps36 Psmd1 Bag5 Ube2v2 Ankib1 Usp19 Cul2 Klhl40 Atg7 Usp47 Cul5 Hectd3 Csnk1a1 Cul4a Arrb1 Nploc4 Yod1 Psmf1 AI314180 Uba6 Us…
SN>TE	BP	GO:0048638	regulation of developmental growth	90	40	28.04	0.0184	1	Actn3 Agt Apoe Azgp1 C3 Cdk5 Dpysl2 Cttn Dnm2 Fn1 G6pdx Hnrnpk Ilk L1cam Map1b Myh6 Ncam1 Nrp1 Pafah1b1 Por Ptpn11 Rbp4 Sema4b Sod1 Spr Stat3 Stat5a Stat5b Ezr Ddx39b Rab11a Golga4 Dbn1 Gsk3b Carm1 Rpl4 Pi16 Acacb Rab21 Spg20
SN>TE	BP	GO:0009913	epidermal cell differentiation	50	23	15.58	0.01899	1	Casp3 Cdc42 Cux1 Krt10 Krt16 Krt2 Krt6a Krt6b Nme2 Pafah1b1 Rac1 Rock1 Rock2 Sod1 Map2k1 Clic4 Ift74 Palld Dsp Clic5 Gak Cd109 Flnb
SN>TE	BP	GO:0007519	skeletal muscle tissue development	50	23	15.58	0.01899	1	Acta1 Actn3 Rhoa Smyd1 Cacna1s Cdk5 Cfl2 Dmd Gpc1 Gpx1 Ppp3ca Xk Kel Psma6 Snw1 Usp19 Myh14 Klhl40 Prkaa1 Svil Klhl41 Mylk2 Flnb
SN>TE	BP	GO:0016125	sterol metabolic process	50	23	15.58	0.01899	1	Acadl Acadvl Apoa1 Apoa2 Apoa4 Apoc3 Apoe Cat Ephx2 G6pdx Lcat Lipe Lrp1 Pon1 Por Sod1 Sec14l2 Npc2 Prkaa1 Hdlbp Mvd Hmgcs1 Apob
SN>TE	BP	GO:0051129	negative regulation of cellular componen...	234	104	72.9	0.01902	1	Ace Adipoq Add1 Add2 Parp1 Ap2m1 Apoa1 Apoa2 Apod Apoe Arf6 Rhoa Bub3 Capg Capza1 Capza2 Cdk5 Coro1a Clu Crmp1 Csk Csnk2a1 Csnk2a2 Dab2 Asap1 Ddx3x Dnm2 Dpp4 Dmtn Fap Fbln1 Fkbp4 Gdi1 Rack1 Gpx1 Trip12 H2-D1 H2-K1 Hmgb1 Hspa8 Hspa2 Il15ra Lgals1 Lrp1 Map1b Map4 Myoc Nrp1 Pafah1b1 Pecam1 Pfn1 Ppm1a Ppp3ca Ptprf Ptprg Ptprz1 Rdx Rock1 Rock2 Scin Sema4b Snca Spta1 Sptan1 Sptb Sptbn1 Src Tpm1 Dpysl3 …
SN>TE	BP	GO:0065008	regulation of biological quality	1059	435	329.92	0.01927	1	Acadl Acadvl Ace Apoc4 Aco1 Adipoq Actb Actg1 Actn2 Acta2 Add1 Add2 Adh1 Adh7 Adh5 Parp1 Agt Ahsg Alb Aldoa Akr1b3 Ank1 Ank3 Anxa5 Anxa6 Prdx6 Fabp4 Ap3b1 Apoa1 Apoa2 Apoa4 Apoc3 Apoe Apoh Aqp1 Arf1 Arf6 Rhoa Arhgap5 Arpc1b Serpinc1 Atp1a1 Atp1b3 Atp2a1 Atp2a2 Hnrnpd Bpgm Serping1 C3 C9 Cacna1s Pdia4 Calr Camk2a Capg Capza1 Capza2 Car2 Casp3 Cct2 Cct3 Cct5 Cct8 Cd34 Cd36 Cd44 Cdc42 Cdh1 Cdk5 Cdk6…
SN>TE	BP	GO:0030258	lipid modification	91	35	28.35	0.01962	1	Acadl Acadvl Adipoq Adh7 Agt Akt2 Apoa1 Apoa2 Apoa4 Apod Apoe Cd36 Ephx2 Fabp3 Fabp1 Inpp1 Inpp5b Inpp5d Lcat Por Bpnt1 Pla2g7 Pdk4 Acaa2 Impa1 Hadha Acacb Synj1 Prkaa1 Acat1 Acat2 Etfa Impa2 Acat3 Acsl5
SN>TE	BP	GO:2000026	regulation of multicellular organismal d...	463	199	144.24	0.01983	1	Ace Adipoq Actn3 Add1 Agt Ahsg Anxa3 Ap2a2 Ap3b1 Apoa1 Apoe Apoh Aqp1 Arf1 Arf6 Rhoa C1qc C3 Calr Car2 Cd34 Cd36 Cd44 Cdc42 Cdh1 Cdh5 Cdk5 Cdk6 Cfl1 Chil1 Col3a1 Col4a2 Col1a1 Crmp1 Dpysl2 Crp Csf1r Cttn Cux1 Dab2 Dag1 Dcn Asap1 Dnm2 Eef1a1 F2 Fmr1 Fn1 G6pdx Gabpa Gdi1 Gpc1 Gpx1 Hspa5 H2-D1 H2-K1 Hbb-b2 Hc Hcls1 Ptpn6 Mst1 Hmgb1 Hnrnpk Prmt1 Hsp90aa1 Il15ra Il1rap Ilk Inpp5d Eif6 Kif13b L1cam Lam…
SN>TE	BP	GO:0071407	cellular response to organic cyclic comp...	134	56	41.75	0.02023	1	Adipoq Parp1 Akt2 Aqp1 Rhoa Atp1a1 Calr Cdh1 Dab2 Dnm2 Egfr Dmtn Fkbp4 Gpd1 Gnai1 Gpld1 Pdia3 Hcn2 Hnrnpk Klf9 Mmp2 Msn Mup1 Nos1 Ppp3ca Ppp5c Rbm3 Rock2 Ruvbl2 Slc16a1 Src Stat3 Stat5a Ube3a Ezr Ywhah Map2k1 Map2k2 Hnrnpu Pde3a Ptges3 Park7 Carm1 Snw1 Uba5 Zc3hav1 Strn3 Atp1a2 Rap1a Rap1b Ppp1r9b Mavs Thrap3 Kank2 Ago2 Atp2b4
SN>TE	BP	GO:0043066	negative regulation of apoptotic process	273	105	85.05	0.0206	1	Actc1 Agt Akt2 Alb Api5 Apoe Apoh Aqp1 Araf Arf4 Rhoa Cat Casp3 Cast Cd44 Chl1 Ckmt1 Coro1a Clu Comp Csf1r Csnk2a1 Cttn Dab2 Ddb1 Ddx3x Egfr Fabp1 Fga Flt4 Fn1 Gclc Gclm Gpi1 Gpx1 Hspa5 Gstp1 Hcls1 Htt Mst1 Hk1 Hnrnpk Hras Hspa8 Hsph1 Hspa1b Hsp90ab1 Hspa4 Ilk Lifr Lrp1 Mertk Mif Ncl Nme2 Nos1 Nrp1 Pcnt Pea15a Pa2g4 Pnp Por Proc Rgn Rock1 Snca Sod1 Sphk1 Spp1 Src Stat3 Stat5a Stat5b Prdx2 Tgfbr3 …
SN>TE	BP	GO:0009895	negative regulation of catabolic process	61	27	19	0.02062	1	Actn3 Apoa2 Apoc3 Egfr Gpld1 Hp Pabpc1 Pde3b Rgn Serpine2 Stat3 Timp2 Usp25 Sdcbp Mad2l1 Park7 Usp14 Bag5 Usp19 Klhl40 Lrpprc Gabarapl2 Acacb Prkaa1 Flna Psmf1 Atp2b4
SN>TE	BP	GO:0048514	blood vessel morphogenesis	141	67	43.93	0.02063	1	Ace Add1 Agt Anxa3 Apoe Apoh Aqp1 Rhoa C3 Cd34 Cd36 Cdc42 Chil1 Col18a1 Col3a1 Col4a2 Dcn Aimp1 Enpep Fap Flt4 Fn1 Gpi1 Gpld1 Gpx1 Hc Hmgb1 Hspg2 Anpep Lrp1 Mmp2 Myh9 Ncl Nedd4 Nrp1 Pde3b Pdgfra Enpp2 Pecam1 Plcd1 Plg Serpinf2 Rock1 Rock2 Serpinf1 Sparc Sphk1 Syk Tgfbr3 Thbs1 Xdh Clic4 Parva Ddah1 Lrg1 Mcam Hrg Mylk Rnh1 Cela1 Rap1a Cspg4 Flna Stab1 Rasa1 Apob Wasf2
SN>TE	BP	GO:0009653	anatomical structure morphogenesis	787	304	245.18	0.02084	1	Ace Macf1 Adipoq Acta1 Actb Actc1 Actg1 Actn2 Actn3 Add1 Acan Agt Aldoa Ank3 Anxa3 Apoa1 Apoe Apoh Aqp1 Rhoa C3 Cacna1s Calr Camk2a Cap1 Capn1 Capn2 Car2 Cd34 Cd36 Cd44 Cdc42 Cdh1 Cdk5 Cfl1 Cfl2 Chil1 Chl1 Coro1a Clu Col18a1 Col3a1 Col4a2 Col1a1 Col1a2 Comp Crmp1 Dpysl2 Csf1r Csrp3 Ctsl Cttn Cux1 Dab2 Dag1 Dbnl Dcn Asap1 Dld Dmd Dnm2 Egfr Ehd1 Aimp1 Enpep Epb41l2 Epb41l3 Epb42 Dmtn F2 Fscn1 Fap F…
SN>TE	BP	GO:0080135	regulation of cellular response to stres...	168	65	52.34	0.021	1	Parp1 Cd34 Cd36 Cd44 Cdc42 Cdk6 Clu Dab2 Egfr Flt4 Fmr1 Rack1 Gpx1 Gstp1 Trip12 Hbb-b1 Hk2 Hmgb1 Hnrnpk Hras Prmt1 Hsph1 Mif Mmp3 P4hb Pafah1b1 Prdx1 Serpinf2 Pnp Ptprf Rgn Sod1 Syk Trim28 Trf Txn1 Ezr Xdh Fbln5 Map2k1 Map2k2 Mapk3 Mapk9 Serinc3 Bcap31 Usp25 Ddx39b Park7 Usp14 Zak Chordc1 Bag5 Ube2v2 Spag9 Usp19 Tldc1 Usp47 Tnxb Cul4a Braf Oxr1 Hk3 Tbc1d24 Vps13c Taok3
SN>TE	BP	GO:0009150	purine ribonucleotide metabolic process	202	89	62.93	0.02107	1	Actn3 Parp1 Adsl Adssl1 Adss Ak1 Aldoa Aldoc Apoc3 Apoe Aqp1 Rhoa Atp6v1a Atp6v1b2 Bpgm Cap1 Dld Eno2 Eno3 Gapdh Gart Gpd1 Gnai3 Rack1 Gpi1 Hk1 Hk2 Hspa8 Eif6 Itpa Khk Ldha Mif Myh3 Myh8 Myh6 Nme1 Nme2 Nos1 Pde3b Pfkl Pfkm Pgk1 Pgk2 Pkm Pklr Pnp Prps1 Snca Stat3 Thbs1 Timp2 Tpi1 Impdh1 Nt5e Gucy1b3 Pde3a Pgam2 Pfkp Park7 Gucy1a3 Gmpr Uqcrc2 Paics Cap2 Acot7 Nudt9 Gale Nt5c2 Akap12 Atp1a2 Akap9 Ga…
SN>TE	BP	GO:0043405	regulation of MAP kinase activity	72	31	22.43	0.02128	1	Adipoq Apoe Csk Dab2 Egfr Gnai2 Gstp1 Ptpn6 Hras Ilk Mif Ptpn11 Sod1 Src Syk Prdx2 Thbs1 Trf Uchl1 Map2k1 Map2k2 Map2k6 Iqgap1 Gsk3b Zak Spag9 Tnxb Arrb1 Cspg4 Pde5a Taok3
SN>TE	BP	GO:0010647	positive regulation of cell communicatio...	382	155	119.01	0.0213	1	Macf1 Adipoq Parp1 Agt Akt2 Akr1b3 Ank3 Apoa1 Rhoc C3 Calr Car2 Cat Cd36 Cd44 Cd84 Cdc42 Chil1 Col3a1 Col1a1 Csf1r Csk Csnk2a1 Dab2 Dcn Egfr Dmtn F10 F2 Faf1 Fga Flt4 Fmr1 Glul Gnai2 Rack1 Gpld1 Gpx1 Pdia3 Gsto1 Hcls1 Ptpn6 Htt Hmgb1 Hnrnpk Hpx Hras Prmt1 Ilk Itga2 Kif5b L1cam Lama2 Lbp Lgals1 Ltf Mif Mup1 Myoc Ncam1 Neo1 Nqo2 Nos1 Nrp1 Pafah1b1 Pdgfra Pea15a Pecam1 Pfkm Serpinf2 Por Ppm1a Ppp3cb…
SN>TE	BP	GO:1902578	single-organism localization	894	326	278.51	0.02181	1	Ace Apoc4 Macf1 Adipoq Actn2 Parp1 Agt Ahsg Ak1 Akap1 Akt2 Alb Ank1 Ank3 Anxa3 Anxa5 Ap1g1 Ap2m1 Ap3b1 Apoa1 Apoa2 Apoa4 Apoc3 Apod Apoe Apoh Aqp1 Arf1 Arf6 Arg1 Atp1a1 Atp1b3 Atp2a1 Atp2a2 Atp6v1a Atp6v1b2 Bsg C2 C3 Calr Camk2a Car2 Cd14 Cd34 Cd36 Cd84 Cdc42 Cdh1 Cdk5 Cfl1 Chil1 Coro1a Clu Copa Dpysl2 Crp Csf1r Csk Dab2 Dag1 Dctn1 Dmd Dync1h1 Dnm2 Egfr Epb41l3 Dmtn Stom F2 Fabp3 Fabp1 Acsl1 Faf1…
SN>TE	BP	GO:0031324	negative regulation of cellular metaboli...	582	226	181.31	0.02263	1	Acadl Acadvl Adipoq Actn3 Parp1 Aebp1 Akap1 Akt2 Ambp Fabp4 Apoa4 Apoc3 Apod Apoe Aqp1 Rhoa Serpinc1 Atp1a1 Hnrnpd Bgn Smyd1 Serping1 Calr Casp3 Cast Cd34 Cd36 Cd44 Cdh1 Cdk5 Cdk6 Clu Crp Csk Csnk2a1 Cux1 Dab2 Dag1 Dcn Ddx3x Dmd Eef1a1 Egfr Eif3a Dmtn F2 Fabp1 Fbln1 Lpin1 Fmr1 Fxr1 G6pdx Gabpa Gapdh Gclc Rack1 Gp1ba Gpi1 Gpld1 Gpx1 Gstp1 Trip12 Hbb-y Serpind1 Hcls1 Ptpn6 Hdgf Htt Mst1 Hk2 Hnrnpab…
SN>TE	BP	GO:0048729	tissue morphogenesis	166	63	51.71	0.02283	1	Macf1 Actc1 Agt Rhoa Car2 Cd44 Cdc42 Cdh1 Cfl1 Col3a1 Ctsl Dab2 Dag1 Egfr Gpi1 Htt Mst1 Ilk Klk1b1 Krt16 Krt6a Krt6b Lhx2 Mmp2 Msn Myh6 Nrp1 Pafah1b1 Pdgfra Pfn1 Prkaca Prkacb Prkar1a Rac1 Aldh1a2 Rock2 Rps7 Src Stat5a Sdc4 Tgfb1i1 Tgfbr3 Tgm2 Trim28 Tnc Tpm1 Ttn Vcl Wdr1 Clic4 Txnrd1 Ctsz Ift172 Ptk7 Clasp2 Mylk Mthfd1 Dsp Myh7 Flna Gsn Mylk2 Mthfd1l
SN>TE	BP	GO:0019637	organophosphate metabolic process	413	169	128.66	0.02294	1	Actn3 Adk Parp1 Adsl Adssl1 Adss Ak1 Aldoa Aldoc Apoa1 Apoa2 Apoc3 Apoe Aqp1 Arf1 Rhoa Atp6v1a Atp6v1b2 Bpgm Cap1 Cbr2 Cdc42 Chkb Ckm Csf1r Dld Eno2 Eno3 Fabp3 Fbp2 G6pdx Gapdh Gart Gpd1 Gpd2 Gnai3 Rack1 Gpi1 Gpld1 Hk1 Hk2 Hspa8 Idh1 Inpp1 Inpp5b Inpp5d Eif6 Itpa Khk Lcat Ldha Ldhb Mif Me1 Mdh2 Mdh1 Myh3 Myh8 Myh6 Nme1 Nme2 Nos1 Pcx Pde3b Pdgfra Enpp2 Pfkfb1 Pfkl Pfkm Pgk1 Pgk2 Pip4k2a Pkm Pklr P…
SN>TE	BP	GO:0010001	glial cell differentiation	67	29	20.87	0.02351	1	Agt Akt2 Rhoa Cdk5 Clu Dag1 Dmd Egfr F2 Gpc1 Ilk Afdn Myoc Enpp2 Ptpn11 Ptprz1 Sod1 Serpine2 Stat3 Vim Vtn Wdr1 Map2k1 Mapk3 Prmt5 Bin1 Mxra8 Eif2b3 Phgdh
SN>TE	BP	GO:0016070	RNA metabolic process	911	249	283.81	0.02389	1	Adipoq Parp1 Aebp1 Agt Akt2 Anxa3 Fabp4 Apobec2 Arf4 Rhoa Hnrnpd Smyd1 Calr Camk2a Cat Cask Cd36 Cd84 Cdh1 Cdk5 Cdk6 Clu Cnbp Col4a2 Col1a1 Csnk2a2 Csrp3 Cux1 Dab2 Dcn Ddx3x Dhx9 Dmd Egfr Ddx19a Eif4a1 Aimp1 Fbn1 Lpin1 Flii Fmr1 Gabpa Usp15 Gclc Gspt1 Gtpbp1 Hbb-y Hcls1 Hdgf Hdgfrp2 Hmgb1 Hnrnpa1 Hnrnpab Hnrnpk Hras Prmt1 Hspa8 Hsph1 Ifi204 Ifnar2 Il1rap Ilk Eif6 Klf9 Lhx2 Lhx9 Lipe Ltf Lum Mov10…
SN>TE	BP	GO:0060255	regulation of macromolecule metabolic pr...	1298	457	404.37	0.02439	1	Ace Aco1 Adipoq Parp1 Aebp1 Agt Akap1 Akt2 Ambp Ank3 Anxa3 Fabp4 Ap2a1 Apoa1 Apoa2 Apoa4 Apod Apoe Aqp1 Araf Arf1 Arf4 Rhoa Serpinc1 Hnrnpd Bgn Smyd1 Bpgm Serping1 C3 Cacybp Calr Camk2a Cat Cask Casp3 Cast Cct2 Cct3 Cct5 Cct8 Cd34 Cd36 Cd44 Cd84 Cdc42 Cdh1 Cdk5 Cdk6 Cfh Chil1 Clu Cnbp Col1a1 Crp Csf1r Csk Csnk2a1 Csnk2a2 Vcan Csrp3 Cux1 Dab2 Dag1 Dcn Ddx3x Dhx9 Dmd Eef2 Egfr Eif3a Eif4a1 Enpep Dm…
SN>TE	BP	GO:0051494	negative regulation of cytoskeleton orga...	70	30	21.81	0.0249	1	Add1 Add2 Capg Capza1 Capza2 Coro1a Dmtn Fkbp4 Map1b Myoc Pecam1 Pfn1 Rdx Scin Snca Spta1 Sptan1 Sptb Sptbn1 Tpm1 Coro1b Dbn1 Eml2 Clasp2 Lmod1 Tbcd Arfgef1 Gsn Kank2 Wasf2
SN>TE	BP	GO:0001933	negative regulation of protein phosphory...	119	48	37.07	0.02525	1	Adipoq Fabp4 Apoe Bgn Casp3 Csk Dab2 Dag1 Dcn Dmd Eif3a Dmtn Fbln1 Rack1 Gp1ba Gstp1 Ptpn6 Hsph1 Hspa4 Ilk Nos1 Pafah1b1 Pecam1 Ppp2ca Ppp5c Prkar1a Prkar2a Prkar2b Rgn Snca Strap Uchl1 Ezr Xdh Coro1c Pebp1 Ndrg2 Pibf1 Gsk3b Park7 Sirt3 Aspn Chordc1 Ppm1f Arrb1 Cd109 Taok3 Gpd1l
SN>TE	BP	GO:0006935	chemotaxis	119	51	37.07	0.02528	1	Akt2 Ank3 Apoa1 Rhoa Calr Cdk5 Chl1 Coro1a Crmp1 Dpysl2 Csf1r Dag1 Fn1 Hc Mst1 Hmgb1 Itga2 Kif5b L1cam Lama2 Lbp Lhx2 Mpp1 Neo1 Nrp1 Pdgfra Enpp2 Rac1 Rac2 Saa4 Sell Sema4b Spp1 Syk Thbs1 Thbs4 Tubb3 Vav1 Vcam1 Coro1b Pla2g7 Parva Ppbp Usp14 Dpysl5 Ppm1f Myh10 Hrg Hmgb2 Retnlg Bin2
SN>TE	BP	GO:0071417	cellular response to organonitrogen comp...	131	53	40.81	0.02563	1	Adipoq Actn2 Parp1 Agt Ahsg Akt2 Anxa5 Aqp1 Hnrnpd Camk2a Capn2 Car2 Cdh1 Col3a1 Col6a1 Col1a1 Col1a2 Csk Dnm2 Egfr Dmtn Lpin1 Gpd1 Gpld1 Hcn2 Hnrnpk Rab8a Mmp2 Mmp3 Nos1 Pde3b Pdgfra Pklr Ptpn11 Ptprf Rab10 Rangap1 Src Stat3 Stat5a Stat5b Ezr Pdk4 Pde3a Ipo5 Prkaa1 Rap1a Rap1b Ppp1r9b Ahcyl1 Dennd4c Atp2b4 Trim72
SN>TE	BP	GO:0031175	neuron projection development	279	133	86.92	0.02565	1	Actb Ank3 Apoa4 Apoe Arf1 Arf4 Arf6 Rhoa Camk2a Cd44 Cdk5 Cfl1 Chl1 Clu Crmp1 Dpysl2 Crp Csf1r Cttn Cux1 Dab2 Dag1 Dbnl Asap1 Dnm2 Eef1a1 Egfr Ehd1 Epb41l3 Fmr1 Fn1 Gdi1 Gp5 Hspa5 H2-D1 H2-K1 Hnrnpk Prmt1 Il15ra Il1rap Ilk Kif13b Kif5b L1cam Lama2 Lgals1 Lhx2 Lifr Lrp1 Rab8a Mif Mmp2 Map1b Map4 Myoc Ncam1 Nedd4 Sept2 Neo1 Nefm Nme1 Nme2 Nrp1 Ogn Pafah1b1 Ppp3ca Prkg1 Ptpn11 Ptprf Ptprg Ptprk Ptpr…
SN>TE	BP	GO:0044092	negative regulation of molecular functio...	289	142	90.03	0.02578	1	Ace Adipoq Actn2 Aip Akt2 Ambp Ank3 Fabp4 Apoa1 Apoa2 Apoc3 Apoe Aqp1 Serpinc1 Bgn Serping1 Cat Casp3 Cast Cd44 Ckmt1 Crmp1 Csk Csnk2a1 Dab2 Dcn Ddx3x Fabp1 Fmr1 Gp1ba Gpi1 Gpx1 Gstp1 Gsto1 Serpind1 Ptpn6 Htt Hnrnpk Hp Hras Hspa1b Hspa4 Ilk Itih1 Itih2 Itih3 Itih4 Serpina3c Kng1 Lhx2 Lrpap1 Ltf Mug1 Mug2 Ppp1r12a Nos1 Pecam1 Serpinf2 Por Ppp2ca Ppp3ca Prkar1a Prkar2a Prkar2b Ptprf Ranbp2 Rdx Rgn …
SN>TE	BP	GO:0019220	regulation of phosphate metabolic proces...	416	179	129.6	0.02579	1	Ace Adipoq Actn3 Agt Akap1 Akt2 Fabp4 Apoa1 Apoc3 Apoe Araf Arf1 Rhoa Bgn Bpgm C3 Cap1 Casp3 Cd36 Cd44 Cd84 Cdc42 Cdk5 Chil1 Clu Csf1r Csk Vcan Dab2 Dag1 Dcn Dmd Eef1a2 Egfr Eif3a Dmtn F2 Fabp3 Acsl1 Fbln1 Fga Flt4 Fmr1 Fn1 Gpd1 Gnai2 Rack1 Gp1ba Hspa5 Gstp1 Hbb-b1 Hcls1 Ptpn6 Htt Mst1 Hmgb1 Hpx Hras Prmt1 Hsph1 Hspa2 Hsp90ab1 Hspa4 Idh1 Ilk Itga2 Eif6 Ltf Mif Me1 Myoc Ppp1r12a Nme2 Nqo2 Nos1 Nrp…
SN>TE	BP	GO:0009987	cellular process	4074	1293	1269.19	0.0262	1	Acadl Acadvl Ace Macf1 Aco1 Aco2 Acp1 Adipoq Acta1 Actb Actc1 Actg1 Actn2 Actn3 Add1 Add2 Adh1 Adh7 Adh5 Adk Cfd Parp1 Adsl Adssl1 Adss Aebp1 Acan Agt Ahsg Aip Ak1 Akap1 Akap2 Akt2 Alb Aldoa Aldoc Akr1b3 Ambp Mat1a Ank1 Ank3 Ankfy1 Anxa3 Anxa5 Anxa6 Prdx6 Ap1g1 Ap1m1 Fabp4 Ap2a2 Ap2m1 Ap3b1 Api5 Cd5l Apoa1 Apoa2 Apoa4 Apobec2 Apoc3 Apod Apoe Apoh Aqp1 Araf Rplp0 Arf1 Arf2 Arf3 Arf4 Arf5 Arf6 Arg1…
SN>TE	BP	GO:0043648	dicarboxylic acid metabolic process	54	24	16.82	0.02666	1	Adssl1 Adss Ass1 Dld Fh1 Gclc Gclm Glul Got1 Got2 Htt Idh1 Me1 Mdh2 Mdh1 Pck1 Pcx Stat5a Stat5b Idh3a Amdhd1 Grhpr Acly Haao
SN>TE	BP	GO:0050877	neurological system process	167	67	52.03	0.02687	1	Ace Agt Ank3 Aqp1 Arf4 Azgp1 Bche Casp3 Cd36 Cdh1 Cdk5 Chl1 Tpp1 Col1a1 Ctss Egfr Ephx2 Fmr1 Gnb1 Gpx1 Htt Itga2 Klk1b26 Lum Man2b1 Mif Ncam1 Nos1 Ntan1 Obp1a Pafah1b1 Pde6d Pigr Prkar2b Ptprz1 Rab3a Rbp4 Serpinf1 Cyfip1 Sod1 Serpinb6a Serpine2 Trf Uchl1 Wdr1 Mapk3 Dbn1 Ptges3 Myh14 Ddhd2 Atg7 Myh10 Atp1a2 Synj1 Cbr3 Braf Abr Rac3 Clic5 Spg20 Uba6 Atp1a3 Aars Pde5a Lrrn4 Mup20 Obp1b
SN>TE	BP	GO:0034599	cellular response to oxidative stress	87	36	27.1	0.02692	1	Parp1 Akr1b3 Apoa4 Aqp1 Atp2a2 Hnrnpd Ccs Cd36 Fabp1 G6pdx Rack1 Gpx1 Hsph1 Lcn2 Mmp3 P4hb Prdx1 Pdgfra Ptprk Rgn Snca Sod1 Src Prdx2 Thbs1 Txn1 Fbln5 Txnl1 Park7 Bag5 Atg7 Tldc1 Oxr1 Hk3 Tbc1d24 Mtr
SN>TE	BP	GO:1902533	positive regulation of intracellular sig...	233	100	72.59	0.02699	1	Adipoq Agt Akr1b3 Apoa1 Rhoc C3 Calr Cat Cd36 Cd44 Cd84 Cdc42 Chil1 Col3a1 Csf1r Csk Dab2 Dcn Egfr F10 F2 Fga Flt4 Gnai2 Rack1 Gpx1 Gsto1 Hcls1 Ptpn6 Htt Hmgb1 Hpx Hras Prmt1 Ilk L1cam Lgals1 Ltf Mif Mup1 Myoc Ncam1 Nqo2 Nrp1 Pdgfra Pecam1 Serpinf2 Ppm1a Ppp5c Ptpn11 S100a4 Selp Sod1 Sphk1 Src Syk Prdx2 Tgm2 Thbs1 Timp2 Trf Ube3a Xdh Pebp1 Map2k1 Map2k2 Map2k6 Mapk3 Serinc3 Bcap31 Iqgap1 Lmcd1 Pi…
SN>TE	BP	GO:0050778	positive regulation of immune response	122	64	38.01	0.02733	1	Cfd Ap1g1 Arf6 Serping1 C1qa C1qb C1qc C2 C3 C4b C4bp C9 Cd14 Cd36 Cd44 Cfh Cfi Crp Csk Fcna Gpld1 Cfb H2-D1 H2-K1 Hc Ptpn6 Hmgb1 Hpx Hras Hspa8 Krt1 Lbp Ltf Masp1 Masp2 Mbl1 Mbl2 Mif Mmp2 Cfp Pnp Stat5a Stat5b Syk Tfrc Vav1 Ezr C1s1 C1ra Cadm1 C8g Phpt1 Hrg Hmgb2 Braf C8b Tkfc Mavs Bpifb1 Ddx58 C8a A2m Plcg2 C1rb
SN>TE	BP	GO:0034645	cellular macromolecule biosynthetic proc...	1025	304	319.32	0.02741	1	Aco1 Adipoq Parp1 Aebp1 Acan Agt Akt2 Anxa3 Fabp4 Apoa1 Apoe Rplp0 Arf4 Rhoa Hnrnpd Smyd1 Cacybp Calr Camk2a Cat Cask Cct2 Cct3 Cct5 Cct8 Cd36 Cd84 Cdc42 Cdh1 Cdk5 Cdk6 Clu Cnbp Col4a2 Col1a1 Csnk2a2 Csrp3 Cux1 Dab2 Dcn Ddx3x Dmd Eef1a1 Eef1a2 Eef2 Egfr Eif3a Eif4a1 Aimp1 Fbn1 Lpin1 Flii Fmr1 Fxr1 Ganab Gabpa Gapdh Usp15 Gclc Rack1 Gspt1 Gtpbp1 Gys1 Hbb-b1 Hbb-y Hcls1 Hdgf Hdgfrp2 Hmgb1 Hnrnpab H…
SN>TE	BP	GO:0018105	peptidyl-serine phosphorylation	76	32	23.68	0.02753	1	Agt Akt2 Araf Camk2a Cd44 Cdc42 Cdk5 Dmd Dmtn Rack1 Hcls1 Hk1 Ilk Mif Nos1 Prkaca Snca Src Syk Txn1 Map2k2 Mapk3 Gsk3b Park7 Ppm1f Csnk1a1 Prkaa1 Camk2d Arrb1 Braf Gpd1l Atp2b4
SN>TE	BP	GO:0080134	regulation of response to stress	370	156	115.27	0.02782	1	Ace Adipoq Parp1 Agt Ahsg Anxa5 Ap1g1 Fabp4 Apoa1 Apod Apoe Apoh Arf6 Serpinc1 Serping1 C3 Cask Cd14 Cd34 Cd36 Cd44 Cdc42 Cdk6 Cfh Clu Ctss Dab2 Egfr Dmtn Stom F2 Fabp1 Fga Flt4 Fmr1 Rack1 Gp1ba Gp5 Gpx1 Gstp1 Trip12 Gypa Hbb-b1 Hk2 Hmgb1 Hnrnpk Hpx Hras Prmt1 Hsph1 Il1r2 Itga2 Klkb1 Kng1 Krt1 Lbp Ltf Cd93 Mif Mmp2 Mmp3 Mdh1 Myom1 P4hb Pafah1b1 Prdx1 Pcbp2 Pdgfra Plg Serpinf2 Pnp Ppm1b Ppp3ca Prk…
SN>TE	BP	GO:0022603	regulation of anatomical structure morph...	284	133	88.48	0.0279	1	Adipoq Add1 Agt Aldoa Anxa3 Apoa1 Apoe Apoh Aqp1 Rhoa C3 Calr Cd34 Cd36 Cdc42 Cdh1 Cdk5 Cfl1 Chil1 Coro1a Col4a2 Dpysl2 Csf1r Cttn Cux1 Dab2 Dag1 Dcn Dnm2 Ehd1 Epb41l2 Epb41l3 Epb42 Dmtn F2 Fbln1 Flt4 Fn1 Gdi1 Hc Htt Hmgb1 Hnrnpk Ilk Kif13b L1cam Msn Map1b Map4 Myh9 Myoc Nedd4 Nefm Nrp1 Pafah1b1 Pde3b Pdgfra Enpp2 Plg Por Ppp3ca Ptprf Ptprz1 Rac1 Rdx Rock1 Rock2 Serpinf1 Sema4b Cyfip1 Sparc Sphk1…
SN>TE	BP	GO:0016197	endosomal transport	107	43	33.33	0.02837	1	Actn2 Ankfy1 Ap1g1 Ap1m1 Arf1 Cdc42 Coro1a Dab2 Dctn1 Ehd1 Htt Msn Rab10 Rab11b Rab7 Rdx Src Ezr Map2k1 Map2k2 Mapk3 Vps26a Wipi1 Snx1 Ehd3 Vps35 Cltc Snx2 Rab14 Vps26b Snx5 Vps36 Spag9 Snx27 Lrba Ehd4 Erc1 Flna Rab21 Ube2o Picalm Dnajc13 Ehd2
SN>TE	BP	GO:0072659	protein localization to plasma membrane	100	36	31.15	0.02847	1	Adipoq Actn2 Akt2 Ank1 Ank3 Ap2m1 Arf6 Atp1b3 Bsg Cdh1 Csk Dab2 Epb41l3 Rack1 Kif5b Rab8a Map7 Nsf Rab10 Rac1 Rdx Rock1 Rock2 Sptbn1 Ezr Rab11a Golga4 Ehd3 Cltc Clasp2 Ank2 Ppp1r9b Ppp2r5a Gak Ehd2 Dennd4c
SN>TE	BP	GO:0044089	positive regulation of cellular componen...	160	69	49.85	0.02898	1	Agt Apoa1 Aqp1 Arf1 Arf6 Rhoa Arpc1b Cd36 Coro1a Clu Cttn Dag1 Asap1 Dnm2 Faf1 Fscn1 Fmr1 Gda Rack1 Htt Hras Hsp90aa1 Jchain Il1rap Mmp3 Msn Map1b Myoc Enpp2 Pfn1 Pip4k2a Serpinf2 Psmc2 Rac1 Rac2 Rock1 Scin Cyfip1 Src Sdc4 Tpm1 Dpysl3 Coro1b Psmc4 Mapk9 Iqgap1 Sdcbp Plek Arpc1a Gsk3b Actr2 Psmc6 Arpc4 Ppm1f Ube2v2 Cand1 Palld Wasl Clasp2 Arpc2 Lmod1 Pip4k2b Braf Lims1 Cep120 Gsn Sept7 Wasf2 Vcp
SN>TE	BP	GO:0009057	macromolecule catabolic process	396	148	123.37	0.02919	1	Ambp Apoe Araf Capn1 Capn2 Cast Cd44 Cdc42 Cdk5 Chil1 Clu Csnk2a1 Ctsb Ctsd Ctse Ctsl Ctss Dab2 Ddb1 Egfr Faf1 Fap Fmr1 Usp15 Gclc Rack1 Gpc1 Gpld1 Gpx1 Hspa5 Gspt1 Trip12 Gtpbp1 Hmgb1 Psmb9 Psmb8 Mmp3 Msn Nedd4 Nsf Pabpc1 Pcbp2 Pfkm Prkaca Plg Ppp2ca Ppp2cb Psma2 Psma3 Psmb4 Psmb5 Psmb6 Psmc2 Pygm Rab7 Rdx Rgn Serpine2 Psmd2 Tgfb1i1 Timp2 Psmd3 Uba1 Ube2h Ube3a Uchl1 Usp5 Usp4 Usp9x Ezr Arih1 Ps…
SN>TE	BP	GO:0040013	negative regulation of locomotion	76	41	23.68	0.0293	1	Adipoq Acan Apod Apoe Apoh Rhoa Col3a1 Dag1 Dcn Fbln1 Hc Ilk Krt16 Lrp1 Nrp1 Prkg1 Ptprg Ptprk Ptpru Rgn Serpinf1 Sema4b Stat3 Strap Tgfbr3 Thbs1 Tpm1 Dpysl3 Coro1b Coro1c Clic4 Dbn1 Gsk3b Nisch Gtpbp4 Clasp2 Hrg Braf Abr Arhgdia Idh2
SN>TE	BP	GO:1901342	regulation of vasculature development	66	32	20.56	0.02964	1	Add1 Agt Anxa3 Apoh Aqp1 Rhoa C3 Cd34 Cd36 Chil1 Col4a2 Dcn Hc Hmgb1 Pde3b Enpp2 Plg Rock1 Rock2 Serpinf1 Sparc Sphk1 Thbs1 Xdh Ddah1 Lrg1 Hrg Rnh1 Cth Cela1 Rap1a Stab1
SN>TE	BP	GO:0046394	carboxylic acid biosynthetic process	116	49	36.14	0.0297	1	Acadl Acadvl Agt Apoa1 Apoa4 Ass1 Bhmt Fasn Glul Got1 Got2 Gsto1 Htt Eif6 Ldha Ldhb Lpl Lta4h Mif Pkm Pklr Ptgds Aldh1a2 Rgn Sphk1 Syk Uros Mapk9 Asns Pdk4 Pibf1 Ptges3 Park7 Hacd3 Acss2 Enoph1 Mri1 Cad Acot7 Psph Acacb Acly Prkaa1 Acaca Cth Mthfd1 Cps1 Phgdh Mtr
SN>TE	BP	GO:0007159	leukocyte cell-cell adhesion	104	42	32.4	0.02975	1	Adk Ap3b1 Apoa4 Rhoa Ass1 Casp3 Cd44 Cd48 Cdk6 Coro1a Csk Dpp4 Gstp1 Ptpn6 Hsph1 Hsp90aa1 L1cam Lgals1 Myh9 Nedd4 Pnp Ppp3cb Prkar1a Rac2 Rock1 Selp Slc4a1 Spta1 Stat5a Stat5b Syk Prdx2 Tfrc Vav1 Vcam1 Nt5e Ctps Clptm1 Fermt3 Braf Gsn Pde5a
SN>TE	BP	GO:0046390	ribose phosphate biosynthetic process	93	38	28.97	0.02978	1	Adsl Adssl1 Adss Ak1 Aldoa Apoe Aqp1 Cap1 G6pdx Gart Nme1 Nme2 Nos1 Pkm Pklr Pnp Prps1 Stat3 Timp2 Tkt Umps Impdh1 Ctps Gucy1b3 Gucy1a3 Paics Cap2 Cad Acot7 Akap12 Akap9 Atic Pygl Prps2 Gmps Pfas Vcp Pank4
SN>TE	BP	GO:0042060	wound healing	157	88	48.91	0.03031	1	Macf1 Actb Actg1 Anxa5 Ap3b1 Apoe Apoh Aqp1 Serpinc1 Serping1 C3 C9 Cask Cd34 Cd36 Cd44 Col3a1 Col1a1 Crp Csrp1 Egfr Dmtn F10 F13b F2 F5 F9 Fbln1 Fga Fn1 Gp1ba Gp5 Gpx1 Serpind1 Ptpn6 Hmgb1 Hras Ilk Klkb1 Kng1 Krt6a Mertk Myh2 Myh9 Pdgfra Pecam1 Pkm Plg Serpinf2 Prkg1 Proc Procr Pros1 Selp Serpine2 Syk Sdc4 Prdx2 Thbs1 Tln1 Tpm1 Vcl Vwf Coro1b Plek Cpb2 F12 Proz Ptk7 F13a1 Metap1 Clasp2 Myh10 Hrg…
SN>TE	BP	GO:0000904	cell morphogenesis involved in different...	217	106	67.6	0.03037	1	Actb Ank3 Apoa1 Apoe Calr Camk2a Cdh1 Cdk5 Cfl1 Chl1 Col18a1 Crmp1 Dpysl2 Csf1r Cttn Cux1 Dab2 Dag1 Dnm2 Dmtn Fbln1 Fn1 Gdi1 Gp5 Ptpn6 Ilk Kif13b Kif5b Krt8 L1cam Lama2 Lhx2 Rab8a Mertk Map1b Myh9 Myoc Nedd4 Neo1 Nefm Nrp1 Ogn Pafah1b1 Enpp2 Pecam1 Ppp3ca Ptpn11 Ptprf Ptprz1 Rab1a Rab10 Rab3a Rac1 Rock1 Rock2 Sema4b Cyfip1 Sod1 Spr Src Tubb3 Uchl1 Usp9x Vcl Vim Wdr1 Xk Ywhah Coro1c Kel Map2k1 Map…
SN>TE	BP	GO:0045732	positive regulation of protein catabolic...	71	30	22.12	0.03061	1	Apoe Clu Csnk2a1 Dab2 Fmr1 Gclc Rack1 Gpld1 Msn Nedd4 Nsf Rab7 Rdx Rgn Usp5 Ezr Arih1 Bcap31 Ccdc22 Snx1 Gsk3b Atg4b Ube2v2 Ankib1 Atg7 Csnk1a1 Cul4a Gga1 Nrd1 Vcp
SN>TE	BP	GO:0048511	rhythmic process	71	30	22.12	0.03061	1	Agt Alb Hnrnpd Cdk5 Dhx9 Egfr Rack1 Hnrnpk Klf9 Mmp2 Mup1 Pdgfra Prkg1 Ptgds Rock2 Sod1 Stat5a Stat5b Ube3a Mapk9 Prmt5 Hnrnpu Gsk3b Nampt Pspc1 Dpyd Prkaa1 Arrb1 Thrap3 Ahcy
SN>TE	BP	GO:0050767	regulation of neurogenesis	203	97	63.24	0.03087	1	Ace Apoe Arf1 Arf6 Rhoa Calr Cdh1 Cdk5 Cfl1 Col3a1 Crmp1 Dpysl2 Crp Cttn Cux1 Dab2 Asap1 Dnm2 Eef1a1 F2 Fmr1 Fn1 Gdi1 Hspa5 H2-D1 H2-K1 Hnrnpk Il15ra Il1rap Ilk Kif13b L1cam Lgals1 Lrp1 Mif Afdn Map1b Nedd4 Nefm Nme1 Nme2 Nos1 Nrp1 Pafah1b1 Enpp2 Ppp3ca Ptprf Ptprg Ptprz1 Rac1 Serpinf1 Sema4b Sphk1 Serpine2 Stat3 Ppp2r5d Timp2 Trf Dpysl3 Vim Wdr1 Xk Ywhah Kel Map2k1 Map2k2 Prmt5 Iqgap1 Bin1 Rab11…
SN>TE	BP	GO:0010959	regulation of metal ion transport	122	48	38.01	0.03103	1	Ace Actn2 Agt Akt2 Ank3 Arf1 Rhoa Atp1a1 Atp1b3 Camk2a Cask Cd84 Coro1a Dmd Dnm2 Stom F2 Fhl1 Fmr1 G6pdx Gnai2 Gsto1 Ptpn6 Htt Hspa2 Kif5b Mif Nedd4 Nos1 Plcb4 Ppp2ca Prkg1 Rgn Snca Serpine2 Ywhah Kel Ehd3 Ahnak Atp1a2 Mylk Camk2d Oxsr1 Sri Ank2 Ahcyl1 Plcg2 Gpd1l
SN>TE	BP	GO:0071363	cellular response to growth factor stimu...	133	65	41.43	0.03147	1	Parp1 Agt Cask Casp3 Cd44 Cdh5 Coro1a Col3a1 Col4a2 Col1a2 Dab2 Dcn Dnm2 Eef1a1 Egfr Ehd1 Fbn1 Flt4 Usp15 Rack1 Gpc1 Hspa5 Ilk Myh6 Nedd4 Neo1 Nos1 Nrp1 Pdgfra Ppm1a Ptpn11 Ptprf Ptprk Sparc Src Stat5b Strap Ppp2r5d Tgfb1i1 Tgfbr3 Thbs1 Usp9x Xdh Zyx Coro1b Mapk3 Iqgap1 Sdcbp Dbn1 Snx1 Gsk3b Snw1 Aspn Rab14 Cpne3 Arpc2 Lrg1 Ehd4 Rap1a Ube2o Rasa1 Fermt2 Spg20 Cd109 Vasn
SN>TE	BP	GO:0002696	positive regulation of leukocyte activat...	52	23	16.2	0.03149	1	Adk Ap1g1 Ap3b1 Rhoa Coro1a Dpp4 Hsph1 Hsp90aa1 Ifi204 Il15ra Inpp5d Lbp Lgals1 Mif Pnp Slc4a1 Spta1 Stat5a Stat5b Syk Thbs1 Tfrc Vcam1
SN>TE	BP	GO:0005996	monosaccharide metabolic process	111	61	34.58	0.03159	1	Adipoq Actn3 Akt2 Aldoa Akr1b3 Apod Glb1 Bpgm Aimp1 Fbp2 G6pd2 G6pdx Gapdh Gpd1 Gpd2 Gnmt Gpi1 Gpld1 Mst1 Hk1 Hk2 Hmgb1 Khk Fabp5 Ldha Man2b1 Mup1 Pck1 Pcx Pfkfb1 Pfkm Pgk1 Pkm Ranbp2 Rbp4 Rgn Sord Src Tpi1 Gnpda1 Pdk4 Pmm2 Pgam2 Pgm1 Pgp Pgm2l1 Rbks Dhdh Pgm2 Man2c1 Gale Ganc C1qtnf3 Acacb Xylb Prkaa1 Mpi Pgd Tkfc Pgm5 Aldob
SN>TE	BP	GO:1903034	regulation of response to wounding	71	46	22.12	0.03184	1	Anxa5 Apoe Apoh Serpinc1 Serping1 Cask Cd34 Cd36 Dmtn F2 Fga Gp1ba Gp5 Hmgb1 Hras Klkb1 Kng1 Mif Pdgfra Plg Serpinf2 Prkg1 Proc Pros1 Ptprf Selp Serpine2 Syk Prdx2 Thbs1 Map2k1 Map2k2 Plek Cpb2 F12 Clasp2 Hrg Fgg Mylk F11 Braf Fgb Arfgef1 Gsn Cd109 Kng2
SN>TE	BP	GO:0032846	positive regulation of homeostatic proce...	74	31	23.05	0.03205	1	Agt Ahsg Car2 Cct2 Cct3 Cct5 Cct8 Cd44 Egfr F2 Gpld1 Gsto1 Htt Prmt1 Inpp5d Kif5b Ppp3cb Snca Spp1 Stat5b Syk Trf Tfrc Mapk3 Atg7 Phpt1 Sec24a Hmgb2 Sri Arrb1 Isg15
SN>TE	BP	GO:0050730	regulation of peptidyl-tyrosine phosphor...	63	27	19.63	0.0323	1	Ace Adipoq Agt Cd36 Cd44 Csf1r Egfr Dmtn Hcls1 Ptpn6 Hpx Hsph1 Mif Nrp1 Pdgfra Enpp2 Pecam1 Ptprz1 Src Syk Thbs4 Vtn Iqgap1 Pibf1 Ehd4 Cspg4 Rasa1
SN>TE	BP	GO:0051271	negative regulation of cellular componen...	80	43	24.92	0.03237	1	Adipoq Acan Apod Apoe Apoh Rhoa Col3a1 Dag1 Dcn Fbln1 Hc Ilk Krt16 Lrp1 Nrp1 Prkg1 Ptprg Ptprk Ptpru Rgn Serpinf1 Sema4b Stat3 Strap Tgfbr3 Thbs1 Tpm1 Dpysl3 Coro1b Coro1c Clic4 Dbn1 Gsk3b Actn4 Nisch Gtpbp4 Clasp2 Hrg Actn1 Braf Abr Arhgdia Idh2
SN>TE	BP	GO:0001818	negative regulation of cytokine producti...	55	24	17.13	0.0337	1	Adipoq Parp1 Apoa1 Apoa2 Apod Cd34 Cd84 Csk Fn1 Gstp1 Il1r2 Inpp5d Lbp Ppm1b Srgn Rac1 Thbs1 Ezr Ndrg2 Pibf1 Pglyrp2 C1qtnf3 Prg4 Arrb1
SN>TE	BP	GO:0072593	reactive oxygen species metabolic proces...	104	53	32.4	0.03399	1	Agt Akt2 Prdx6 Apoa4 Arf4 Rhoa Ass1 Cat Ccs Cd34 Cd36 Clu Crp Dnm2 Eef1a1 Egfr F2 G6pdx Gpx1 Gpx3 Gstp1 Hk2 Hp Hsp90aa1 Eif6 Mmp3 Nqo2 Nos1 Prdx1 Por Rgn Snca Sod1 Sod3 Spr Stat3 Syk Prdx2 Thbs1 Vav1 Xdh Fbln5 Mapk9 Pdk4 Txnrd1 Ddah2 Park7 Sirt3 Ndufs3 Ddah1 Cps1 Eif5a Atp2b4
SN>TE	BP	GO:0031327	negative regulation of cellular biosynth...	301	89	93.77	0.03491	1	Acadl Acadvl Adipoq Aebp1 Fabp4 Atp1a1 Hnrnpd Smyd1 Calr Cd34 Cd36 Cdk5 Cdk6 Cux1 Dab2 Ddx3x Egfr Lpin1 Fmr1 Fxr1 Gabpa Gapdh Gclc Rack1 Hbb-y Hcls1 Hdgf Mst1 Hnrnpab Hnrnpk Hspa8 Inpp5d Eif6 Mov10 Mup1 Nedd4 Pa2g4 Ppp2ca Ppp3ca Prkg1 Ptprk Rbm3 Rgn Src Stat3 Strap Trim28 Txn1 Uba3 Ezr Ywhaq Fxr2 Map2k1 Map2k2 Cul3 Prmt5 Larp7 Lmcd1 Dkk3 Hnrnpu Pibf1 Plek Syncrip Nif3l1 Snw1 Pspc1 Pgp Ift172 Ppm1…
SN>TE	BP	GO:0006897	endocytosis	212	97	66.05	0.03494	1	Adipoq Add1 Ahsg Ankfy1 Anxa3 Ap2a1 Ap2a2 Ap2m1 Apoe Arf1 C2 C3 Calr Cap1 Cd14 Cd36 Cdc42 Cdk5 Coro1a Dpysl2 Csk Cttn Dab2 Dbnl Dnm2 Ehd1 Fmr1 Rack1 Hmgb1 Hnrnpk Hras Hspa8 Itga2 Lbp Lrp1 Mbl1 Mbl2 Mertk Mrc1 Mrc2 Myh9 Ncl Nme1 Pecam1 Pros1 Sirpa Rab1a Rab4b Rab7 Rac1 Snca Src Syk Tgm2 Thbs1 Trf Tfrc Ube3a Vav1 Ezr Vtn Coro1c Pacsin2 Mapk3 Bin1 Sdcbp Snx1 Actn4 Syne1 Necap2 Gapvd1 Cltc Snx2 Rab14…
SN>TE	BP	GO:0048812	neuron projection morphogenesis	157	77	48.91	0.03529	1	Actb Ank3 Apoe Camk2a Cdk5 Cfl1 Chl1 Clu Crmp1 Dpysl2 Csf1r Cttn Cux1 Dag1 Dbnl Dnm2 Egfr Epb41l3 Fn1 Gdi1 Gp5 Hnrnpk Ilk Kif13b Kif5b L1cam Lama2 Lhx2 Lifr Rab8a Map1b Nedd4 Neo1 Nefm Nrp1 Ogn Pafah1b1 Ppp3ca Ptpn11 Ptprf Ptprz1 Rab10 Rab3a Rac1 Rock2 Sema4b Cyfip1 Thbs4 Tubb3 Uchl1 Usp9x Vcl Vim Xk Ywhah Kel Map2k1 Map2k2 Iqgap1 Postn Rab11a Golga4 Dbn1 Pdlim5 Gsk3b Syne1 Dpysl5 Actr2 Rpl4 Atg7…
SN>TE	BP	GO:0032787	monocarboxylic acid metabolic process	251	101	78.2	0.03615	1	Acadl Acadvl Adipoq Actn3 Adh1 Adh7 Agt Akt2 Aldoa Aldoc Fabp4 Apoa1 Apoa2 Apoa4 Bpgm C3 Cd36 Dld Eno2 Eno3 Ephx2 Fabp3 Fabp1 Acsl1 Fasn Lpin1 Gapdh Gpd1 Hagh Gpi1 Htt Hk1 Hk2 Idh1 Eif6 Khk Ldha Ldhb Lipe Lpl Lta4h Mif Pck1 Pcx Pfkl Pfkm Pgk1 Pgk2 Pkm Pklr Por Prkar2b Ptgds Aldh1a2 Rgn Snca Sphk1 Stat3 Stat5a Stat5b Syk Tpi1 Btd Mapk9 Acot1 Pdk4 Slco1a1 Pibf1 Acaa2 Pgam2 Ptges3 Pfkp Park7 Hacd3 A…
SN>TE	BP	GO:0042221	response to chemical	982	405	305.93	0.03626	1	Ace Aco1 Adipoq Actn2 Add1 Adh1 Adh7 Adh5 Parp1 Adsl Agt Ahsg Aip Akt2 Akr1b3 Ank3 Anxa5 Prdx6 Fabp4 Apoa1 Apoa2 Apoa4 Apoc3 Apod Aqp1 Rplp0 Rhoa Ass1 Serpinc1 Atp1a1 Atp2a1 Atp2a2 Hnrnpd Azgp1 Bche Bgn Cacybp Calr Camk2a Capn2 Car2 Cat Cask Casp3 Ccs Cd14 Cd34 Cd36 Cd44 Cd84 Cdh1 Cdh5 Cdk5 Cdk6 Cfl1 Chl1 Coro1a Clu Col3a1 Col4a2 Col6a1 Col1a1 Col1a2 Cp Crmp1 Dpysl2 Crp Csf1r Csk Dab2 Dag1 Dcn Dd…
SN>TE	BP	GO:0061041	regulation of wound healing	64	41	19.94	0.0365	1	Anxa5 Apoe Apoh Serpinc1 Serping1 Cask Cd34 Cd36 Dmtn F2 Fga Gp1ba Gp5 Hmgb1 Hras Klkb1 Kng1 Pdgfra Plg Serpinf2 Prkg1 Proc Pros1 Selp Serpine2 Syk Prdx2 Thbs1 Plek Cpb2 F12 Clasp2 Hrg Fgg Mylk F11 Fgb Arfgef1 Gsn Cd109 Kng2
SN>TE	BP	GO:0009266	response to temperature stimulus	50	22	15.58	0.0372	1	Acadl Acadvl Agt Cd34 Dhx9 Gclc Hspa1b Hspa4 Nos1 Pklr Rbm3 Sod1 Tgfb1i1 Hspb7 Cpb2 Dnaja2 Chordc1 Prkaa1 Eif2b3 Hspa1a Rbbp7 Acot11
SN>TE	BP	GO:0045055	regulated exocytosis	50	22	15.58	0.0372	1	Anxa3 Ap1g1 Arf1 Atp2a2 Cd84 Cdk5 Coro1a Dmtn Fmr1 Ppp3cb Rab11b Rab3a Rab3d Rac2 Sptbn2 Syk Plek Synj1 Braf Rap1a Abr Rap1b
SN>TE	BP	GO:0043902	positive regulation of multi-organism pr...	50	22	15.58	0.0372	1	Apoe Cfl1 Ddb1 Ddx3x Stom Fmr1 Hspa8 Lgals1 Mif P4hb Pabpc1 Pcx Pfn1 Rab7 Mapk3 Pde3a Vapb Hacd3 Snw1 Osbp Pde5a Ppia
SN>TE	BP	GO:0031667	response to nutrient levels	86	35	26.79	0.03723	1	Adsl Alb Apoe Serpinc1 Bche Fstl1 Glul Pdia3 Hspa5 Mup1 Pck1 Plec Slc16a1 Sod1 Spp1 Asns Pdk4 Postn Rnase4 Snw1 Atg4b Cad Atg7 Agl Aacs Gabarapl2 Dpyd Acacb Prkaa1 Clic5 Eif2a Kank2 Ahcy Serpina7 Myh13
SN>TE	BP	GO:0032956	regulation of actin cytoskeleton organiz...	134	61	41.75	0.03749	1	Actn2 Add1 Add2 Apoa1 Arf1 Arf6 Rhoa Arpc1b Capg Capza1 Capza2 Cfl1 Cfl2 Coro1a Csf1r Ctsl Cttn Dmtn Fscn1 Hcls1 Hras Ilk Lrp1 Myoc Pecam1 Pfn1 Serpinf2 Rac1 Rdx Rock1 Rock2 Scin Cyfip1 Spta1 Sptan1 Sptb Sptbn1 Sdc4 Tpm1 Wdr1 Coro1b Plek Dbn1 Dstn Arpc1a Actr2 Arpc4 Ppm1f Wasl Phpt1 Clasp2 Arpc2 Lmod1 Braf Flna Arhgdia Arfgef1 Rasa1 Gsn Kank2 Wasf2
SN>TE	BP	GO:0009306	protein secretion	129	66	40.19	0.03777	1	Parp1 Agt Anxa5 Apoa1 Apoa2 Arf1 Cd14 Cd34 Cd36 Cd84 Chil1 Crp Csf1r Egfr Dmtn Fga Fn1 Glul Gpld1 Hc Htt Hmgb1 Il1r2 Il1rap Kif5b Lpl Rab8a Mif Mup1 Ncl Neo1 Nos1 Pafah1b1 Pde3b Pfkl Pfkm Ppp3ca Ppp3cb Srgn Ptpn11 Rab1a Rab11b Rbp4 Slc16a1 Sncg Sptbn1 Src Syk Ezr Postn Cadm1 Plek Sirt3 Vps35 Atg7 Phpt1 Sec24a Aacs C1qtnf3 Fgg Sri Arrb1 Fgb Rab8b Ppia Idh2
SN>TE	BP	GO:0051260	protein homooligomerization	106	42	33.02	0.03809	1	Acadl Adipoq Actn2 Aldoc Mat1a Anxa5 Anxa6 Arg1 Cat Cdh1 Clu Eef1a1 Ehd1 Stom Glul Rack1 Gnmt Gpx3 Lcn2 Mbl1 Mif Pfkl Pfkm Rbmxl1 Src Tgm2 Thbs4 Dpysl3 Vwf Tor1b Pfkp Ehd3 Spag9 Ehd4 Acacb Acaca Cth Acat1 Ppat Kctd12 Vcp Trim72
SN>TE	BP	GO:0071496	cellular response to external stimulus	68	28	21.18	0.03854	1	Alb Aqp1 Atp1a1 Col1a1 Glul Pdia3 Hspa5 Ldha Mup1 Nos1 Pck1 Rac1 Tfrc Asns Pdk4 Postn Gsk3b Rnase4 Snw1 Atg4b Atg7 Gabarapl2 Atp1a2 Prkaa1 Arhgdia Kank2 Myh13 Dspp
SN>TE	BP	GO:0048738	cardiac muscle tissue development	78	32	24.3	0.04023	1	Actc1 Actn2 Agt Cacybp Cdc42 Csrp3 Dsg2 G6pdx Hspg2 Klk1b1 Myh11 Myh6 Ncam1 Pdgfra Prkar1a Prkg1 Aldh1a2 Rbp4 Tgfbr3 Tpm1 Ttn Hnrnpu Ddx39b Pdlim5 Gsk3b Pi16 Atg7 Myh10 Camk2d Dsp Myh7 Mylk2
SN>TE	BP	GO:0006606	protein import into nucleus	102	49	31.78	0.04074	1	Parp1 Agt Akap1 Apod Cd36 Cdh1 Cfl1 Dab2 Dag1 Egfr Faf1 Hcls1 Htt Hspa8 Hsp90ab1 Hsp90aa1 Kpnb1 Kpna3 Kpna4 Prdx1 Ppm1a Ppm1b Ppp2ca Ppp3ca Ppp3cb Ran Ranbp2 Sphk1 Sptbn1 Stat3 Syk Trim28 Txn1 Mapk3 Ccdc22 Gsk3b Nup35 Ipo5 1700009N14Rik C1qtnf3 Sri Cse1l Flna Ipo9 Mavs Ddx58 Ipo7 Tnpo1 Tnpo3
SN>TE	BP	GO:0032101	regulation of response to external stimu...	233	114	72.59	0.04085	1	Ace Adipoq Agt Ahsg Akt2 Anxa5 Fabp4 Apoa1 Apod Apoe Apoh Serpinc1 Serping1 C3 Calr Cask Cd34 Cd36 Cd44 Cd84 Cfh Ctss Egfr Dmtn Stom F2 Fabp1 Fga Fn1 Gp1ba Gp5 Gpx1 Gstp1 Hc Mst1 Hmgb1 Il1r2 Itga2 Klkb1 Kng1 Krt1 Lbp Ltf Cd93 Mif Mdh1 Mpp1 Myom1 Nrp1 Pcbp2 Pdgfra Plg Serpinf2 Ppm1b Prkg1 Proc Pros1 Psmb4 Ptprf Rac1 Rac2 Serpinf1 Sell Selp Sema4b Serpine2 Stat5a Stat5b Syk Prdx2 Tgm2 Thbs1 Thbs4 C…
SN>TE	BP	GO:0043281	regulation of cysteine-type endopeptidas...	67	28	20.87	0.04158	1	Akt2 Aqp1 Rhoa Cd44 Cdh1 Csnk2a1 Ddx3x Fabp1 Rack1 Gpi1 Gpx1 Hspa1b Por Ppp2ca Snca Src Thbs1 Xdh Mapk9 Bcap31 Park7 Anp32b Ppm1f Usp47 Arrb1 Hip1 Gsn Vcp
SN>TE	BP	GO:0017157	regulation of exocytosis	67	28	20.87	0.04158	1	Ap1g1 Arf1 Atp2a2 Cd84 Cdk5 Fga Fmr1 Ncam1 Nsf Sept5 Rab3a Rab3d Rab7 Rac2 Snca Syk Sdc4 Sdcbp Exoc2 Clasp2 Rab27b Fgg Braf Rap1a Abr Fgb Rap1b Rab21
SN>TE	BP	GO:1901361	organic cyclic compound catabolic proces...	116	36	36.14	0.04221	1	Apoe Ephx2 Fah Gda Rack1 Gspt1 Gstz1 Gtpbp1 Hpd Itpa Pabpc1 Pde3b Pnp Rgn Xdh Ywhah Nt5e Pde3a Snd1 Aox3 Lrpprc Nudt9 Hnrnpr Zc3hav1 Dpyd Gmpr2 Aldh1l1 Blvra Csde1 Thrap3 Blvrb Slfn14 Ago2 Pde5a Ahcy Vcp
SN>TE	BP	GO:0090316	positive regulation of intracellular pro...	84	34	26.17	0.04293	1	Parp1 Akt2 Ank3 Cdc42 Cdh1 Cdk5 Csnk2a2 Dab2 Egfr Stom Hcls1 Hsp90ab1 Hsp90aa1 Kif5b Prkaca Ppm1a Ppp3ca Ppp3cb Npepps Rac2 Sphk1 Trim28 U2af2 Bcap31 Gsk3b Huwe1 Ube2d3 Ipo5 Arpc2 Mybpc1 Flna Cep290 Mavs Ddx58
SN>TE	BP	GO:0046034	ATP metabolic process	130	50	40.5	0.04384	1	Actn3 Parp1 Ak1 Aldoa Aldoc Apoc3 Rhoa Atp6v1a Atp6v1b2 Bpgm Dld Eno2 Eno3 Gapdh Gpd1 Gpi1 Hk1 Hk2 Hspa8 Eif6 Khk Ldha Mif Myh3 Myh8 Myh6 Pfkl Pfkm Pgk1 Pgk2 Pkm Pklr Snca Stat3 Tpi1 Pgam2 Pfkp Park7 Uqcrc2 Gale Atp1a2 Gadd45gip1 Prkaa1 Mpi Myh7 Hk3 Tkfc Aldob Vcp Eno1b
SN>TE	BP	GO:0006790	sulfur compound metabolic process	136	52	42.37	0.04498	1	Mat1a Bgn Dcn Dld Fasn G6pdx Gclc Gclm Hagh Gnmt Gpc1 Gpx1 Gpx3 Gsr Gstm5 Gstp2 Gstp1 Gsto1 Gstz1 Idh1 Snca Sod1 Stat5a Stat5b Txn1 Ciao1 Acot1 Pdk4 Hmgn5 Acaa2 Txnl1 Acss2 Eef1g Acot7 Ahcyl2 Oplah Acacb Acly Ces1d Blmh Acaca Cth Mthfd1 Mvd Cps1 Ahcyl1 Phgdh Mtr Csad Ahcy Acot11 Gpx4
SN>TE	BP	GO:0019318	hexose metabolic process	104	56	32.4	0.0457	1	Adipoq Actn3 Akt2 Aldoa Apod Glb1 Bpgm Aimp1 Fbp2 G6pd2 G6pdx Gapdh Gpd1 Gpd2 Gnmt Gpi1 Gpld1 Mst1 Hk1 Hk2 Hmgb1 Khk Fabp5 Ldha Man2b1 Mup1 Pck1 Pcx Pfkfb1 Pfkm Pgk1 Pkm Ranbp2 Rbp4 Rgn Sord Src Tpi1 Gnpda1 Pdk4 Pmm2 Pgam2 Pgm1 Pgp Pgm2l1 Pgm2 Man2c1 Gale Ganc C1qtnf3 Acacb Prkaa1 Mpi Tkfc Pgm5 Aldob
SN>TE	BP	GO:0048871	multicellular organismal homeostasis	102	49	31.78	0.04597	1	Acadl Acadvl Add1 Ahsg Akr1b3 Aqp1 Car2 Cd34 Cd36 Cdh1 Coro1a Tpp1 Csf1r Csk Ctss Egfr Cela2a Fh1 Gpx1 Inpp5d Krt16 Krt1 Mup1 Prom1 Ptpn11 Rab3d Rab7 Rac1 Rac2 Rbp4 Rhag Rhd Sod1 Spp1 Src Stat3 Strap Syk Trf Tfrc Xdh Pdk4 Acacb Prkaa1 Acaca Rac3 Cep290 Adgrf5 Gak
SN>TE	BP	GO:0009968	negative regulation of signal transducti...	274	108	85.36	0.04635	1	Adipoq Actn3 Agt Ahsg Apoa1 Apod Apoe Rhoa Bgn Calr Cd44 Cdh1 Clu Csk Cttn Dab2 Dag1 Dcn Ddx3x Dmd Dnm2 Eif3a Faf1 Fbln1 Fbn1 Fga Gclc Gclm Rack1 Gp1ba Gpc1 Gpx1 Hspa5 Gstp1 Gsto1 Ptpn6 Htt Hsph1 Il1r2 Inpp5d Lrp1 Ltf Mif Mmp3 Myoc Nedd4 Nrp1 Nxn Pafah1b1 Pea15a Prkaca Prkacb Ppm1a Ppm1b Ppp2cb Ptprf Rab7 Snca Serpine2 Src Strap Prdx2 Tgfb1i1 Tgfbr3 Thbs1 Timp2 Uchl1 Ezr Xdh Pebp1 Cul3 G3bp1 Ndrg…
SN>TE	BP	GO:0033002	muscle cell proliferation	51	22	15.89	0.04672	1	Adipoq Agt Akr1b3 Apod Egfr Ilk Itga2 Mmp2 Ncam1 Nqo2 Serpinf2 Prkar1a Rbp4 Stat5b Tgfbr3 Tgm2 Ndrg2 Ddx39b Gsk3b Nampt Camk2d Abcc4
SN>TE	BP	GO:0044707	single-multicellular organism process	1590	612	495.34	0.04676	1	Acadl Acadvl Ace Macf1 Aco1 Adipoq Acta1 Actb Actc1 Actg1 Actn2 Actn3 Add1 Add2 Adh1 Adh5 Adk Parp1 Acan Agt Ahsg Akap1 Akt2 Alb Akr1b3 Ank1 Ank3 Anxa3 Anxa5 Fabp4 Ap2a2 Ap3b1 Apoa1 Apoa2 Apoa4 Apoc3 Apod Apoe Apoh Aqp1 Arf1 Arf4 Arf6 Arg1 Rhoa Arhgap5 Serpinc1 Atp1a1 Atp2a1 Atp2a2 Hnrnpd Azgp1 Bche Smyd1 Bpgm Serping1 C1qb C1qc C3 C6 C9 Cacna1s Cacybp Calr Camk2a Capn1 Capn2 Car2 Cat Casp3 Cd14 …
SN>TE	BP	GO:0050896	response to stimulus	1966	747	612.48	0.04759	1	Acadl Acadvl Ace Macf1 Aco1 Adipoq Actb Actg1 Actn2 Actn3 Add1 Adh1 Adh7 Adh5 Adk Cfd Parp1 Adsl Agt Ahsg Aip Akap1 Akap2 Akt2 Alb Akr1b3 Ank1 Ank3 Anxa3 Anxa5 Anxa6 Prdx6 Ap1g1 Ap1m1 Fabp4 Ap3b1 Cd5l Apoa1 Apoa2 Apoa4 Apoc3 Apod Apoe Apoh Aqp1 Araf Rplp0 Arf1 Arf2 Arf3 Arf4 Arf5 Arf6 Rhoa Rhoc Arhgap5 Ass1 Serpinc1 Atp1a1 Atp2a1 Atp2a2 Hnrnpd Azgp1 Bche Bgn Serping1 C1qa C1qb C1qc C2 C3 C4b C4bp…
SN>TE	BP	GO:0010876	lipid localization	106	51	33.02	0.04759	1	Ace Apoc4 Adipoq Agt Akt2 Apoa1 Apoa2 Apoa4 Apoc3 Apoe Apoh C3 Cd36 Crp Dab2 Ehd1 Fabp3 Fabp1 Acsl1 Got2 Hnrnpk Lbp Lcat Lpl Lrp1 Mif Mup1 Pitpna Pltp Pon1 Ptpn11 Rbp4 Stat5a Stat5b Syk Thbs1 Map2k6 Mapk9 Apom Pnpla2 Npc2 Col4a3bp Osbp Osbpl9 Acacb Osbpl11 Acat2 Hdlbp Apob Abcc4 Acsl5
SN>TE	BP	GO:0048193	Golgi vesicle transport	124	46	38.63	0.04817	1	Ank1 Ankfy1 Ap1g1 Arf1 Arf3 Arf4 Arf5 Copa Cux1 Dnm2 Htt Rab8a Nsf Plcb3 Rab1a Rab10 Rp2 Sec23a Cul3 Sec23b Bcap31 Copb2 Wipi1 Copg2 Golga4 Ccdc22 Uso1 Snx1 Vapb Ehd3 Exoc2 Snx2 Rab14 Copb1 Ccdc93 Ddhd2 Gcc1 Rab1b Sec24a Gabarapl2 Arfgef2 Sec13 Sec23ip Arcn1 Gak Vcp
SN>TE	BP	GO:0060326	cell chemotaxis	65	27	20.25	0.04841	1	Calr Coro1a Hc Mst1 Hmgb1 Lbp Mpp1 Nrp1 Pdgfra Enpp2 Rac1 Rac2 Saa4 Sell Spp1 Syk Thbs1 Thbs4 Vav1 Vcam1 Coro1b Pla2g7 Parva Ppbp Hmgb2 Retnlg Bin2
SN>TE	BP	GO:0050708	regulation of protein secretion	110	56	34.27	0.04864	1	Parp1 Agt Anxa5 Apoa1 Apoa2 Arf1 Cd14 Cd34 Cd36 Cd84 Crp Csf1r Egfr Fga Fn1 Glul Gpld1 Hc Hmgb1 Il1r2 Il1rap Kif5b Lpl Mif Mup1 Ncl Neo1 Nos1 Pde3b Pfkl Pfkm Ppp3ca Ppp3cb Srgn Ptpn11 Rbp4 Slc16a1 Sptbn1 Src Syk Ezr Postn Cadm1 Sirt3 Vps35 Atg7 Phpt1 Sec24a Aacs C1qtnf3 Fgg Sri Arrb1 Fgb Ppia Idh2
SN>TE	BP	GO:0014070	response to organic cyclic compound	213	92	66.36	0.04869	1	Adipoq Adh1 Parp1 Akt2 Apoa4 Aqp1 Rhoa Ass1 Atp1a1 Hnrnpd Bche Calr Cd36 Cdh1 Cdk5 Cdk6 Dab2 Dnm2 Egfr Dmtn Fkbp4 Gpd1 Gnai1 Gpi1 Gpld1 Pdia3 Hba-a1 Hcn2 Hmgb1 Hnrnpk Idh1 Klf9 Lcat Mmp2 Msn Mup1 Mup3 Ncam1 Nos1 Pklr Ppp3ca Ppp5c Pygm Rbm3 Rock2 Ruvbl2 Sell Slc16a1 Snca Spp1 Src Stat3 Stat5a Stat5b Ube3a Ezr Ywhah Map2k1 Map2k2 Mapk3 Slco1a1 Hnrnpu Pde3a Ptges3 Park7 Carm1 Snw1 Uba5 Ppp2r2a Agl Z…
SN>TE	BP	GO:0048468	cell development	596	255	185.67	0.04923	1	Ace Adipoq Acta1 Actb Actc1 Actg1 Actn2 Actn3 Acan Agt Akt2 Ank1 Ank3 Apoa1 Apoa4 Apoe Arf1 Arf4 Arf6 Rhoa Atp2a2 Bpgm Cacna1s Calr Camk2a Cd44 Cdc42 Cdh1 Cdh5 Cdk5 Cdk6 Cfl1 Cfl2 Chl1 Clu Col18a1 Col3a1 Crmp1 Dpysl2 Crp Csf1r Csrp3 Cttn Cux1 Dab2 Dag1 Dbnl Asap1 Dld Dmd Dnm2 Eef1a1 Egfr Ehd1 Epb41l3 Epb42 Dmtn F2 Fbln1 Fmr1 Fn1 G6pdx Gdi1 Gp5 Gpx1 Hspa5 H2-D1 H2-K1 Hba-a1 Hbb-b1 Hbb-b2 Ptpn6 Htt…
SN>TE	BP	GO:0008360	regulation of cell shape	54	23	16.82	0.04935	1	Aldoa Coro1a Csf1r Epb41l2 Epb41l3 Epb42 Dmtn F2 Fn1 Msn Myh9 Rdx Cyfip1 Spta1 Ezr Wdr1 Parva Myh14 Myh10 Csnk1a1 Arhgdia Fermt2 Epb41
SN>TE	BP	GO:0007507	heart development	180	69	56.08	0.04962	1	Ace Actc1 Actn2 Acan Agt Smyd1 Cacybp Casp3 Cdc42 Col3a1 Vcan Csrp3 Dnm2 Dsg2 Fbn1 G6pdx Gys1 Hspg2 Ilk Klk1b1 Lrp1 Mb Mmp2 Myh11 Myh6 Ncam1 Nedd4 Nrp1 Pcnt Pdgfra Ppp3cb Prkar1a Prkg1 Ptpn11 Aldh1a2 Rbp4 Tgfbr3 Thbs1 Tpm1 Ttn Vcam1 Baz1b Map2k1 Map2k2 Mapk3 Txnrd2 Hnrnpu Pdlim3 Ddx39b Pdlim5 Gsk3b Parva Ift172 Ift74 Col4a3bp Ptk7 Pi16 Atg7 Armc4 Myh10 Acacb Camk2d Mthfd1 Dsp Dnah5 Myh7 Flna Cep2…
SN>TE	CC	GO:0072562	blood microparticle	92	81	28.42	1.3e-30	3.172e-28	Acta1 Actb Actc1 Actg1 Actg2 Agt Ahsg Alb Ambp Anxa5 Cd5l Apoa1 Apoa2 Apoa4 Apoe Serpinc1 Bche Serping1 C1qb C1qc C3 C4b C9 Cfh Clu Cp Stom F2 Fga Fn1 Gc Cfb Hba-a1 Hbb-y Hp Hpx Hspa8 Hspa2 Jchain Itih1 Itih2 Itih4 Serpina3c Kng1 Krt1 Msn Pfn1 Plg Serpinf2 Pon1 Pros1 Apcs Slc4a1 Serpina3k Serpina3n Serpina3m Trf Tfrc Vtn Cfhr1 C1s1 C1ra Sdcbp C8g Cpn2 F13a1 Hrg Fgg Fgb Hba-a2 Clic1 Hspa1a Gsn Eif…
SN>TE	CC	GO:0005829	cytosol	781	343	241.28	1.2e-17	2.916e-15	Aco1 Actb Adh1 Adk Adsl Aip Akt2 Akr1b3 Mat1a Anxa5 Prdx6 Ap1g1 Fabp4 Apod Araf Rplp0 Arf1 Arf4 Rhoa Rhoc Atp6v1a Atp6v1b2 Hnrnpd Bhmt Bpgm Calr Capn1 Capn2 Car2 Car3 Cat Cask Casp3 Cast Cct2 Cct3 Cct5 Cct8 Cdc42 Cdk5 Cmas Cnbp Dpysl2 Ddx3x Dnm2 Eef1a1 Eef2 Eno2 Eno3 Dmtn Ephx2 Fabp3 Fabp1 Faf1 Fbp2 Fh1 Fkbp4 G6pdx Gapdh Gc Gpd1 Gclc Gnai2 Rack1 Got1 Gpi1 Gpx1 Gsr Gstp2 Gstp1 Gsto1 Gtpbp1 Hba-a1 …
SN>TE	CC	GO:0030863	cortical cytoskeleton	56	43	17.3	1.5e-12	3.63e-10	Actb Actn2 Ank1 Cap1 Capza1 Capza2 Cdh1 Cfl1 Coro1a Cttn Eef1a1 Epb42 Dmtn Inpp5d Krt19 Lasp1 Mpp1 Myh2 Myh9 Sept2 Rdx Slc4a1 Spta1 Sptan1 Sptb Sptbn1 Sptbn2 Utrn Dstn Tpm3 Actn4 Actr2 Cap2 Lancl2 Wasl Cald1 Actn1 Flna Ppp1r9b Gsn Gys2 Epb41 Tpm4
SN>TE	CC	GO:0043209	myelin sheath	167	90	51.59	3e-10	7.23e-08	Aco2 Actb Actg1 Alb Aldoa Akr1b3 Arf6 Ass1 Atp1a1 Atp6v1a Atp6v1b2 Car2 Cct2 Cct3 Cct5 Cdc42 Cdh1 Ckb Ckmt1 Dpysl2 Dld Eef1a1 Eef1a2 Ehd1 Eno1 Eno2 Fscn1 Gapdh Gdi1 Gdi2 Glul Gnb1 Gnb2 Got2 Gpi1 Pdia3 Hspa5 Gsto1 Hba-a1 Hbb-b1 Hspa8 Hspa2 Hsp90aa1 Ldhb Mif Mdh2 Mdh1 Msn Myoc Ncam1 Sept2 Nefm Nme1 Nme2 Nsf Prdx1 Pitpna Pkm Pmp2 Rdx Sept8 Sod1 Sptan1 Stip1 Prdx2 Tkt Tuba1a Tuba1b Tubb4a Uchl1 Ezr W…
SN>TE	CC	GO:0015629	actin cytoskeleton	232	123	71.67	2.4e-09	5.76e-07	Macf1 Acta1 Actc1 Actg1 Actn2 Actn3 Acta2 Add1 Add2 Aldoa Arpc1b Cap1 Capza1 Capza2 Cdh1 Cfl1 Cfl2 Coro1a Crmp1 Csrp1 Cttn Dbnl Dctn1 Asap1 Eef1a1 Epb41l2 Dmtn Fscn1 Fhl3 Ilk Inpp5d Krt19 Lasp1 Myh1 Myh11 Myh2 Myh3 Myh4 Myh8 Myh9 Myh6 Myom1 Ppp1r12a Sept2 Sept5 Ptpn11 Rac1 Rac2 Rdx Snca Spta1 Sptan1 Sptb Sptbn1 Sptbn2 Src Tnnc2 Tpm1 Ttn Dpysl3 Utrn Vcam1 Vcl Ezr Wdr1 Dctn6 Zyx Coro1b Coro1c Hspb7…
SN>TE	CC	GO:0044430	cytoskeletal part	633	250	195.55	3.9e-08	9.321e-06	Macf1 Acta1 Actc1 Actg1 Actn2 Actn3 Add1 Add2 Ak1 Apoe Arpc1b Cap1 Capg Capza1 Capza2 Cct2 Cct3 Cct5 Cct8 Cdh1 Cdk6 Cfl1 Coro1a Crmp1 Dpysl2 Cttn Dbnl Dctn1 Asap1 Dhx9 Dync1h1 Dnm2 Eef1a1 Eif3a Dmtn Fscn1 Fhl3 Fkbp4 Flii Fmr1 G6pdx Gnai1 Gnai2 Gnai3 Htt Hspa8 Hsph1 Hspa2 Ilk Inpp5d Eif6 Kif13b Kif5b Klc1 Klc2 Krt31 Krt10 Krt13 Krt14 Krt16 Krt19 Krt1 Krt2 Krt4 Krt6a Krt8 Lasp1 Rab8a Mdh1 Map1b Map…
SN>TE	CC	GO:0005925	focal adhesion	263	122	81.25	4.5e-08	1.071e-05	Actb Actc1 Actn2 Add1 Anxa5 Anxa6 Rplp0 Arf1 Arf6 Rhoa Arpc1b Bsg Calr Cap1 Capn1 Capn2 Cat Cask Cd44 Cdh1 Cfl1 Cnn1 Csrp1 Cttn Dab2 Dag1 Dnm2 Dpp4 Egfr Epb41l2 Fap Fhl1 Fhl3 Gdi2 Gnb2 Pdia3 Hspa5 Hnrnpk Hspa8 Hspg2 Ilk Itga2 L1cam Lasp1 Lrp1 Mrc2 Msn Myh9 Ppp1r12a Nrp1 P4hb Pabpc1 Pcbp2 Pfn1 Plec Prkar2a Procr Rab10 Rac1 Rac2 Rdx Rpl37a Rpl6 Rpl7 Rps7 Cyfip1 Sdc4 Tes Tgfb1i1 Tgm2 Tln1 Tnc Tns1 V…
SN>TE	CC	GO:0009986	cell surface	230	115	71.05	9.7e-07	0.00022989	Ace Adipoq Ambp Ank3 Anxa5 Apoa1 Apoa4 Apoe Apoh Rhoa Rhoc Bgn Pdia4 Calr Cd14 Cd34 Cd36 Cd44 Cd48 Cdh1 Cdh5 Clu Csf1r Vcan Ctsb Ctsl Ctss Dmd Dpp4 Dsg2 Egfr Aimp1 Enpep Fap Fga Got2 Gp1ba Gp5 Gsr Pdia3 Hspa5 Gypa H2-D1 H2-K1 Hspa8 Hspa2 Hsp90ab1 Hsp90aa1 Itga2 Krt4 L1cam Anpep Lbp Lgals1 Lpl Ltf Cd93 Mif Mrc1 Mrc2 Msn Myh9 Ncam1 Ncl Sept2 Nrp1 P4hb Pdgfra Pecam1 Plg Serpinf2 Sept5 Procr Prom1 Pt…
SN>TE	CC	GO:0005578	proteinaceous extracellular matrix	117	61	36.15	1.1e-06	0.0002596	Acan Alb Bgn Cask Chl1 Col12a1 Col15a1 Col18a1 Col3a1 Col4a2 Col6a1 Col6a3 Col1a1 Col1a2 Comp Hapln1 Vcan Dag1 Dcn Sparcl1 Fbln1 Fbn1 Fn1 Gpc1 Gpld1 Gsto1 Hspg2 Lama2 Lama4 Lgals1 Lum Mmp2 Mmp3 Myoc Nid1 Ogn Ptprz1 Serpinf1 Snca Sparc Tgfbi Tgfbr3 Tgm2 Thbs4 Timp2 Tnc Trf Vtn Vwf Fbln5 Omd Postn Efemp2 Aspn Mfap4 Tnxb Efemp1 Spon1 Phospho1 Abi3bp Dspp
SN>TE	CC	GO:0042383	sarcolemma	77	43	23.79	4.2e-06	0.000987	Ank1 Ank3 Anxa5 Anxa6 Aqp1 Atp1a1 Bgn Bsg Cacna1s Cd36 Col6a1 Col6a3 Ctsb Dag1 Dmd Dtna Krt19 Krt8 Lama2 Msn Nos1 Plcb3 Plec Ppp3cb Prkar2a Rdx Utrn Vcam1 Vcl Ezr Bin1 Ahnak Cltc Flnc Atp1a2 Camk2d Sri Ank2 Pgm5 Atp1a3 Synm Atp2b4 Trim72
SN>TE	CC	GO:0005886	plasma membrane	1088	439	336.12	4.8e-06	0.0011232	Ace Macf1 Acp1 Actn2 Add1 Add2 Adss Aip Ak1 Akap1 Akt2 Ambp Ank1 Ank3 Anxa3 Anxa5 Anxa6 Ap2a1 Ap2a2 Ap2m1 Apoe Apoh Aqp1 Arf1 Arf4 Arf5 Arf6 Rhoa Rhoc Atp1a1 Atp1b3 Atp2a1 Atp2a2 Atp6v1a Atp6v1b2 Azgp1 Bgn Bsg C9 Cacna1s Calm1 Calm2 Calm3 Calr Camk2a Cap1 Capn1 Capn2 Car2 Cat Cask Casp3 Cct3 Cd14 Cd34 Cd36 Cd44 Cd48 Cd84 Cdc42 Cdh1 Cdh5 Cdk5 Cfh Cfl1 Chl1 Coro1a Col6a1 Col6a3 Cp Csf1r Csk Ctsb Ct…
SN>TE	CC	GO:0005913	cell-cell adherens junction	274	117	84.65	1.5e-05	0.003495	Add1 Aldoa Prdx6 Bsg Capg Capza1 Cast Ccs Cct8 Cdh1 Cttn Dag1 Dbnl Asap1 Ddx3x Eef2 Egfr Ehd1 Eno1 Epb41l1 Fscn1 Fasn Rack1 Hspa5 Hnrnpk Hspa8 Hsp90ab1 Idh1 Kif5b Klc2 Lasp1 Ldha Afdn Myh9 Sept2 Prdx1 Pfn1 Pkm Plcb3 Plec Psmb6 Rab1a Rab10 Rab11b Ran Rangap1 Rdx Rpl6 Sptan1 Sptbn1 Sptbn2 Src Tagln2 Tes Tln1 Vcl Ezr Zyx Coro1b Pacsin2 Pcbp1 Eif2s3x Iqgap1 Sdcbp Pdlim1 Cadm1 Uso1 Dbn1 Pdlim5 Pfkp Sn…
SN>TE	CC	GO:0030426	growth cone	71	39	21.93	2e-05	0.00464	Calm1 Calm2 Calm3 Cdk5 Clu Crmp1 Dpysl2 Crp Cttn Dnm2 Fscn1 Fkbp4 Fmr1 Kif5b Klc1 L1cam Map1b Ncam1 Nrp1 Pafah1b1 Ptprf Ptprz1 Snca Timp2 Dpysl3 Usp9x Utrn Iqgap1 Dbn1 Gsk3b Tpm3 Myh14 Palld Hnrnpr Arpc2 Myh10 Rac3 Flna Ppp1r9b
SN>TE	CC	GO:0043025	neuronal cell body	200	89	61.79	2.5e-05	0.005775	Anxa3 Anxa5 Apod Apoe Aqp1 Arg1 Ass1 C4b Camk2a Cdk5 Crmp1 Dpysl2 Ctsl Eef1a2 Eno2 Fkbp4 Fmr1 Glul Rack1 Got2 Gpc1 Hcn2 Htt Hspa8 Hsp90aa1 Ilk Klc1 L1cam Lrp1 Rab8a Map1b Nap1l4 Ncam1 Neo1 Nefm Nrp1 Pafah1b1 Ppp5c Prkar2b Prph Ptprf Ptprk Ptprz1 Pvalb Rab1a Rrm1 Serpinf1 Sncg Sod1 Serpine2 Sptbn2 Timp2 Tubb3 Tubb4a Txn1 Uchl1 Pebp1 Btd Map2k1 Mapk9 Txnrd2 Txnrd1 Pmm2 Impa1 Dbn1 Ptges3 Gsk3b Rab2a…
SN>TE	CC	GO:0030018	Z disc	67	37	20.7	2.7e-05	0.00621	Actn2 Actn3 Aldoa Ank1 Ank3 Anxa5 Cfl2 Csrp3 Dmd Fhl3 Krt19 Krt8 Myh6 Ppp1r12a Nos1 Ppp3ca Ppp3cb Pygm Slc4a1 Sptan1 Ttn Vcl Ldb3 Bin1 Pdlim3 Pdlim5 Actn4 Sri Ank2 Actn1 Myh7 Pgm5 Ppp2r5a Synm Ppp1r12b Obscn Atp2b4
SN>TE	CC	GO:0005884	actin filament	51	30	15.76	3.1e-05	0.007099	Acta1 Actc1 Actg1 Coro1a Crmp1 Cttn Dmtn Fscn1 Inpp5d Rac1 Rac2 Src Tpm1 Dpysl3 Vcl Ezr Wdr1 Coro1b Dbn1 Ptges3 Tpm3 Palld Lmod1 Pls3 Cald1 Actn1 Rac3 Flna Fermt2 Tpm4
SN>TE	CC	GO:0014069	postsynaptic density	75	40	23.17	3.9e-05	0.008892	Macf1 Actb Add1 Add2 Atp1a1 Camk2a Cdk5 Dbnl Epb41l1 Epb41l3 Dmtn Fmr1 Htt Hnrnpk Hspa8 Rab8a Map1b Map4 Nefm Nos1 Nsf Plcb4 Ppp2ca Sptbn1 Src Add3 Dbn1 Pdlim5 Gsk3b Vps35 Cap2 Cnn3 Cald1 Ank2 Arrb1 Ppp1r9b Mylk2 Picalm Epb41 Nefh
SN>TE	CC	GO:0044449	contractile fiber part	121	68	37.38	5.3e-05	0.012031	Acta1 Actc1 Actg1 Actn2 Actn3 Acta2 Ak1 Aldoa Ank1 Ank3 Anxa5 Arf1 Cacna1s Cfl2 Csrp3 Dag1 Dmd Fhl3 Fxr1 Ilk Krt19 Krt8 Mmp2 Myh1 Myh11 Myh2 Myh6 Myom1 Ppp1r12a Nos1 Pecam1 Ppp3ca Ppp3cb Pygm Rpl6 Rpl7 Slc4a1 Sptan1 Sptbn1 Sdc4 Tnnc2 Tpm1 Ttn Vcl Ldb3 Psma6 Bin1 Pdlim3 Pdlim5 Actn4 Syne1 Ahnak Rpl15 Rpl4 Klhl40 Lmod1 Sri Ank2 Actn1 Myh7 Svil Pgm5 Ppp2r5a Klhl41 Synm Ppp1r12b Obscn Atp2b4
SN>TE	CC	GO:0031012	extracellular matrix	233	116	71.98	7.3e-05	0.016498	Actg1 Aebp1 Acan Ahsg Alb Apoe Apoh Arf4 Bgn Calr Cask Cct2 Cfl1 Chl1 Clu Col12a1 Col15a1 Col18a1 Col3a1 Col4a2 Col6a1 Col6a3 Col1a1 Col1a2 Comp Hapln1 Vcan Ctsd Dag1 Dcn Dync1h1 Sparcl1 Eef2 Eif4a1 F2 Fbln1 Fbn1 Fn1 Ganab Gapdh Gpc1 Gpld1 Hspa5 Gsto1 Hnrnpk Hspa8 Hsp90aa1 Hspg2 Krt1 Lama2 Lama4 Lgals1 Lpl Lum Cd93 Rab8a Mmp2 Mmp3 Myh9 Myoc Nid1 Ogn P4hb Prdx1 Pcolce Cfp Pkm Plec Ptprz1 Rac1 Ran …
SN>TE	CC	GO:0009897	external side of plasma membrane	82	42	25.33	8.7e-05	0.019575	Ace Anxa5 Apoe Calr Cd14 Cd34 Cd36 Cd44 Cd48 Cdh5 Ctsb Ctsl Enpep Fga Gp1ba Gsr Gypa H2-D1 H2-K1 Itga2 L1cam Anpep Ncam1 P4hb Pdgfra Pecam1 Plg Sell Selp Serpine2 Tgfbr3 Thbs1 Trf Tfrc Vcam1 Vwf Clptm1 Antxr2 Mcam Fgg Fgb Rnpep
SN>TE	CC	GO:0048471	perinuclear region of cytoplasm	262	109	80.94	0.00011	0.02464	Add1 Ak1 Akr1b3 Anxa6 Ap1g1 Apod Atp2a2 Calr Capn2 Cd34 Cdh1 Clu Ctsb Dab2 Dnm2 Egfr Ehd1 Dmtn Stom Faf1 Fkbp4 Fmr1 Fxr1 Gc Gnb2 Rack1 Heph Hspa8 Hsp90aa1 Itga2 Kif5b Lrp1 Msn Map1b Sept2 Nme1 Nme2 Nos1 Pafah1b1 Prkaca Prkacb Plec Prkar2a Prkar2b Rab10 Rab4b Aldh1a2 Rangap1 S100a4 Serpinf1 Sec23a Cyfip1 Snca Sncg Sptbn2 Spp1 Src Tg Trf Tfrc Ezr Vim Coro1b Map2k1 Map2k2 Sec23b Bcap31 Clic4 Dctn3 R…
SN>TE	CC	GO:0044420	extracellular matrix component	66	35	20.39	0.00014	0.03122	Acan Alb Cask Col12a1 Col15a1 Col18a1 Col3a1 Col4a2 Col1a1 Col1a2 Dag1 Dcn Fbln1 Fbn1 Fn1 Gsto1 Hspg2 Lama2 Lama4 Lum Nid1 Ptprz1 Serpinf1 Snca Sparc Tgfbi Thbs4 Timp2 Tnc Trf Vtn Fbln5 Mfap4 Tnxb Efemp1
SN>TE	CC	GO:0043679	axon terminus	55	30	16.99	0.00021	0.04662	Anxa5 Ap2m1 Aqp1 Cdh1 Dpysl2 Fmr1 Glul Got1 Hnrnpk Hspa8 Ilk Itga2 L1cam Sept5 Ppp2ca Pvalb Rab3a Rab7 Rpl26 Snca Sncg Pebp1 Bin1 Cltc Cad Hnrnpr Arpc2 Sri Mylk2 Sept7
SN>TE	CC	GO:0001726	ruffle	65	34	20.08	0.00024	0.05304	Akt2 Arf4 Arf6 Rhoa Atp6v1b2 Cdk6 Cttn Dbnl Dnm2 Eef1a1 Fscn1 Hsp90aa1 Myh9 Nme1 Nme2 Ptprz1 Rac1 Rdx Rock1 Src Tln1 Ezr Iqgap1 Plek Tln2 Palld Clasp2 Actn1 Ppp1r9b Rasa1 Gsn Arhgap1 Ddx58 Wasf2
SN>TE	CC	GO:0030424	axon	182	95	56.23	0.00026	0.0572	Actb Aldoc Ank1 Ank3 Anxa3 Anxa5 Ap2m1 Aqp1 Rhoa C4b Camk2a Car2 Cdh1 Cdk5 Coro1a Dpysl2 Dag1 Dtna Epb41l3 Fkbp4 Fmr1 Fxr1 Gc Glul Got1 Gsto1 Hcn2 Htt Hmbs Hnrnpk Hspa8 Ilk Itga2 Kif13b Kif5b Klc1 L1cam Map1b Myoc Ncam1 Nefm Nrp1 Pafah1b1 Pdgfra Sept5 Ppp2ca Prph Ptprk Ptprz1 Pvalb Rab3a Rab7 Rangap1 Rpl26 Serpinf1 Snca Sncg Sphk1 Spta1 Sptan1 Sptbn1 Tubb3 Tubb4a Txn1 Uchl1 Vim Pebp1 Map2k1 Txnrd…
SN>TE	CC	GO:0033267	axon part	88	50	27.19	0.00034	0.07446	Ank1 Ank3 Anxa5 Ap2m1 Aqp1 Cdh1 Dpysl2 Dag1 Epb41l3 Fkbp4 Fmr1 Glul Got1 Hnrnpk Hspa8 Ilk Itga2 Kif13b Kif5b L1cam Map1b Myoc Sept5 Ppp2ca Pvalb Rab3a Rab7 Rangap1 Rpl26 Serpinf1 Snca Sncg Sptan1 Sptbn1 Tubb4a Pebp1 Bin1 Cadm1 Dbn1 Cltc Cad Palld Hnrnpr Arpc2 Camk2d Sri Eea1 Mylk2 Sept7 Myo1d
SN>TE	CC	GO:0032991	macromolecular complex	1916	592	591.92	0.00049	0.10682	Apoc4 Adipoq Acta1 Actb Actg1 Add1 Add2 Parp1 Ahsg Aip Akap2 Alb Aldoa Ankfy1 Anxa6 Ap1g1 Ap1m1 Ap1m2 Ap2a1 Ap2a2 Ap2m1 Ap3b1 Api5 Apoa1 Apoa2 Apoa4 Apoc3 Apod Apoe Apoh Rplp0 Arpc1b Atp1a1 Atp1b3 Atp2a2 Atp6v1a Atp6v1b2 Hnrnpd Bhmt Bub3 C1qa C1qb C1qc C9 Cacna1s Cacybp Pdia4 Calm1 Calm2 Calm3 Calr Capn2 Capza1 Capza2 Cask Casp3 Cct2 Cct3 Cct5 Cct8 Cd14 Cd34 Cd36 Cd44 Cd48 Cdh1 Cdk5 Cdk6 Coro1a C…
SN>TE	CC	GO:0043234	protein complex	1565	495	483.48	0.00068	0.14756	Adipoq Acta1 Actb Actg1 Add1 Add2 Parp1 Ahsg Aip Akap2 Alb Aldoa Ankfy1 Anxa6 Ap1g1 Ap1m1 Ap1m2 Ap2a1 Ap2a2 Ap2m1 Ap3b1 Arpc1b Atp1a1 Atp1b3 Atp2a2 Atp6v1a Atp6v1b2 Bhmt Bub3 C1qa C1qb C1qc C9 Cacna1s Cacybp Pdia4 Calm1 Calm2 Calm3 Calr Capza1 Capza2 Cask Casp3 Cct2 Cct3 Cct5 Cct8 Cd14 Cd34 Cd36 Cd44 Cd48 Cdh1 Cdk5 Cdk6 Coro1a Clu Col12a1 Col15a1 Col18a1 Col3a1 Col4a2 Col6a1 Col6a3 Col1a1 Col1a2 …
SN>TE	CC	GO:0031253	cell projection membrane	91	43	28.11	0.0007	0.1512	Ace Akt2 Ank1 Aqp1 Arf4 Arf6 Rhoa Cask Cd36 Asap1 Dmd Dnm2 Dpp4 Eef1a1 Ehd1 Epb41l3 Dmtn Fscn1 Fap Gnb1 Gpi1 Hcn2 Hsp90ab1 Hsp90aa1 Msn Sept2 Nme1 Prom1 Prph Ptprz1 Rac1 Sptbn1 Src Utrn Ezr Plek Arpc1a Ehd3 Clasp2 Arpc2 Ppp1r9b Ddx58 Myo1d
SN>TE	CC	GO:0005882	intermediate filament	54	28	16.68	0.00101	0.21715	Hspa8 Eif6 Krt31 Krt10 Krt13 Krt14 Krt16 Krt19 Krt1 Krt2 Krt4 Krt6a Krt8 Nefm Nme1 Nme2 Nrp1 Prph Vim Krt28 Krt76 Csnk1a1 Krt75 Dsp Krt5 Krt82 Synm Nefh
SN>TE	CC	GO:1903561	extracellular vesicle	1671	732	516.23	0.00124	0.26536	Ace Aco1 Acp1 Adipoq Acta1 Actb Actc1 Actg1 Actg2 Actn2 Acta2 Adh5 Cfd Adss Aebp1 Agt Ahsg Ak1 Alb Aldoa Aldoc Akr1b3 Ambp Amy1 Ankfy1 Anxa3 Anxa5 Anxa6 Prdx6 Ap1m1 Fabp4 Ap2m1 Cd5l Apoa1 Apoa2 Apoa4 Apod Apoe Apoh Aqp1 Rplp0 Arf1 Arf3 Arf4 Arf5 Arf6 Arg1 Rhoa Rhoc Arpc1b Ass1 Serpinc1 Atp1a1 Atp1b3 Atp6v1a Atp6v1b2 Hnrnpd Azgp1 Glb1 Bgn Bhmt Bpgm Bsg Serping1 C1qa C1qb C1qc C2 C3 C4b C6 C9 Cacyb…
SN>TE	CC	GO:0045121	membrane raft	123	53	38	0.00258	0.54954	Aqp1 Atp1a1 Atp1b3 Bsg Capn2 Casp3 Cd14 Cd36 Cd48 Cdh1 Csk Ctsb Ctsd Dag1 Dmd Eef2 Egfr Stom Gnai1 Gnai2 Gnai3 Gpc1 Hk1 Hspa8 L1cam Ldhb Lipe Nedd4 Nos1 Pecam1 Pgk1 Prkaca Plcd1 Prkar1a Prkar2a Prkar2b Ptrf Sdpr Src Sdc4 Ezr Coro1c Pacsin2 Mapk3 Iqgap1 Sdcbp Gsk3b Ahnak Ppp2r1b Plvap Atp1a2 Ehd2 Myo1d
SN>TE	CC	GO:0043197	dendritic spine	50	25	15.45	0.00352	0.74624	Add1 Arf4 Asap1 Fmr1 Fxr1 Hnrnpk Hspa8 Lama2 Prkar2b Ptprz1 Dbn1 Gsk3b Syne1 Cnn3 Arpc2 Myh10 Atp1a2 Arfgef2 Sri Cald1 Arrb1 Actn1 Ppp1r9b Mylk2 Atp1a3
SN>TE	CC	GO:0030016	myofibril	125	68	38.62	0.00403	0.85033	Acta1 Actc1 Actg1 Actn2 Actn3 Ak1 Aldoa Ank1 Ank3 Anxa5 Arf1 Cacna1s Cfl2 Csrp3 Dag1 Dmd Fhl3 Fxr1 Ilk Krt19 Krt8 Mmp2 Myh1 Myh2 Myh4 Myh6 Myom1 Ppp1r12a Nos1 Ppp3ca Ppp3cb Pygm Rpl6 Rpl7 Slc4a1 Sptan1 Sptbn1 Sdc4 Tnnc2 Tpm1 Ttn Vcl Ldb3 Psma6 Bin1 Pdlim3 Pdlim5 Actn4 Syne1 Ahnak Rpl15 Rpl4 Klhl40 Lmod1 Sri Ank2 Actn1 Myh7 Svil Pgm5 Ppp2r5a Klhl41 Synm Ppp1r12b Obscn Atp2b4 Myh13 Myh7b
SN>TE	CC	GO:0030425	dendrite	177	78	54.68	0.00501	1	Add1 Ank3 Anxa3 Anxa5 Apod Apoe Rplp0 Arf4 C4b Camk2a Capn2 Cask Cdk5 Chl1 Clu Crmp1 Dpysl2 Dbnl Asap1 Fscn1 Fmr1 Fxr1 Gnai2 Gnb1 Rack1 Hcn2 Htt Hnrnpk Hspa8 Ilk L1cam Lama2 Lrp1 Rab8a Mmp3 Map1b Nap1l4 Nos1 Nsf Pabpc1 Plcb4 Ppp5c Prkar2b Ptprk Ptprz1 Rangap1 Rbm3 Sod1 Tubb3 Txn1 Fxr2 Map2k1 Txnrd2 Cadm1 Dbn1 Gsk3b Syne1 Dpysl5 Cnn3 Hnrnpr Eif4b Arpc2 Myh10 Strn3 Atp1a2 Arfgef2 Akap9 Sri Cald1 Ar…
SN>TE	CC	GO:0005576	extracellular region	1938	852	598.71	0.00548	1	Ace Apoc4 Aco1 Acp1 Adipoq Acta1 Actb Actc1 Actg1 Actg2 Actn2 Acta2 Adh5 Cfd Adss Aebp1 Acan Agt Ahsg Ak1 Alb Aldoa Aldoc Akr1b3 Ambp Amy1 Ankfy1 Anxa3 Anxa5 Anxa6 Prdx6 Ap1m1 Fabp4 Ap2m1 Cd5l Apoa1 Apoa2 Apoa4 Apoc3 Apod Apoe Apoh Aqp1 Rplp0 Arf1 Arf3 Arf4 Arf5 Arf6 Arg1 Rhoa Rhoc Arpc1b Ass1 Serpinc1 Atp1a1 Atp1b3 Atp6v1a Atp6v1b2 Hnrnpd Azgp1 Bche Glb1 Bgn Bhmt Bpgm Bsg Serping1 C1qa C1qb C1qc…
SN>TE	CC	GO:0097060	synaptic membrane	60	28	18.54	0.00713	1	Akap1 Ank1 Ank3 Arf1 Cask Cdk5 Dag1 Dmd Dnm2 Eno1 Eno2 Epb41l1 Fmr1 L1cam Ptprz1 Sema4b Nt5e Dbn1 Pdlim5 Syne1 Akap9 Synj1 Ank2 Arrb1 Ppp1r9b Picalm Kctd12 Eno1b
SN>TE	CC	GO:0043005	neuron projection	423	194	130.68	0.00787	1	Actb Add1 Ak1 Aldoc Ank1 Ank3 Anxa3 Anxa5 Ap2m1 Apod Apoe Aqp1 Rplp0 Arf1 Arf4 Arg1 Rhoa Ass1 C4b Cacybp Calm1 Calm2 Calm3 Camk2a Capn2 Car2 Cask Cdh1 Cdk5 Chl1 Coro1a Clu Crmp1 Dpysl2 Crp Ctsl Cttn Cux1 Dag1 Dbnl Asap1 Dmd Dnm2 Dtna Eno1 Eno2 Epb41l3 Fscn1 Fkbp4 Fmr1 Fxr1 Gc Gdi1 Glul Gnai2 Gnb1 Rack1 Got1 Gpi1 Gsto1 Hcn2 Htt Hmbs Hmgb1 Hnrnpk Hspa8 Hsp90aa1 Ilk Itga2 Kif13b Kif5b Klc1 Klc2 L1ca…
SN>TE	CC	GO:0005938	cell cortex	110	65	33.98	0.00886	1	Macf1 Actb Actn2 Akt2 Ank1 Arf6 Rhoa Cap1 Capza1 Capza2 Cdh1 Cfl1 Coro1a Cttn Dbnl Eef1a1 Epb42 Dmtn Fabp1 Fga Hnrnpk Inpp5d Krt19 Lasp1 Mpp1 Myh2 Myh9 Ncl Sept2 Pafah1b1 Pfn1 Sept5 Rdx Slc4a1 Snca Spta1 Sptan1 Sptb Sptbn1 Sptbn2 Utrn Map2k1 Map2k2 Add3 Dstn Tpm3 Actn4 Exoc2 Actr2 Cap2 Lancl2 Wasl Clasp2 Myh10 Fgg Cald1 Actn1 Fgb Flna Ppp1r9b Gsn Gys2 Sept7 Epb41 Tpm4
SN>TE	CC	GO:0030117	membrane coat	53	25	16.37	0.00909	1	Ap1g1 Ap1m1 Ap1m2 Ap2a1 Ap2a2 Ap2m1 Ap3b1 Copa Dab2 Sec23a Trf Sec23b Copb2 Copg2 Copg1 Necap2 Sclt1 Cltc Copb1 Sec24a Synj1 Gga1 Arcn1 Synrg Picalm
SN>TE	CC	GO:0030017	sarcomere	110	58	33.98	0.01109	1	Acta1 Actc1 Actn2 Actn3 Ak1 Aldoa Ank1 Ank3 Anxa5 Arf1 Cacna1s Cfl2 Csrp3 Dmd Fhl3 Krt19 Krt8 Mmp2 Myh1 Myh2 Myh6 Myom1 Ppp1r12a Nos1 Ppp3ca Ppp3cb Pygm Rpl6 Rpl7 Slc4a1 Sptan1 Sptbn1 Tnnc2 Tpm1 Ttn Vcl Ldb3 Psma6 Bin1 Pdlim3 Pdlim5 Actn4 Syne1 Rpl15 Rpl4 Klhl40 Lmod1 Sri Ank2 Actn1 Myh7 Pgm5 Ppp2r5a Klhl41 Synm Ppp1r12b Obscn Atp2b4
SN>TE	CC	GO:0044445	cytosolic part	139	50	42.94	0.01219	1	Apod Rplp0 Cct2 Cct3 Cct5 Cct8 Ddx3x Eno2 Eno3 Hba-a1 Hbb-b1 Hbb-b2 Hbb-y Pfkfb1 Pfkl Pfkm Psmc2 Rpl26 Rpl37a Rpl36a Rpl6 Rpl7 Rps3a1 Rps4x Rps7 Rrm1 Psmd2 Psmc4 Ciao1 Rpl27a Rpl8 Rpl3 Gucy1b3 Pfkp Rps27 Gucy1a3 Mrpl4 Rps23 Rpl15 Psmc6 Rpl4 Rps27l Psmd1 Hba-a2 Rpl10 Erc1 Rpl10l Rpl12 Hbb-bs Hbb-bt
SN>TE	CC	GO:0005634	nucleus	2024	590	625.28	0.01814	1	Acadvl Aco2 Actb Actg1 Add1 Adh5 Adk Parp1 Aebp1 Aip Akt2 Alb Aldoa Akr1b3 Mat1a Ank1 Anxa5 Anxa6 Fabp4 Api5 Apoa1 Apoe Aqp1 Rplp0 Arg1 Rhoa Rhoc Ass1 Hnrnpd Azgp1 Bche Smyd1 Bub3 Cacybp Calm1 Calm2 Calm3 Calr Camk2a Capg Capn2 Cask Casp3 Cast Ccs Cct5 Cct8 Cd44 Cdk5 Cdk6 Cfh Cfi Cfl1 Cfl2 Clu Cmas Cnbp Csnk2a1 Csnk2a2 Csrp1 Csrp3 Ctsb Ctsl Cux1 Dab2 Dag1 Dscr3 Ddb1 Ddx3x Dhx9 Dld Dnm2 Eef1a1 Eef…
SN>TE	CC	GO:0044463	cell projection part	410	162	126.66	0.01895	1	Ace Add1 Ak1 Akt2 Aldoa Akr1b3 Ank1 Ank3 Anxa5 Ap2a1 Ap2m1 Aqp1 Arf4 Arf6 Rhoa Calm1 Calm2 Calm3 Camk2a Cask Cd36 Cdh1 Cdk5 Clu Crmp1 Dpysl2 Crp Cttn Dag1 Asap1 Dmd Dnm2 Dpp4 Eef1a1 Ehd1 Epb41l3 Dmtn Fscn1 Fap Fkbp4 Fmr1 Fxr1 Glul Gnb1 Got1 Gpi1 Gstm5 Hcn2 Htt Hk1 Hnrnpk Hspa8 Hsp90ab1 Hsp90aa1 Ilk Itga2 Kif13b Kif5b Klc1 Klc2 L1cam Lama2 Ldha Rab8a Msn Map1b Map4 Myoc Ncam1 Sept2 Nme1 Nrp1 Nsf P…
SN>TE	CC	GO:0044297	cell body	241	108	74.45	0.02195	1	Anxa3 Anxa5 Apod Apoe Aqp1 Arg1 Ass1 C4b Cacybp Camk2a Cct2 Cct3 Cct5 Cct8 Cdk5 Crmp1 Dpysl2 Ctsl Eef1a2 Eno2 Fkbp4 Fmr1 Glul Gnai2 Gnb1 Gnb2 Rack1 Got2 Gpc1 Gsto1 Hcn2 Htt Hspa8 Hspa1b Hsp90aa1 Ilk Klc1 L1cam Lrp1 Rab8a Mmp3 Map1b Nap1l4 Ncam1 Neo1 Nefm Nrp1 Pafah1b1 Ppp5c Prkar2b Prph Ptprf Ptprk Ptprz1 Pvalb Rab1a Rrm1 Serpinf1 Sncg Sod1 Serpine2 Sptbn2 Timp2 Tubb3 Tubb4a Tubb5 Txn1 Uchl1 Dpys…
SN>TE	CC	GO:0098590	plasma membrane region	283	114	87.43	0.02219	1	Ace Akap1 Akt2 Ank1 Ank3 Anxa6 Ap2a1 Aqp1 Arf1 Arf4 Arf6 Rhoa Atp1a1 Atp1b3 Atp6v1a Car2 Cask Cd34 Cd36 Cd44 Cdh1 Cdk5 Ctsb Dab2 Dag1 Asap1 Dmd Dnm2 Dpp4 Dsg2 Eef1a1 Egfr Ehd1 Eno1 Eno2 Enpep Epb41l1 Epb41l3 Dmtn Fscn1 Fap Fmr1 Fn1 Gnb1 Gpi1 Pdia3 Hcn2 Heph Hk1 Hsp90ab1 Hsp90aa1 L1cam Lipe Msn Sept2 Nme1 Nos1 Pfkm Prkaca Plec Prkar1a Prkar2a Prom1 Prph Ptprz1 Ptrf Rac1 Rdx Rp2 Sdpr Sema4b Slc4a1 …
SN>TE	CC	GO:0098793	presynapse	73	31	22.55	0.02336	1	Anxa5 Ap2m1 Cask Dpysl2 Fmr1 Hspa8 Ilk L1cam Rab8a Sept5 Sypl Ppp2ca Pvalb Rab11b Rab3a Rab7 Rpl26 Snca Sphk1 Sptbn2 Pebp1 Bin1 Cadm1 Cltc Tprgl Cad Synj1 Erc1 Mylk2 Picalm Kctd12
SN>TE	CC	GO:0005911	cell-cell junction	383	160	118.32	0.02368	1	Add1 Aldoa Akr1b3 Ank3 Anxa5 Anxa6 Prdx6 Rhoa Atp1a1 Bsg Capg Capza1 Cask Cast Ccs Cct8 Cdc42 Cdh1 Cdh5 Cfl1 Coro1a Csk Cttn Dag1 Dbnl Asap1 Ddx3x Dpp4 Dsg2 Eef2 Egfr Ehd1 Eno1 Epb41l1 Epb41l3 Fscn1 Fasn Rack1 Hspa5 Ptpn6 Hnrnpk Hspa8 Hsp90ab1 Idh1 Ilk Kif5b Klc2 Krt8 Lasp1 Ldha Afdn Myh1 Myh2 Myh9 Ncam1 Sept2 Prdx1 Pfn1 Pkm Plcb3 Plec Psmb6 Ptprk Ptpru Rab1a Rab10 Rab11b Ran Rangap1 Rdx Rpl6 Slc…
SN>TE	CC	GO:0009898	cytoplasmic side of plasma membrane	65	28	20.08	0.02472	1	Acp1 Rhoa Atp2a2 Cdh1 Csk Dtna G6pdx Gnai1 Gnai2 Gnai3 Gnb1 Gnb2 Msn Spta1 Src Syk Ezr Map2k2 Iqgap1 Gng11 Snx5 Rab21 Ppp1r9b Rasa1 Fermt2 Pgm5 Epb41 Ptpn7
SN>TE	CC	GO:0000502	proteasome complex	57	25	17.61	0.02586	1	Psmb9 Psmb8 Psma2 Psma3 Psmb4 Psmb5 Psmb6 Psmc2 Psmd2 Psmd3 Ube3a Psmc4 Psma4 Psma5 Psma6 Usp25 Txnl1 Usp14 Psmd12 Psmd5 Psmc6 Psmd1 Psmf1 AI314180 Vcp
SN>TE	CC	GO:0005903	brush border	52	23	16.06	0.02863	1	Ace Actn3 Aqp1 Capza1 Capza2 Cd36 Enpep Flii Hsp90ab1 Hsp90aa1 Myh11 Myh9 Plec Prom1 Scin Ezr Add3 Myh14 Myh10 Actn1 Flna Flnb Myo1d
SN>TE	CC	GO:0043233	organelle lumen	1181	271	364.85	0.03704	1	Acadl Acadvl Actb Add1 Adk Parp1 Aip Akap1 Aldoa Akr1b3 Mat1a Api5 Hnrnpd Bche Bub3 Cacybp Pdia4 Calr Capg Cat Cask Cct5 Cct8 Cdk6 Csnk2a1 Ctsb Ctsl Dab2 Dag1 Ddb1 Dhx9 Dld Eef1a1 Egfr Eif3a Enpep Epb41l2 Fabp1 Ppm1g Smc2 Fkbp4 Fkbp5 Flii Fmr1 Gabpa Gnai2 Gpi1 Pdia3 Hspa5 Trip12 Ptpn6 Hdgf Htt Hnrnpa1 Hnrnpab Hnrnpk Hspa8 Hsph1 Hspa1b Hspa2 Hsp90aa1 Ifi204 Igfals Ilk Kpnb1 Eif6 Klf9 Kpna3 Kpna4 A…
SN>TE	CC	GO:0005794	Golgi apparatus	474	158	146.43	0.03716	1	Macf1 Aco1 Alb Ap1g1 Ap1m1 Ap1m2 Ap3b1 Apoe Arf1 Arf2 Arf3 Arf4 Arf5 Arf6 Atp1a1 Glb1 Calr Capn2 Cat Cd14 Cd36 Cd44 Cdc42 Cdh1 Col1a1 Copa Cttn Cux1 Dbnl Dnm2 Dpp4 Egfr Aimp1 F5 Fasn Ganab Gbp2 Gdi1 Gdi2 Gnai3 Htt Hp Hpd Hras Man1a Rab8a Myh2 Myoc Neo1 Nsf Pde3b Enpp2 Prkaca Srgn Prkg1 Proc Psmb6 Ptgds Ptgfrn Rab1a Rab10 Rab7 Rac1 Rock1 Rp2 Sec23a Snca Sod3 Serpina1a Serpina1b Serpina1c Serpina1d…
SN>TE	CC	GO:0036464	cytoplasmic ribonucleoprotein granule	67	28	20.7	0.03753	1	Actb Rplp0 Ddx3x Dhx9 Fmr1 Htt Mov10 Myh1 Ncl Pabpc1 Psma2 Psmc2 Rac1 Rock2 Rpl6 Tuba1a Tubb5 Psma4 Psma6 Ddx3y G3bp1 Iqgap1 Hnrnpu Carhsp1 D1Pas1 Pabpc4 Edc4 Ago2
SN>TE	CC	GO:0005874	microtubule	171	64	52.83	0.03775	1	Macf1 Apoe Cct2 Cct3 Cct5 Cct8 Dpysl2 Dctn1 Dync1h1 Dnm2 Eif3a Fkbp4 Fmr1 Hspa8 Hsph1 Kif5b Klc1 Klc2 Map1b Map4 Map7 Sept2 Pafah1b1 Pcnt Rab3d Tekt1 Tuba1a Tuba1b Tuba3a Tuba4a Tuba1c Tubb2a Tubb3 Tubb4a Tubb5 Map2k1 Map2k2 Cul3 Iqgap1 Tuba8 Rab11a Gsk3b Rmdn3 Tubb6 Tppp3 Eml1 Eml2 Wdr44 Lrpprc Tubb2b Klc4 Clasp2 Arfgef2 Synj1 Trip10 Tbcd Rcc2 Dnah5 Mapre2 Eml3 Tubb4b Klc3 Tubal3 Tubb1
SN>TE	CC	GO:0044459	plasma membrane part	562	235	173.62	0.04432	1	Ace Acp1 Akap1 Akt2 Ank1 Ank3 Anxa5 Anxa6 Ap2a1 Apoe Aqp1 Arf1 Arf4 Arf6 Rhoa Atp1a1 Atp1b3 Atp2a1 Atp2a2 Atp6v1a Bsg C9 Cacna1s Calm1 Calm2 Calm3 Calr Car2 Cask Casp3 Cd14 Cd34 Cd36 Cd44 Cd48 Cdc42 Cdh1 Cdh5 Cdk5 Coro1a Cp Csk Ctsb Ctsl Cttn Dab2 Dag1 Asap1 Dmd Dnm2 Dpp4 Dsg2 Dtna Eef1a1 Egfr Ehd1 Eno1 Eno2 Enpep Epb41l1 Epb41l3 Dmtn Stom Fscn1 Fap Fga Flt4 Fmr1 Fn1 G6pdx Gnai1 Gnai2 Gnai3 Gnb1 …
SN>TE	CC	GO:0005768	endosome	277	93	85.57	0.04586	1	Ace Akt2 Ankfy1 Anxa6 Ap1g1 Apoe Arf1 Arf6 Rhoa Atp1a1 Cdh1 Coro1a Ctse Dbnl Dscr3 Dnm2 Egfr Ehd1 Gpc1 Htt Hmgb1 Hspa8 Inpp5b L1cam Lrp1 Rab8a Mrc1 Nrp1 Pigr Ptprf Rab1a Rab10 Rab11b Rab3a Rab4b Rab7 Rac1 Ran Sptbn2 Src Trf Tfrc Tuba1a Uba1 Vcam1 Ezr Pacsin2 Map2k1 Map2k2 Mapk3 Vps26a Wipi1 Rab11a Ccdc22 Snx1 Ehd3 Nisch Vps35 Ube2d3 Gapvd1 Plin3 Snx2 Rab14 Ankrd13a Vps26b Snx5 Vps36 Rabep2 Stambp…
SN>TE	MF	GO:0005200	structural constituent of cytoskeleton	52	39	16.12	6.9e-11	1.449e-08	Actg1 Ank3 Arpc1b Dmd Epb41l1 Epb41l2 Epb41l3 Krt16 Myom1 Plec Sptb Sptbn1 Tln1 Tpm1 Ttn Tuba1a Tuba1b Tuba4a Tuba1c Tubb2a Tubb3 Tubb4a Tubb5 Vim Tuba8 Actr2 Tubb6 Arpc4 Tln2 Tubb2b Arpc2 Mybpc1 Tubb4b Mybpc2 Synm Tubal3 Epb41 Nefh Tubb1
SN>TE	MF	GO:0004252	serine-type endopeptidase activity	65	45	20.15	2e-10	4.18e-08	Cfd C2 Cfi Tpp1 Dpp4 Egfbp2 Klk1b9 Cela2a F10 F2 F5 F9 Fap Cfb Mst1 Hp Klk1 Klk1b11 Klk1b16 Klk1b21 Klk1b26 Klk1b27 Klkb1 Klk1b1 Klk1b8 Ltf Masp1 Masp2 Mmp2 Klk1b3 Plg Prep Proc Tpp2 C1s1 C1ra Hgfac F12 Ctrb1 Proz F11 Cela1 Habp2 Apeh C1rb
SN>TE	MF	GO:0004866	endopeptidase inhibitor activity	75	47	23.25	1.3e-08	2.704e-06	Agt Ahsg Ambp Serpinc1 Serping1 C3 Cast Serpina6 Hc Serpind1 Itih1 Itih2 Itih3 Itih4 Serpina3c Kng1 Mug1 Mug2 Serpinf2 Serpinf1 Snca Serpina1a Serpina1b Serpina1c Serpina1d Serpina1e Serpinb6b Serpina3k Serpina3n Serpina3m Serpinb6a Serpine2 Serpinb8 Timp2 Pebp1 Usp14 Fetub Serpinb1a Serpinb12 Hrg Arrb1 Serpina10 A2m BC048546 Cd109 Serpina7 Kng2
SN>TE	MF	GO:0051015	actin filament binding	78	47	24.18	7.4e-08	1.5318e-05	Actn2 Actn3 Add1 Add2 Adssl1 Arpc1b Capza1 Cfl1 Cfl2 Coro1a Dbnl Eef2 Egfr Fscn1 Lasp1 Myh3 Myh9 Scin Sptb Tln1 Tnnc2 Tpm1 Ttn Utrn Vcl Ezr Coro1b Coro1c Bin1 Dbn1 Dstn Arpc1a Actn4 Syne1 Actr2 Arpc4 Flnc Tln2 Myh14 Arpc2 Myh10 Pls3 Actn1 Flna Ppp1r9b Svil Myo1d
SN>TE	MF	GO:0008092	cytoskeletal protein binding	398	191	123.4	2.1e-07	4.326e-05	Macf1 Actb Actc1 Actn2 Actn3 Add1 Add2 Adssl1 Akap1 Aldoa Aldoc Ank1 Ank3 Ap1g1 Apoe Rhoa Arpc1b Atp1a1 Cap1 Capg Capn1 Capn2 Capza1 Capza2 Cct5 Cdh1 Cdk5 Cfl1 Cfl2 Coro1a Cnn1 Crmp1 Dpysl2 Csrp3 Dag1 Dbnl Dmd Dnm2 Eef2 Egfr Epb41l1 Epb41l2 Epb41l3 Dmtn Fabp3 Fscn1 Fhl3 Fkbp4 Flii Fmr1 Gapdh Gc Gnb1 Hcls1 Htt Hnrnpk Hsph1 Hsp90aa1 Kpnb1 Kif5b Klc1 Klc2 Krt10 Krt2 Lasp1 Rab8a Msn Map1b Map4 Myh1 M…
SN>TE	MF	GO:0042803	protein homodimerization activity	307	134	95.19	1e-06	0.000205	Adipoq Actn2 Actn3 Add1 Add2 Adh1 Adh7 Adh5 Adssl1 Ambp Mat1a Anxa6 Apoa2 Apoa4 Apoe Arf1 Atp2a1 C1qb Cacybp Camk2a Cat Coro1a Crp Csf1r Ctse Dpp4 Aimp1 Eno1 Eno2 Eno3 Stom Ephx2 Fap Fasn Fmr1 Fxr1 G6pdx Gpd1 Rack1 Got2 Gsr Gstm5 Gstz1 Gypa Hk1 Hp Hsp90aa1 Idh1 Jchain Lcn2 Lgals1 Masp1 Mbl1 Myh9 Myh6 Myom1 Nos1 Pafah1b1 Prdx1 Pdgfra Pfkm Serpinf2 Sept5 Pon1 Prkar2a Prkg1 Prps1 Pvalb Rdx Rpl7 Ruvb…
SN>TE	MF	GO:0005102	receptor binding	415	180	128.68	1.3e-06	0.0002652	Ace Adipoq Add1 Adh7 Parp1 Agt Aip Anxa5 Ap2m1 Apoa1 Apoa2 Apoc3 Apoe Aqp1 Arf4 Atp2a2 C3 Calm1 Calm2 Calm3 Calr Camk2a Cat Cask Casp3 Cd44 Cdh5 Cdk5 Col3a1 Copa Crp Csk Dab2 Dnm2 Dpp4 Egfr Eif3a Aimp1 Epb41l1 Dmtn Ephx2 F2 Fap Fbn1 Fga Fkbp4 Fn1 Usp15 Gnai1 Gnai2 Gnai3 Gnb1 Rack1 Gpi1 Pdia3 Trip12 H2-D1 H2-K1 H2-Q10 H2-Q4 Ptpn6 Hdgf Htt Mst1 Hmgb1 Hspa8 Hsp90ab1 Hsp90aa1 Idh1 Jchain Il1rap Ilk I…
SN>TE	MF	GO:0005524	ATP binding	528	212	163.71	1.5e-06	0.0003045	Acta1 Actb Actc1 Actg1 Actg2 Acta2 Adk Ak1 Akt2 Mat1a Araf Ass1 Atp1a1 Atp2a1 Atp2a2 Atp6v1a Atp6v1b2 Camk2a Cask Cct2 Cct3 Cct5 Cct8 Cdk5 Cdk6 Chkb Ckb Ckm Ckmt1 Csf1r Csk Csnk2a2 Ddx3x Dhx9 Dync1h1 Egfr Ehd1 Ddx19a Eif4a1 Acsl1 Smc2 Fkbp4 Flt4 Gart Gclc Glul Hspa5 Hk1 Hk2 Hspa8 Hsph1 Hspa2 Hsp90ab1 Hsp90aa1 Hspa4 Ilk Khk Kif5b Mcm5 Mertk Mov10 Myh1 Myh11 Myh3 Myh4 Myh8 Myh9 Myh6 Nme1 Nme2 Nsf H…
SN>TE	MF	GO:0005488	binding	3856	1294	1195.6	1.6e-06	0.0003232	Acadl Acadvl Ace Macf1 Aco1 Aco2 Adipoq Acta1 Actb Actc1 Actg1 Actg2 Actn2 Actn3 Acta2 Add1 Add2 Adh1 Adh7 Adh5 Adk Parp1 Adssl1 Adss Aebp1 Acan Agt Aip Ak1 Akap1 Akap2 Akt2 Alb Aldoa Aldoc Ambp Mat1a Amy1 Ank1 Ank3 Ankfy1 Anxa3 Anxa5 Anxa6 Prdx6 Ap1g1 Ap1m1 Fabp4 Ap2a1 Ap2a2 Ap2m1 Ap3b1 Api5 Apoa1 Apoa2 Apoa4 Apobec2 Apoc3 Apod Apoe Apoh Aqp1 Araf Rplp0 Arf1 Arf2 Arf3 Arf4 Arf5 Arf6 Arg1 Rhoa Rh…
SN>TE	MF	GO:0005525	GTP binding	182	85	56.43	4.5e-06	0.0009045	Adssl1 Adss Anxa6 Arf1 Arf2 Arf3 Arf4 Arf5 Arf6 Rhoa Rhoc Arhgap5 Cdc42 Dnm2 Eef1a1 Eef1a2 Eef2 Ehd1 Fkbp4 Gbp2 Gnai1 Gnai2 Gnai3 Gspt1 Gtpbp1 Hras Hsp90ab1 Hsp90aa1 Rab8a Sept2 Nme1 Pck1 Sept5 Rab1a Rab10 Rab11b Rab18 Rab3a Rab3d Rab4b Rab7 Rac1 Rac2 Ran Rp2 Sept8 Tgm2 Tuba1a Tuba1b Tuba4a Tuba1c Tubb2a Tubb3 Tubb4a Tubb5 Eif2s3x Eif2s3y Tuba8 Rab11a Gucy1b3 Ehd3 Rab2a Gucy1a3 Rras2 Tubb6 Rab14 …
SN>TE	MF	GO:0036094	small molecule binding	1042	417	323.08	9.6e-06	0.00192	Acadl Acadvl Acta1 Actb Actc1 Actg1 Actg2 Acta2 Adh1 Adh7 Adk Parp1 Adssl1 Adss Ak1 Akt2 Aldoa Ambp Mat1a Anxa6 Apoa1 Apoa2 Apoa4 Apod Apoe Araf Arf1 Arf2 Arf3 Arf4 Arf5 Arf6 Rhoa Rhoc Arhgap5 Ass1 Atp1a1 Atp2a1 Atp2a2 Atp6v1a Atp6v1b2 Hnrnpd Bsg Camk2a Cat Cask Cct2 Cct3 Cct5 Cct8 Cdc42 Cdk5 Cdk6 Chkb Ckb Ckm Ckmt1 Comp Crp Csf1r Csk Csnk2a2 Ddx3x Dhx9 Dld Dync1h1 Dnm2 Eef1a1 Eef1a2 Eef2 Egfr Eh…
SN>TE	MF	GO:0001948	glycoprotein binding	63	36	19.53	1.4e-05	0.002786	Apoh Azgp1 Calr Cdh1 Cfh Comp Ctsb Ctss Dag1 Dmd Egfr Gpc1 Hspa5 Hsp90ab1 Hsp90aa1 Lgals1 Nid1 Ptprf Selp Serpina1a Serpina1b Serpina1c Serpina1d Serpina1e Tfrc Vcl Vim Vwf Sdcbp Dnaja2 Rab14 Clasp2 Csnk1a1 Flna Rasa1 Atp1a3
SN>TE	MF	GO:0003779	actin binding	198	105	61.39	2.7e-05	0.005346	Macf1 Actn2 Actn3 Add1 Add2 Adssl1 Arpc1b Cap1 Capg Capza1 Capza2 Cfl1 Cfl2 Coro1a Cnn1 Dag1 Dbnl Dmd Eef2 Egfr Epb41l1 Epb41l2 Epb41l3 Dmtn Fscn1 Fhl3 Flii Gc Hcls1 Lasp1 Msn Map1b Myh1 Myh11 Myh3 Myh4 Myh8 Myh9 Myh6 Pfn1 Plec Rdx Rp2 S100a4 Scin Cyfip1 Slc4a1 Spta1 Sptan1 Sptb Sptbn1 Tln1 Tnnc2 Tns1 Tpm1 Ttn Utrn Vcl Ezr Wdr1 Ywhah Coro1b Coro1c Add3 Bin1 Dbn1 Pdlim5 Dstn Arpc1a Parva Tpm3 Actn…
SN>TE	MF	GO:0016879	ligase activity, forming carbon-nitrogen...	76	34	23.56	2.7e-05	0.005346	Adssl1 Adss Ass1 Gart Gclc Gclm Glul Trip12 Nedd4 Pcx Ranbp2 Trim28 Uba3 Ube3a Arih1 Asns Uba2 Ctps Ctps2 Huwe1 Paics Herc4 Ubr4 Cad Kcmf1 Hectd3 Rnf123 Acacb Acaca Mthfd1 Cps1 Gmps Pfas Mthfd1l
SN>TE	MF	GO:0031406	carboxylic acid binding	72	39	22.32	3.3e-05	0.006468	Adipoq Adh5 Alb Mat1a Fabp4 Ass1 Cd36 Fabp3 Fabp1 Gclc Glul Gnmt Got1 Got2 Hmbs Fabp5 L1cam Nedd4 Nme2 Pck1 Pcx Pmp2 Ptgds Selp Snca Ddah2 Ddah1 Cad Grhpr Kars Acacb Rars Acaca Pygl Pgd Arhgdia Cps1 Aars Mtr
SN>TE	MF	GO:0022892	substrate-specific transporter activity	260	73	80.62	3.8e-05	0.00741	Apoc4 Anxa5 Anxa6 Ap1g1 Ap2a1 Ap2a2 Apoa1 Apoa2 Apoa4 Apoe Aqp1 Atp1a1 Atp1b3 Atp2a1 Atp2a2 Atp6v1a Cacna1s Dscr3 Fabp3 Fabp1 Hbb-b1 Hbb-b2 Hbb-y Hcn2 Kpnb1 Kpna3 Kpna4 Lasp1 Mb Pitpna Rbp4 Rhag Rhd Slc16a1 Slc4a1 Trf Tfrc Uqcrq Serinc3 Slco1a1 Clic4 Vps26a Atp2a3 Apom Uso1 Pitpnb Vps35 Xpo7 Atp6v1c1 Col4a3bp Vps26b Ipo5 Slc43a1 Slc16a10 Osbp Atp1a2 Xpo1 Slc14a1 Rap1a Cse1l Clic1 Clic6 Clic5 Ipo9…
SN>TE	MF	GO:0098641	cadherin binding involved in cell-cell a...	250	106	77.52	6.3e-05	0.012222	Add1 Aldoa Prdx6 Bsg Capg Capza1 Cast Ccs Cct8 Cdh1 Cttn Dbnl Asap1 Ddx3x Eef2 Egfr Ehd1 Eno1 Epb41l1 Fscn1 Fasn Rack1 Hspa5 Hnrnpk Hspa8 Hsp90ab1 Idh1 Kif5b Klc2 Lasp1 Ldha Afdn Myh9 Sept2 Prdx1 Pfn1 Pkm Plcb3 Plec Psmb6 Rab1a Rab10 Rab11b Ran Rangap1 Rdx Rpl6 Sptan1 Sptbn1 Sptbn2 Src Tagln2 Tes Tln1 Vcl Ezr Coro1b Pacsin2 Pcbp1 Eif2s3x Iqgap1 Sdcbp Pdlim1 Uso1 Dbn1 Pdlim5 Pfkp Snx1 Snd1 Vapb Pa…
SN>TE	MF	GO:0000287	magnesium ion binding	81	42	25.12	6.6e-05	0.012738	Mat1a Arf1 Eno2 Eno3 Ephx2 Gclc Glul Gnai1 Idh1 Inpp1 Nme1 Pck1 Pkm Prkacb Pklr Ppm1a Ppm1b Prps1 Snca Sphk1 Tkt Bpnt1 Farsb Impa1 Zak Pgm1 Pgp Idh3a Enoph1 Ppa1 Nt5c3b Pgm2 Csnk1a1 Psph Nt5c3 Oxsr1 Pgm3 Prps2 Impa2 Pgm5 Wnk1 Idh2
SN>TE	MF	GO:0005516	calmodulin binding	79	41	24.49	7.8e-05	0.014976	Add1 Add2 Aebp1 Camk2a Cask Cnn1 Egfr Myh1 Myh11 Myh3 Myh4 Myh9 Myh6 Nos1 Pcnt Phkg1 Plcb3 Ppp3ca Ppp3cb Sphk1 Sptan1 Sptbn1 Ttn Add3 Iqgap1 Ndufaf4 Ubr4 Myh14 Cnn3 Myh10 Strn3 Phkb Mylk Cth Camk2d Myh7 Mylk2 Epb41 Myo1d Obscn Atp2b4
SN>TE	MF	GO:0019901	protein kinase binding	232	99	71.93	8.2e-05	0.015662	Ace Actb Acta2 Parp1 Akap1 Akt2 Anxa5 Ap2a1 Ap2a2 Atp1a1 Cd44 Cdc42 Cdk5 Dpysl2 Csk Dnm2 Eef1a1 Eef1a2 Eef2 Egfr Eif3a Faf1 Rack1 Gstp2 Gstp1 Gys1 Hcls1 Ptpn6 Mst1 Prmt1 Hsp90ab1 Hsp90aa1 Ifnar2 Il1rap Ilk Kif13b Kif5b Lipe Rab8a Msn Myh6 Myoc Ppp1r12a Nme1 Nsf Pde3b Pea15a Prkaca Plcb4 Ppp2ca Prkar1a Prkar2a Prkar2b Prkg1 Ptpn11 Ptprf Ptprk Rac1 Sdpr Srsf2 Src Stat3 Syk Sdc4 Ttn Utrn Ezr Vim Peb…
SN>TE	MF	GO:0008238	exopeptidase activity	60	33	18.6	9e-05	0.0171	Ace Aebp1 Tpp1 Ctsl Dpp4 Enpep Fap Anpep Lta4h Pepd Prep Npepps Tpp2 Uchl1 Cpq Metap2 Cpb2 F12 Scrn1 Stambp Dpp8 Scrn3 Dpp3 Metap1 Cpn1 Blmh Acy1 F11 Rnpep Scrn2 Dpp9 Apeh Dpep2
SN>TE	MF	GO:0008201	heparin binding	53	30	16.43	9.2e-05	0.017388	Apoe Apoh Serpinc1 Cfh Comp Fn1 Fstl1 Serpind1 Hdgf Lpl Lrpap1 Ltf Ncam1 Nrp1 Ogn Pcolce Ptprf Selp Serpine2 Tgfbr3 Thbs1 Thbs4 Vtn Postn Tnxb Hrg F11 Serpina10 Apob Abi3bp
SN>TE	MF	GO:0050839	cell adhesion molecule binding	328	148	101.7	0.00011	0.02068	Add1 Aldoa Ank3 Prdx6 Bsg Calr Capg Capza1 Cast Ccs Cct8 Cdh1 Col3a1 Cttn Dab2 Dbnl Asap1 Ddx3x Dsg2 Eef2 Egfr Ehd1 Eno1 Epb41l1 Fscn1 Fap Fasn Fbn1 Fga Fn1 Glycam1 Rack1 Hspa5 Ptpn6 Hnrnpk Hspa8 Hsp90ab1 Idh1 Ilk Itga2 Kif5b Klc2 L1cam Lasp1 Ldha Afdn Msn Myh9 Sept2 Neo1 P4hb Prdx1 Pfn1 Pkm Plcb3 Plec Prom1 Psmb6 Ptpn11 Rab1a Rab10 Rab11b Ran Rangap1 Rdx Rpl6 Sell Sptan1 Sptbn1 Sptbn2 Src Syk Ta…
SN>TE	MF	GO:0016810	hydrolase activity, acting on carbon-nit...	64	34	19.84	0.00018	0.03366	Apobec2 Arg1 Cat Crmp1 Dpysl2 Klk1b9 Gda Klk1 Klk1b11 Klk1b16 Klk1b21 Klk1b26 Klk1b27 Klk1b1 Klk1b8 Klk1b3 Ntan1 Dpysl3 Btd Ddah2 Park7 Pglyrp2 Ngly1 Sirt3 Dpysl5 Ddah1 Cad Amdhd1 Oplah Aspg Atic Mthfd1 Acy1 Cps1
SN>TE	MF	GO:0005543	phospholipid binding	132	56	40.93	0.00019	0.03534	Actn2 Ankfy1 Anxa3 Anxa5 Anxa6 Apoa1 Apoa2 Apoc3 Apoe Apoh Cfl1 Dab2 Asap1 F10 Fabp1 Got2 Hmgb1 Hspa8 Mbl1 Mbl2 Map1b Pfn1 Pitpna Plcd1 Sept5 Pon1 Sdpr Snca Sptbn1 Thbs1 Pla2g7 Iqgap1 Wipi1 Apom Pitpnb Snx1 Nisch Snx2 Col4a3bp Snx5 Nup35 Vps36 Cpne3 Lancl2 Wipi2 Osbp Snx27 Hip1 Eea1 Fermt2 Cps1 Picalm Apob Epb41 Trim72 Bin2
SN>TE	MF	GO:0003924	GTPase activity	120	56	37.21	0.0002	0.037	Adssl1 Arf6 Rhoa Cdc42 Ddx3x Dnm2 Eef1a1 Eef1a2 Eef2 Gbp2 Gnai1 Gnai2 Gnai3 Gnb1 Gnb2 Gspt1 Gtpbp1 Hras Rab8a Sept2 Rab1a Rab10 Rab11b Rab3a Rab7 Rac1 Rac2 Ran Tuba1a Tuba1b Tuba4a Tuba1c Tubb2a Tubb3 Tubb4a Tubb5 Eif2s3x Eif2s3y Tuba8 Rab11a Rab2a Tubb6 Rab14 Gtpbp4 Tubb2b 1700009N14Rik Rab27b Efl1 Rap1a Rac3 Rap1b Rab21 Eif5b Tubb4b Tubal3 Tubb1
SN>TE	MF	GO:0005509	calcium ion binding	216	91	66.97	0.00027	0.04968	Macf1 Actn2 Actn3 Acan Amy1 Anxa3 Anxa5 Anxa6 Atp2a1 Atp2a2 Calm1 Calm2 Calm3 Calr Capn1 Capn2 Cdh1 Cdh5 Comp Crp Vcan Dag1 Dsg2 Sparcl1 Ehd1 F10 F2 F9 Fbln1 Fbn1 Fstl1 Gpd2 Hspg2 Lrp1 Cd93 Man1a Masp1 Masp2 Mbl1 Mbl2 Mmp3 Ncl Nid1 Enpp2 Plcb3 Plcd1 Pon1 Ppp3cb Proc Pros1 Pvalb Rgn S100a4 Apcs Scin Selp Snca Sparc Spta1 Sptan1 Tgm2 Thbs1 Thbs4 Tnnc2 Ttn Fbln5 C1s1 C1ra Ehd3 Efemp2 F12 Actn4 Aspn …
SN>TE	MF	GO:0016209	antioxidant activity	54	29	16.74	0.00041	0.07503	Prdx6 Apoa4 Apoe Cat Ccs Fabp1 Gpx1 Gpx3 Gsr Gstp2 Gstp1 Gsto1 Gstz1 Hba-a1 Hp Nxn Prdx1 Sod1 Sod3 Prdx2 Txnrd2 Txnrd1 Txndc17 Apom Park7 Hba-a2 Gpx4 Hbb-bs Hbb-bt
SN>TE	MF	GO:0030246	carbohydrate binding	108	50	33.49	0.00054	0.09828	Acan Aldoa Bsg C4b Calr Cd34 Vcan Fcna Ganab G6pdx Gpi1 Gys1 Hk1 Hk2 Krt1 Lgals1 Cd93 Man2b1 Mbl1 Mbl2 Mrc1 Mrc2 Enpp2 Pfkl Pfkm Prps1 Pygm Rpia Apcs Sbp Clec11a Sell Selp Taldo1 Tkt Vtn Gyg Man2c1 Gbe1 Ganc Agl Prg4 Pygb Pygl Pgd Prps2 Hk3 Ugp2 Aldob Gys2
SN>TE	MF	GO:0016791	phosphatase activity	109	52	33.8	0.00056	0.10136	Acp1 Atp1a1 Bpgm Car3 Ephx2 Fbp2 Ppm1g Lpin1 Ptpn6 Inpp1 Inpp5b Inpp5d Ppp1r12a Pfkfb1 Pon1 Ppm1a Ppm1b Ppp2ca Ppp2cb Ppp3ca Ppp3cb Ppp5c Ptpn11 Ptprf Ptprg Ptprk Ptpru Ptprz1 Bpnt1 Nt5e Map2k1 Ppp2r1a Impa1 Pgam2 Dusp14 Pgp Ilkap Ppp6c Enoph1 Nt5c3b Ppm1f Ppp2r2a Phpt1 Nt5c2 Psph Synj1 Nt5c3 Impa2 Cpped1 Phospho1 Inpp4a Ptpn7
SN>TE	MF	GO:0008270	zinc ion binding	226	92	70.07	0.001	0.18	Ace Adh1 Adh7 Adh5 Parp1 Aebp1 Alb Apobec2 Bhmt Car8 Car1 Car2 Car3 Ccs Cnbp Csrp1 Csrp3 Dmd Dtna Enpep Fhl1 Fhl3 Gda Trip12 Anpep Lasp1 Lhx2 Lhx9 Lta4h Man2b1 Mmp2 Mmp3 Enpp2 Npepps Rabggtb Ranbp2 Rgn Sord Sec23a Snca Sod1 Sod3 Tes Tgfb1i1 Trim28 Usp5 Baz1b Zyx Arih1 Ldb3 Vat1 Sec23b Lmcd1 Pdlim3 Pdlim1 Cpb2 Pdlim5 Pglyrp2 Sirt3 Cryzl1 Chordc1 Uqcrc2 Ubr4 Ddah1 Cad Ankib1 Man2c1 Nebl Kcmf1 Dpp3 …
SN>TE	MF	GO:0016829	lyase activity	98	45	30.39	0.00124	0.22196	Aco1 Aco2 Adsl Aldoa Aldoc Car8 Car1 Car2 Car3 Ddt Eno1 Eno2 Eno3 Fasn Fh1 Glul Got1 Hmbs Me1 Ntan1 Pck1 Umps Urod Uros Echdc1 Gucy1b3 Park7 Hacd3 Gucy1a3 Sirt3 Uba5 Paics L3hypdh Naxd Apmap Phykpl Hadha Cth Mvd Gmds Tkfc Aldob Csad Sdsl Eno1b
SN>TE	MF	GO:0008144	drug binding	53	27	16.43	0.00184	0.32752	Ace Adh1 Alb Eef1a1 Fabp1 Fscn1 Fasn Fkbp4 Fkbp5 Gstp2 Gstp1 Htt Hsp90ab1 Nme2 Pde3b Pnp Ppp3ca Ppp3cb Pygm Nampt Atp1a2 Pygb Pygl Hmgcs1 Pggt1b Ppia Pnp2
SN>TE	MF	GO:0005539	glycosaminoglycan binding	69	41	21.39	0.00192	0.33984	Acan Apoe Apoh Serpinc1 Bgn Cd44 Cfh Comp Hapln1 Vcan Dcn Fn1 Fstl1 Serpind1 Hdgf Jchain Lpl Lrpap1 Ltf Ncam1 Nrp1 Ogn Pcolce Ptprf Selp Serpine2 Tgfbr3 Thbs1 Thbs4 Dpysl3 Vtn Postn Pglyrp2 Tnxb Hrg F11 Lyve1 Stab1 Serpina10 Apob Abi3bp
SN>TE	MF	GO:0030234	enzyme regulator activity	309	136	95.81	0.00196	0.34496	Agt Ahsg Ambp Anxa3 Apoa1 Apoa2 Apoa4 Apoc3 Apoe Apoh Arf1 Arhgap5 Serpinc1 Atp1b3 Bgn Serping1 C3 Calm1 Calm2 Calm3 Casp3 Cast Serpina6 Ccs Csnk2a1 Dcn Asap1 Egfr Fbln1 Fn1 Gdi1 Gdi2 Gclm Rack1 Gp1ba Gstp1 Hc Serpind1 Hk1 Hk2 Hmgb1 Hsp90ab1 Hsp90aa1 Itih1 Itih2 Itih3 Itih4 Serpina3c Kng1 Ltf Mug1 Mug2 Ppp1r12a Sept2 Pcolce Pde6d Pfn1 Plaa Serpinf2 Prkar1a Prkar2a Prkar2b Rab3a Rac2 Rangap1 Rgn R…
SN>TE	MF	GO:0002020	protease binding	61	30	18.91	0.00215	0.37625	Aldoa Serpinc1 Casp3 Cast Chl1 Comp Dpp4 Fap Fn1 Hspg2 Lcn2 Lrp1 Mbl1 Mbl2 Serpinf2 Sell Serpina1a Serpina1b Serpina1c Serpina1d Serpina1e Serpinb6a Timp2 Ttn Vwf Park7 Sri Hspa1a A2m Vcp
SN>TE	MF	GO:0004872	receptor activity	120	54	37.21	0.00284	0.49416	Anxa6 Cd5l Aqp1 Cd36 Cd44 Cd48 Cfi Csf1r Dab2 Dpp4 Egfr F2 Flt4 Rack1 Hcn2 Ptpn6 Ifnar2 Il1r2 Il1rap Itga2 Lifr Mertk Mrc1 Mrc2 Mup1 Neo1 Nrp1 Pdgfra Enpp2 Pigr Ptprf Sphk1 Sdc4 Tgfbr3 Tfrc Vtn Cadm1 Bcam Pglyrp2 Ptk7 Antxr2 Phpt1 Rrbp1 Cd163 Lrp1b Cadm3 Prg4 Lyve1 Stab1 Efemp1 Adgrf5 Thrap3 Cadm2 Cadm4
SN>TE	MF	GO:0008289	lipid binding	238	102	73.79	0.00355	0.61415	Actn2 Adh7 Adh5 Alb Ankfy1 Anxa3 Anxa5 Anxa6 Fabp4 Ap2a2 Ap2m1 Apoa1 Apoa2 Apoa4 Apoc3 Apod Apoe Apoh Atp1a1 C3 Serpina6 Cd14 Cd36 Cfl1 Comp Crp Dab2 Asap1 F10 Fabp3 Fabp1 Gc Got2 Hmgb1 Hspa8 Hspa2 Fabp5 Lbp Lpl Mbl1 Mbl2 Map1b Nme2 Pfn1 Pitpna Plcd1 Pltp Pmp2 Sept5 Pon1 Psmb4 Ptgds Aldh1a2 Rbp4 Sdpr Sell Selp Snca Sptbn1 Thbs1 Pacsin2 Pebp1 Pla2g7 Iqgap1 Wipi1 Apom Pitpnb Snx1 Ehd3 Nisch Snx2 Se…
SN>TE	MF	GO:0004672	protein kinase activity	155	60	48.06	0.00394	0.67768	Akt2 Araf Camk2a Cask Cdk5 Cdk6 Csf1r Csk Csnk2a1 Csnk2a2 Egfr Flt4 Hk1 Hsp90aa1 Ilk Mertk Mup1 Nme2 Nrp1 Pdgfra Phkg1 Prkaca Prkacb Prkg1 Rock1 Rock2 Src Syk Tgfbr3 Trim28 Ttn Baz1b Map2k1 Map2k2 Map2k6 Mapk3 Mapk9 Pdk4 Gsk3b Zak Cad Cpne3 Ptk7 Trp53rkb Csnk1a1 Phkb Prkaa1 Mylk Camk2d Oxsr1 Braf Efemp1 Ppp1r9b Nek9 Mylk2 Gak Wnk1 Taok3 Obscn Trp53rka
SN>TE	MF	GO:0005178	integrin binding	53	26	16.43	0.00434	0.74214	Calr Col3a1 Dab2 Egfr Fap Fbn1 Fn1 Ilk Itga2 L1cam P4hb Syk Tgfbi Thbs1 Thbs4 Timp2 Tln1 Utrn Vcam1 Vtn Vwf Fbln5 Gsk3b Nisch Fermt3 Actn1
SN>TE	MF	GO:0051020	GTPase binding	127	53	39.38	0.0092	1	Ankfy1 Ap1g1 Ehd1 Aimp1 Eno1 Gdi1 Gdi2 Gnb1 Gnb2 Hsp90aa1 Kpnb1 Afdn Nsf Pde6d Pfn1 Prkaca Rab3a Rab3d Rab7 Rabggtb Rac1 Ranbp2 Rangap1 Rock1 Rock2 Cyfip1 Sod1 Sptbn1 Vcl Coro1c Map2k1 Iqgap1 Bin1 Golga4 Xpo7 Exoc2 Tbc1d15 Ipo5 Wdr44 Tbc1d9b Xpo1 Eprs Rcc2 Rap1a Cse1l Erc1 Flna Arhgdia Rasa1 Ipo9 Ipo7 Tnpo1 Eno1b
SN>TE	MF	GO:0052689	carboxylic ester hydrolase activity	80	35	24.8	0.01046	1	Prdx6 Bche Car1 Car2 Ces1c Esd Ces1e Lcat Lipe Lpl Ntan1 Enpp2 Pon1 Rgn Tg Siae Acot1 Pla2g7 Park7 Sirt3 Dtd1 Pnpla2 Lipf Acot7 Apmap Ddhd2 Ppme1 Ces1d Aspg Ces1f Ces2e Aars Acot11 Iars2 Ces1b
SN>TE	MF	GO:0004857	enzyme inhibitor activity	125	71	38.76	0.01106	1	Agt Ahsg Ambp Anxa3 Apoa1 Apoa2 Apoc3 Serpinc1 Bgn Serping1 C3 Casp3 Cast Serpina6 Dcn Rack1 Gp1ba Hc Serpind1 Itih1 Itih2 Itih3 Itih4 Serpina3c Kng1 Mug1 Mug2 Ppp1r12a Pde6d Serpinf2 Prkar1a Prkar2a Prkar2b Serpinf1 Snca Serpina1a Serpina1b Serpina1c Serpina1d Serpina1e Serpinb6b Serpina3k Serpina3n Serpina3m Serpinb6a Serpine2 Serpinb8 Timp2 Pebp1 Abce1 Usp14 Fetub Serpinb1a Anp32e Aspn 1300017…
SN>TE	MF	GO:0008022	protein C-terminus binding	97	41	30.08	0.01179	1	Ap1g1 Ap2a1 Cask Coro1a Dab2 Dbnl Fbln1 Hras Hspg2 Igfals Kpna3 Ncl Nedd4 Nsf Pabpc1 Pfkm Ppm1a Ppp2ca Ppp2cb Procr Rab3a Slc4a1 Src Stip1 Vim Ywhaq Fbln5 Map2k1 Sdcbp Bcam Sclt1 Cltc Vps36 Eml2 Synj1 Prkaa1 Clic6 Ppp1r9b Cep120 Ago2 Usp7
SN>TE	MF	GO:0004175	endopeptidase activity	144	79	44.65	0.01181	1	Ace Cfd C2 Capn1 Capn2 Casp3 Cfi Tpp1 Ctsb Ctsd Ctse Ctsl Ctss Dpp4 Egfbp2 Klk1b9 Cela2a F10 F2 F5 F9 Fap Usp15 Cfb Mst1 Hp Klk1 Klk1b11 Klk1b16 Klk1b21 Klk1b26 Klk1b27 Klkb1 Klk1b1 Klk1b8 Psmb9 Psmb8 Ltf Masp1 Masp2 Mmp2 Mmp3 Klk1b3 Plg Prep Proc Psma2 Psma3 Psmb4 Psmb5 Psmb6 Psmd2 Tpp2 Uchl1 Kel Psma4 Psma5 Psma6 C1s1 C1ra Hgfac F12 Ctsz Ctrb1 Atg4b Proz Uqcrc2 Psmd1 Blmh Sri F11 Cela1 Habp2 Cp…
SN>TE	MF	GO:0032403	protein complex binding	432	180	133.95	0.01193	1	Actb Actn2 Actn3 Add1 Add2 Adssl1 Ambp Anxa6 Ap1g1 Ap2a1 Ap2a2 Arpc1b Bhmt Calr Capg Capza1 Cask Casp3 Cfl1 Cfl2 Coro1a Col3a1 Comp Ctsb Ctsl Ctss Cttn Dab2 Dag1 Dbnl Dcn Dnm2 Dpp4 Sparcl1 Eef2 Egfr Fscn1 Fap Fbln1 Fbn1 Fn1 Gnai1 Gnai2 Gnai3 Gnb1 Gnb2 Gp5 Gpc1 Hcls1 Hcn2 Hk1 Hspa8 Hsp90ab1 Hsp90aa1 Hspa4 Jchain Ilk Kpnb1 Itga2 Krt14 Krt19 Krt8 L1cam Lasp1 Psmb9 Lrp1 Lum Mif Mmp3 Mrc2 Map1b Myh3 M…
SN>TE	MF	GO:0044325	ion channel binding	57	26	17.67	0.01392	1	Actn2 Ank3 Ap2m1 Calm1 Calm2 Calm3 Cdh5 Fhl1 Fmr1 Htt Hsp90ab1 Hsp90aa1 Nos1 Ppp2ca Src Ywhah Ywhaq Actn4 Phpt1 Camk2d Ank2 Arrb1 Actn1 Ppp1r9b Rasa1 Gpd1l
SN>TE	MF	GO:0031625	ubiquitin protein ligase binding	116	47	35.97	0.01773	1	Actg1 Prdx6 Calr Cct2 Ckb Clu Egfr Faf1 Gpi1 Hspa5 Hspa8 Pcbp2 Prkaca Prkacb Pa2g4 Prkar1a Prkar2a Prkar2b Rangap1 Trim28 Tpi1 Tuba1b Tubb5 Ube2h Uchl1 Vcl Arih1 Cul3 Cul1 Usp25 Gsk3b Ube2v1 Bag5 Ube2v2 Usp19 Cul2 Lrpprc Cul5 Gabarapl2 Cul4a Arrb1 Hspa1a Ube2o Nploc4 Yod1 Usp7 Vcp
SN>TE	MF	GO:0016757	transferase activity, transferring glyco...	84	25	26.05	0.01967	1	Ace Parp1 Gys1 Man1a Man2b1 Pnp Pygm Umps Gyg Nampt Mtap Man2c1 Gbe1 Ctbs Ganc Agl Zc3hav1 Rpn1 Art3 Pygb Pygl Naprt Ppat Gys2 Pnp2
SN>TE	MF	GO:0008135	translation factor activity, RNA binding	64	28	19.84	0.02073	1	Eef1a1 Eef1a2 Eef2 Eif3a Eif4a1 Gspt1 Gtpbp1 Eif6 Eif2s3x Eif2s3y Eif3b Eif3g Eif3i Eif3d Eef1b2 Eif3c Eef1d Eef1g Eif2s2 Eif4b Efl1 Eif2b3 Eif4g1 Eif5 Eif5b Eif2a Eif4g3 Eif5a
SN>TE	MF	GO:0097159	organic cyclic compound binding	1786	573	553.77	0.02146	1	Acadl Acadvl Aco1 Acta1 Actb Actc1 Actg1 Actg2 Acta2 Add1 Adh1 Adh7 Adk Parp1 Adssl1 Adss Aebp1 Ak1 Akap1 Akt2 Alb Aldoa Ambp Mat1a Anxa6 Api5 Apoa1 Apoa2 Apoa4 Apod Apoe Araf Rplp0 Arf1 Arf2 Arf3 Arf4 Arf5 Arf6 Rhoa Rhoc Arhgap5 Ass1 Atp1a1 Atp2a1 Atp2a2 Atp6v1a Atp6v1b2 Hnrnpd Smyd1 Pdia4 Calr Camk2a Cat Cask Cast Serpina6 Cct2 Cct3 Cct5 Cct8 Cdc42 Cdk5 Cdk6 Chkb Ckb Ckm Ckmt1 Coro1a Cnbp Comp …
SN>TE	MF	GO:0005198	structural molecule activity	327	121	101.39	0.02323	1	Actg1 Add1 Add2 Acan Akap1 Ank3 Rplp0 Arpc1b Col15a1 Col18a1 Col3a1 Col4a2 Col1a1 Col1a2 Comp Copa Hapln1 Vcan Csrp3 Dag1 Dmd Epb41l1 Epb41l2 Epb41l3 Fbln1 Fbn1 Fga Hcn2 Krt31 Krt10 Krt13 Krt14 Krt16 Krt19 Krt1 Krt2 Krt4 Krt6a Krt8 Map7 Myh11 Myom1 Sept2 Nefm Plec Prph Rpl26 Rpl37a Rpl6 Rpl7 Rps3a1 Rps4x Rps7 Sptb Sptbn1 Tln1 Tpm1 Ttn Tuba1a Tuba1b Tuba4a Tuba1c Tubb2a Tubb3 Tubb4a Tubb5 Vcl Vim …
SN>TE	MF	GO:0001882	nucleoside binding	709	293	219.83	0.02524	1	Acta1 Actb Actc1 Actg1 Actg2 Acta2 Adk Adssl1 Adss Ak1 Akt2 Mat1a Anxa6 Araf Arf1 Arf2 Arf3 Arf4 Arf5 Arf6 Rhoa Rhoc Arhgap5 Ass1 Atp1a1 Atp2a1 Atp2a2 Atp6v1a Atp6v1b2 Camk2a Cask Cct2 Cct3 Cct5 Cct8 Cdc42 Cdk5 Cdk6 Chkb Ckb Ckm Ckmt1 Csf1r Csk Csnk2a2 Ddx3x Dhx9 Dync1h1 Dnm2 Eef1a1 Eef1a2 Eef2 Egfr Ehd1 Ddx19a Eif4a1 Acsl1 Smc2 Fkbp4 Flt4 Gart Gbp2 Gclc Glul Gnai1 Gnai2 Gnai3 Hspa5 Gspt1 Gtpbp1 …
SN>TE	MF	GO:0099600	transmembrane receptor activity	67	27	20.77	0.02953	1	Anxa6 Aqp1 Cd44 Csf1r Egfr Flt4 Hcn2 Ptpn6 Ifnar2 Il1r2 Il1rap Itga2 Lifr Mertk Mrc1 Mrc2 Mup1 Nrp1 Pdgfra Pigr Ptprf Sphk1 Tgfbr3 Phpt1 Lyve1 Efemp1 Adgrf5
SN>TE	MF	GO:0004721	phosphoprotein phosphatase activity	66	28	20.46	0.03205	1	Acp1 Ppm1g Ptpn6 Ppp1r12a Ppm1a Ppm1b Ppp2ca Ppp2cb Ppp3ca Ppp3cb Ppp5c Ptpn11 Ptprf Ptprg Ptprk Ptpru Ptprz1 Map2k1 Ppp2r1a Dusp14 Pgp Ilkap Ppp6c Ppm1f Ppp2r2a Phpt1 Cpped1 Ptpn7
SN>TE	MF	GO:0004871	signal transducer activity	159	63	49.3	0.03819	1	Araf Rhoc Cd36 Cd44 Csf1r Egfr F2 Flt4 Gnai1 Gnai2 Gnai3 Gnb1 Gnb2 Ptpn6 Ifnar2 Il1r2 Il1rap Ilk Itga2 Lgals1 Lifr Mertk Mrc1 Mrc2 Mup1 Klk1b3 Nrp1 Pdgfra Pigr Plcb3 Plcd1 Ppm1a Ppp5c Ptprf Sphk1 Stat3 Stat5a Stat5b Syk Sdc4 Tgfbr3 Map2k1 Map2k2 Map2k6 Mapk3 Mapk9 Pglyrp2 Zak Gng11 Eef1d Ptk7 Phpt1 Oxsr1 Braf Lyve1 Cspg4 Flna Efemp1 Adgrf5 Mavs Plcg2 Atp2c1 Taok3
SN>TE	MF	GO:0044877	macromolecular complex binding	585	223	181.39	0.03935	1	Actb Actn2 Actn3 Add1 Add2 Parp1 Adssl1 Ambp Anxa6 Ap1g1 Ap2a1 Ap2a2 Apoa1 Apoa2 Apoe Arpc1b Hnrnpd Bhmt Calr Capg Capza1 Cask Casp3 Cd36 Cfl1 Cfl2 Coro1a Col3a1 Comp Crp Ctsb Ctsl Ctss Cttn Cux1 Dab2 Dag1 Dbnl Dcn Ddx3x Dnm2 Dpp4 Sparcl1 Eef2 Egfr Fabp1 Fscn1 Fap Fbln1 Fbn1 Fmr1 Fn1 Gabpa Gnai1 Gnai2 Gnai3 Gnb1 Gnb2 Gp5 Gpc1 Hspa5 Hcls1 Hcn2 Hdgfrp2 Hk1 Hnrnpk Prmt1 Hspa8 Hsp90ab1 Hsp90aa1 Hspa4…
SN>TE	MF	GO:0042277	peptide binding	104	41	32.25	0.04048	1	Anxa5 Ap2m1 Apoa1 Apoe Rplp0 Calr Tpp1 Ctsb Ctsd Ctsl Dpp4 Enpep Gsr Gstm5 Gstp2 Gstp1 H2-D1 H2-K1 H2-Q10 H2-Q4 Hspa8 Kpnb1 Kpna3 Kpna4 Anpep Lta4h Prep Npepps Tpp2 Tubb3 Cltc Ipo5 Memo1 Csnk1a1 Rnpep Srp68 Pggt1b Tnpo1 Ppia Tnpo3 Gm8909
SN>TE	MF	GO:0043169	cation binding	1017	387	315.33	0.04209	1	Ace Macf1 Aco1 Aco2 Actn2 Actn3 Adh1 Adh7 Adh5 Adk Parp1 Adssl1 Adss Aebp1 Acan Alb Mat1a Amy1 Ankfy1 Anxa3 Anxa5 Anxa6 Apoa1 Apoa2 Apoa4 Apobec2 Apoe Araf Arf1 Arg1 Atp1a1 Atp2a1 Atp2a2 Bche Bhmt Smyd1 C2 Cacna1s Calm1 Calm2 Calm3 Calr Car8 Camk2a Capn1 Capn2 Car1 Car2 Car3 Cat Ccs Cdh1 Cdh5 Cfi Tpp1 Cnbp Col18a1 Col3a1 Col1a1 Col1a2 Comp Cp Crp Csk Vcan Csrp1 Csrp3 Dag1 Asap1 Dmd Dsg2 Dtna Spar…
SN>TE	MF	GO:0016301	kinase activity	240	94	74.41	0.0428	1	Adk Ak1 Akt2 Araf Camk2a Cask Cdk5 Cdk6 Chkb Ckb Ckm Ckmt1 Csf1r Csk Csnk2a1 Csnk2a2 Egfr Flt4 Hk1 Hk2 Hsp90aa1 Ilk Khk Mertk Mup1 Nme1 Nme2 Nrp1 Pck1 Pdgfra Pfkfb1 Pfkl Pfkm Pgk1 Pgk2 Phkg1 Pip4k2a Pkm Prkaca Prkacb Pklr Prkg1 Prps1 Rock1 Rock2 Sphk1 Src Syk Tgfbr3 Trim28 Ttn Cmpk2 Baz1b Map2k1 Map2k2 Map2k6 Mapk3 Mapk9 Pdk4 Pfkp Gsk3b Zak Col4a3bp Cad Cpne3 Pgm2l1 Rbks Ptk7 Trp53rkb Ckmt2 Csnk1…
SN>TE	MF	GO:0016773	phosphotransferase activity, alcohol gro...	204	81	63.25	0.04842	1	Adk Akt2 Araf Camk2a Cask Cdk5 Cdk6 Chkb Csf1r Csk Csnk2a1 Csnk2a2 Egfr Flt4 Hk1 Hk2 Hsp90aa1 Ilk Khk Mertk Mup1 Nme2 Nrp1 Pdgfra Pfkfb1 Pfkl Pfkm Phkg1 Pip4k2a Pkm Prkaca Prkacb Pklr Prkg1 Rock1 Rock2 Sphk1 Src Syk Tgfbr3 Trim28 Ttn Baz1b Map2k1 Map2k2 Map2k6 Mapk3 Mapk9 Pdk4 Pfkp Gsk3b Zak Cad Cpne3 Pgm2l1 Rbks Ptk7 Trp53rkb Csnk1a1 Phkb Xylb Prkaa1 Mylk Camk2d Pip4k2b Oxsr1 Braf Nadk Hk3 Efemp…
SN▲>TE▲	BP	GO:0010466	negative regulation of peptidase activit...	86	26	6	5.3e-11	6.0791e-08	Serpinc1 Gpi1 Serpind1 Itih2 Itih4 Serpina3c Kng1 Mug1 Mug2 Serpinf2 Por Snca Serpina1a Serpina1b Serpina1c Serpina1d Serpina1e Serpina3k Serpina3n Serpina3m Vtn Pebp1 Sfn Serpinb1a A2m BC048546
SN▲>TE▲	BP	GO:0010038	response to metal ion	95	24	6.63	1.6e-08	1.8336e-05	Aco1 Anxa11 Anxa5 Ass1 Hnrnpd Cav1 Cp Fga Fn1 Gpld1 Pklr Sord Snca Sod1 Trf Iqgap1 Clic4 Pgam2 S100a16 Fgg Akr1c18 Fgb Gsn Fus
SN▲>TE▲	BP	GO:0046496	nicotinamide nucleotide metabolic proces...	90	23	6.28	2.6e-08	2.977e-05	Aldoa Aldoc Cbr2 Eno3 Gapdh Gpd1 Gpi1 Idh3g Ldha Me1 Mdh1 Pgam1 Pgk1 Pkm Pklr Tkt Tpi1 Pgam2 Pfkp Nampt Dcxr Vcp Gpd1l
SN▲>TE▲	BP	GO:0006959	humoral immune response	51	16	3.56	1.7e-07	0.00019448	C2 C3 C4b C9 Cfh Cfi Fga Cfb Hpx Krt1 Ltf Mbl1 Mbl2 Fgb C8b A2m
SN▲>TE▲	BP	GO:0006091	generation of precursor metabolites and ...	173	26	12.08	7.3e-07	0.00083439	Aco1 Aldoa Aldoc Apoc3 Rhoa Cat Eno3 Gapdh Gpd1 Gpi1 Idh3g Ldha Mdh1 COX2 Mup1 Pgam1 Pgk1 Pkm Pklr Pygm Snca Tpi1 Pgam2 Pfkp Suclg1 Vcp
SN▲>TE▲	BP	GO:0030193	regulation of blood coagulation	50	15	3.49	8e-07	0.0009136	Anxa5 Serpinc1 Anxa2 Cav1 F2 Fga Gp5 Klkb1 Kng1 Plg Serpinf2 Prdx2 Fgg Fgb Kng2
SN▲>TE▲	BP	GO:0006066	alcohol metabolic process	101	22	7.05	1.1e-06	0.0012551	Acadl Adh1 Adh7 Adh5 Aldh1a1 Akr1b3 Apoa1 Apoa4 Apoc1 Apoc3 Cat Got1 Por Rbp4 Sord Snca Sod1 Tpi1 Ttr Akr1c18 Cyb5r3 Apob
SN▲>TE▲	BP	GO:0002253	activation of immune response	86	16	6	1.5e-06	0.00171	C2 C3 C4b C9 Cav1 Cfh Cfi Gpld1 Cfb Hspd1 Krt1 Ltf Mbl1 Mbl2 C8b A2m
SN▲>TE▲	BP	GO:0043434	response to peptide hormone	114	20	7.96	1.8e-06	0.0020502	Agt Ahsg Anxa5 Apoc3 Car2 Cav1 Gpld1 Serpina3c Pklr Rbp4 Serpina1a Serpina1b Serpina1c Serpina1d Serpina1e Serpina3k Serpina3n Serpina3m Ywhag Hadha
SN▲>TE▲	BP	GO:0007017	microtubule-based process	276	26	19.27	1.8e-06	0.0020502	Ap1g1 Rhoa Cav1 Dync1h1 Gapdh Gda Kpnb1 Fyco1 Myh9 Pdcd6ip Snca Sod1 Tuba1a Tuba1b Tuba1c Tubb2a Tubb3 Tubb5 Dynll1 Actr2 Cltc Tubb6 Dynll2 Tubb2b Flna Tubb4b
SN▲>TE▲	BP	GO:0044724	single-organism carbohydrate catabolic p...	64	16	4.47	5e-06	0.005685	Aldoa Aldoc Eno3 Gapdh Gpd1 Gpi1 Ldha Pgam1 Pgk1 Pkm Pklr Pygm Sord Tpi1 Pgam2 Pfkp
SN▲>TE▲	BP	GO:0006575	cellular modified amino acid metabolic p...	72	17	5.03	5.9e-06	0.0067024	Ass1 Ckm Gpx3 Gstm1 Gstm2 Gstm4 Gstp2 Gstp1 Gstt1 Gsto1 P4hb Sod1 Tg Hmgn5 Gstm7 Aldh1l1 Mthfd1
SN▲>TE▲	BP	GO:0046034	ATP metabolic process	130	24	9.08	7.8e-06	0.008853	Aldoa Aldoc Apoc3 Rhoa Atp5a1 Eno3 Gapdh Gpd1 Gpi1 Hspa8 Ldha Myh3 Myh8 Myh6 Pgam1 Pgk1 Pkm Pklr Snca Tpi1 Pgam2 Pfkp Myh7 Vcp
SN▲>TE▲	BP	GO:0009179	purine ribonucleoside diphosphate metabo...	53	14	3.7	9.9e-06	0.0112266	Aldoa Aldoc Eno3 Gapdh Gpd1 Gpi1 Ldha Pgam1 Pgk1 Pkm Pklr Tpi1 Pgam2 Pfkp
SN▲>TE▲	BP	GO:0001101	response to acid chemical	68	16	4.75	1.2e-05	0.013596	Add1 Adh1 Akr1b3 Anxa2 Capn2 Cfl1 Col1a2 Krt8 Aldh1a2 Rbp4 Rragd Rragc Ipo5 Akr1c18 Aars Atp2b4
SN▲>TE▲	BP	GO:0044283	small molecule biosynthetic process	199	35	13.89	1.5e-05	0.01698	Acadl Agt Aldh1a1 Akr1b3 Apoa1 Apoa4 Ass1 Fasn Gapdh Gpd1 Got1 Gpi1 Gsto1 Ldha Anxa1 Mup1 Pgam1 Pgk1 Pkm Pklr Por Prps1 Aldh1a2 Rbp4 Sord Snca Sod1 Tpi1 Pgam2 Akr1c18 Mthfd1 Cyb5r3 Apob Ahcy Atp2b4
SN▲>TE▲	BP	GO:0046890	regulation of lipid biosynthetic process	55	14	3.84	1.6e-05	0.018096	Acadl Agt Apoa1 Apoa4 Apoc3 Atp1a1 C3 Gpld1 Anxa1 Mup1 Por Sod1 Akr1c18 Apob
SN▲>TE▲	BP	GO:0044248	cellular catabolic process	601	58	41.96	2.2e-05	0.02486	Acadl Adh5 Prdx6 Apoa1 Apoa4 Apoc3 Anxa2 Capn2 Cat Gda Gpd1 Got1 Gpi1 Gpld1 Gpx3 Gstm2 Gstm4 Gsto1 Hp Hprt Msn Pdcd6ip Pgam1 Plg Por Psmc1 Psmc2 Psmc5 Pygm Rdx Sord Snca Prdx2 Tpi1 Hsp90b1 Ube2l3 Uba1 Psmd13 Psma4 Psma7 Prdx5 Pgam2 Samhd1 Cndp2 Psmd12 Gstm7 Lrpprc Hadha Ces1d Akr1c18 Aldh1l1 Acat1 Apob Ahcy Vcp Gm15800 Gcdh Atp2b4
SN▲>TE▲	BP	GO:0045807	positive regulation of endocytosis	60	14	4.19	4.5e-05	0.050805	Add1 Ahsg Arf1 C2 C3 Calr Cav1 Hspa8 Mbl1 Mbl2 Snca Trf Vtn Actn4
SN▲>TE▲	BP	GO:0006165	nucleoside diphosphate phosphorylation	53	13	3.7	4.9e-05	0.055272	Aldoa Aldoc Eno3 Gapdh Gpd1 Gpi1 Pgam1 Pgk1 Pkm Pklr Tpi1 Pgam2 Pfkp
SN▲>TE▲	BP	GO:0016051	carbohydrate biosynthetic process	61	14	4.26	5.5e-05	0.061985	Akr1b3 Gapdh Gpd1 Got1 Gpi1 Mup1 Pgam1 Pgk1 Rbp4 Sord Snca Tpi1 Pgam2 Cltc
SN▲>TE▲	BP	GO:0006090	pyruvate metabolic process	61	14	4.26	5.5e-05	0.061985	Aldoa Aldoc Eno3 Gapdh Gpd1 Gpi1 Ldha Pgam1 Pgk1 Pkm Pklr Tpi1 Pgam2 Pfkp
SN▲>TE▲	BP	GO:0032102	negative regulation of response to exter...	85	17	5.93	6e-05	0.0675	Anxa5 Apoa1 Anxa2 F2 Fga Gp5 Gstp1 Klkb1 Kng1 Krt1 Ltf Plg Serpinf2 Prdx2 Fgg Fgb Kng2
SN▲>TE▲	BP	GO:0019538	protein metabolic process	1528	123	106.67	0.0002	0.2248	Aco1 Adh5 Agt Apoa1 Rhoa Serpinc1 Hnrnpd C2 C3 C4b C9 Anxa2 Calr Capn2 Cav1 Cdc37 Cfh Cfi Cfl1 Dnpep Eif4a1 Eif4a2 F2 Fga Fn1 Gapdh Gpi1 Gpld1 Gstp1 Cfb Hbb-b1 Serpind1 Hp Hpx Hspa8 Hspb1 Hspd1 Hspa4 Il1rap Itga5 Itih2 Itih4 Klkb1 Serpina3c Kng1 Krt1 Lmnb1 Anxa1 Ltf Mbl1 Mbl2 Msn Mug1 Mug2 Myh9 P4hb Pdcd6ip Plg Serpinf2 Por Psmc1 Psmc2 Psmc5 Rdx Rpl30 Rpl9 Snca Sod1 Serpina1a Serpina1b Serpina1c …
SN▲>TE▲	BP	GO:0034097	response to cytokine	189	25	13.19	0.00026	0.29198	Apoa1 Cav1 Cdc37 Fasn Fn1 Gapdh Gpd1 Hpx Il1rap Serpina3c Krt8 Lifr Aldh1a2 Snca Serpina1a Serpina1b Serpina1c Serpina1d Serpina1e Serpina3k Serpina3n Serpina3m Tjp2 Rpl13a Tuba1b
SN▲>TE▲	BP	GO:2000377	regulation of reactive oxygen species me...	70	14	4.89	0.00027	0.30294	Agt Rhoa Ass1 Cav1 F2 Gstp1 Hp Hspd1 Snca Sod1 Prdx2 Dynll1 Akr1c18 Atp2b4
SN▲>TE▲	BP	GO:0006954	inflammatory response	168	26	11.73	0.00031	0.34751	Agt Ahsg Apoa1 C3 Cfh F2 Fn1 Gstp1 Hp Hspd1 Il1rap Itih4 Klkb1 Kng1 Krt1 Anxa1 Serpinf2 Serpina1a Serpina1b Serpina3n Prdx2 Ywhaz Hnrnpa0 Hmgb2 A2m Ahcy
SN▲>TE▲	BP	GO:0072330	monocarboxylic acid biosynthetic process	80	12	5.58	0.00032	0.3584	Acadl Agt Aldh1a1 Apoa1 Apoa4 Fasn Ldha Anxa1 Pkm Pklr Aldh1a2 Akr1c18
SN▲>TE▲	BP	GO:0002262	myeloid cell homeostasis	56	12	3.91	0.00037	0.41403	Add1 Ank1 Gpi1 Hba-a1 Hbb-b1 Hbb-b2 Anxa1 Mb Sod1 Hmgb2 Mthfd1 Hba-a2
SN▲>TE▲	BP	GO:1902533	positive regulation of intracellular sig...	233	31	16.27	0.00042	0.46956	Agt Akr1b3 Apoa1 Rhoc C3 Calr Cat Cav1 F2 Fga Gsto1 Hpx Lmnb1 Ltf Mup1 Serpinf2 S100a4 Sod1 Prdx2 Trf Pebp1 Iqgap1 Rragd Rragc Actn4 Eef1d Gstm7 Fgg Akr1c18 Fgb Flna
SN▲>TE▲	BP	GO:0045087	innate immune response	177	28	12.36	0.00042	0.46956	Ap1g1 Apoa4 C2 C3 C9 Cav1 Cdc37 Cfh Cfi Fga Gapdh Cfb Hpx Hspd1 Il1rap Krt1 Anxa1 Ltf Mbl1 Mbl2 Snca Rpl13a Samhd1 Hmgb2 Fgg Fgb C8b A2m
SN▲>TE▲	BP	GO:0002460	adaptive immune response based on somati...	66	13	4.61	0.00051	0.56916	C2 C3 C4b C9 Cfi H2-D1 Hpx Hspa8 Hspd1 Anxa1 Mbl1 Mbl2 C8b
SN▲>TE▲	BP	GO:0006518	peptide metabolic process	402	35	28.06	0.00059	0.65785	Aco1 Hnrnpd Calr Dnpep Eif4a1 Eif4a2 Gapdh Gpx3 Gstm1 Gstm2 Gstm4 Gstp2 Gstp1 Gstt1 Gsto1 Hbb-b1 Rpl30 Rpl9 Sod1 Rpl13a Hmgn5 Eif3d Cndp2 Eif3f Rpl35 Eef1d Rpl4 Gstm7 Nars Lrpprc Qars Eif5 Aars Apeh
SN▲>TE▲	BP	GO:1901360	organic cyclic compound metabolic proces...	1432	117	99.97	0.00069	0.76866	Acadl Adss Agt Aldoa Aldoc Akr1b3 Ank1 Apoa1 Apoa4 Apoc1 Apoc3 Rhoa Atp1a1 Atp5a1 Hnrnpd Calr Cat Cav1 Cbr2 Cbx3 Cct4 Cyp2f2 Ddx19a Eif4a1 Eif4a2 Eno3 Gapdh Gc Gda Gpd1 Gpi1 Gstm2 Gstm4 Gstt1 Hnrnpa1 Hprt Hpx Hspa8 Hspd1 Idh3g Il1rap Ldha Ltf Lum Me1 Mdh1 Mup1 Myh3 Myh8 Myh6 Ncl Pgam1 Pgk1 Pkm Pklr Serpinf2 Por Prps1 Psmc1 Psmc2 Psmc5 Pura Purb Snca Sod1 Spta1 Prdx2 Tg Tkt Tpi1 Tpmt Trf Ube2l3 Yw…
SN▲>TE▲	BP	GO:0055114	oxidation-reduction process	464	51	32.39	0.00074	0.82362	Acadl Aco1 Adh1 Adh7 Adh5 Aldh1a1 Aldh2 Aldh3a1 Akr1b3 Prdx6 Apoa1 Apoa4 Cat Cbr2 Cp Cyp2f2 Fasn Gpd1 Gdi2 Gpx3 Gsto1 Idh3g Ldha Me1 Mdh1 COX2 Mup1 Por Pygm Aldh1a2 Sord Snca Sod1 Prdx2 Aldh1a7 Txnl1 Prdx5 Suclg1 Aldh9a1 Dcxr Aldh1b1 Hadha Akr1c18 Aldh1l1 Mthfd1 Cyb5r3 Qdpr Acat1 Vcp Gcdh Gpd1l
SN▲>TE▲	BP	GO:0030168	platelet activation	53	11	3.7	0.00087	0.96744	F2 Fga Gp5 Hspb1 Itga2b Myh9 Tln1 Vcl Fgg Fgb Flna
SN▲>TE▲	BP	GO:0006875	cellular metal ion homeostasis	144	21	10.05	0.00089	0.98879	Aco1 Agt Anxa6 Arf1 Atp1a1 Cav1 Cp F2 Ftl1 Gsto1 Hpx Kng1 Pvalb Pygm Ryr1 Snca Sod1 Trf Gstm7 Atp2b4 Kng2
SN▲>TE▲	BP	GO:0046486	glycerolipid metabolic process	98	11	6.84	0.0009	0.999	Apoa1 Apoa4 Apoc1 Apoc3 C3 Cat Cav1 Gpd1 Gpld1 Ces1d Apob
SN▲>TE▲	BP	GO:0071417	cellular response to organonitrogen comp...	131	19	9.15	0.00096	1	Agt Ahsg Anxa5 Hnrnpd Capn2 Car2 Cav1 Col1a2 Gpd1 Gpld1 Pklr Ryr1 Hsp90b1 Ywhag Rragd Rragc Gstm7 Ipo5 Atp2b4
SN▲>TE▲	BP	GO:1901701	cellular response to oxygen-containing c...	254	32	17.73	0.00102	1	Add1 Agt Ahsg Akr1b3 Anxa5 Apoa4 Apoc3 Hnrnpd Capn2 Car2 Cav1 Col1a2 Gpd1 Gpld1 Gstp1 Anxa1 Ltf Msn Mup1 Ncl Pklr Aldh1a2 Sod1 Prdx2 Hsp90b1 Ywhag Rragd Rragc Prdx5 Ipo5 Akr1c18 Atp2b4
SN▲>TE▲	BP	GO:0000302	response to reactive oxygen species	72	13	5.03	0.00122	1	Akr1b3 Prdx6 Apoa4 Hnrnpd Cat Gstp1 Hp Anxa1 Mb Sod1 Prdx2 Prdx5 Akr1c18
SN▲>TE▲	BP	GO:0006725	cellular aromatic compound metabolic pro...	1372	106	95.78	0.00137	1	Adss Agt Aldoa Aldoc Akr1b3 Ank1 Apoc3 Rhoa Atp5a1 Hnrnpd Calr Cat Cav1 Cbr2 Cbx3 Cct4 Cyp2f2 Ddx19a Eif4a1 Eif4a2 Eno3 Gapdh Gda Gpd1 Gpi1 Gstm2 Gstm4 Gstt1 Hnrnpa1 Hprt Hpx Hspa8 Hspd1 Idh3g Il1rap Ldha Ltf Lum Me1 Mdh1 Mup1 Myh3 Myh8 Myh6 Ncl Pgam1 Pgk1 Pkm Pklr Serpinf2 Prps1 Psmc1 Psmc2 Psmc5 Pura Purb Snca Spta1 Prdx2 Tg Tkt Tpi1 Tpmt Trf Ube2l3 Ywhah Ywhaq Pcbp1 Hmgn5 Hnrnpa2b1 Ywhab Prdx5…
SN▲>TE▲	BP	GO:0002449	lymphocyte mediated immunity	73	13	5.1	0.00139	1	Ap1g1 C2 C3 C4b C9 Cfi H2-D1 Hpx Hspa8 Hspd1 Mbl1 Mbl2 C8b
SN▲>TE▲	BP	GO:0032846	positive regulation of homeostatic proce...	74	13	5.17	0.00158	1	Agt Ahsg Car2 Cav1 Cct4 F2 Gpld1 Gsto1 Anxa1 Snca Trf Gstm7 Hmgb2
SN▲>TE▲	BP	GO:0016125	sterol metabolic process	50	10	3.49	0.002	1	Acadl Apoa1 Apoa4 Apoc1 Apoc3 Cat Por Sod1 Cyb5r3 Apob
SN▲>TE▲	BP	GO:0042180	cellular ketone metabolic process	68	12	4.75	0.00228	1	Acadl Agt Akr1b3 Apoa1 Apoa4 Cav1 Gpd1 Gpi1 Anxa1 Snca Akr1c18 Atp2b4
SN▲>TE▲	BP	GO:0044255	cellular lipid metabolic process	341	31	23.81	0.00234	1	Acadl Adh1 Adh7 Adh5 Agt Aldh1a1 Apoa1 Apoa4 Apoc1 Apoc3 Arf1 C3 Cat Cav1 Cyp2f2 Fasn Gpd1 Gpld1 Anxa1 Por Aldh1a2 Rbp4 Snca Ttr Gstm7 Hadha Ces1d Akr1c18 Acat1 Apob Gcdh
SN▲>TE▲	BP	GO:0006790	sulfur compound metabolic process	136	19	9.49	0.0026	1	Fasn Gpx3 Gstm1 Gstm2 Gstm4 Gstp2 Gstp1 Gstt1 Gsto1 Snca Sod1 Hmgn5 Txnl1 Suclg1 Gstm7 Ces1d Mthfd1 Ahcy Gcdh
SN▲>TE▲	BP	GO:0034109	homotypic cell-cell adhesion	52	10	3.63	0.00271	1	Fga Hspb1 Itga2b Myh9 Rdx Tln1 Vcl Fgg Fgb Flna
SN▲>TE▲	BP	GO:0009725	response to hormone	198	36	13.82	0.00282	1	Adh1 Agt Ahsg Aldh3a1 Anxa5 Apoc3 Rhoa Ass1 Atp1a1 Calr Car2 Cav1 Gpld1 Cfb Serpina3c Anxa1 Mb Me1 Pklr Rbp4 Rdx Sord Serpina1a Serpina1b Serpina1c Serpina1d Serpina1e Serpina3k Serpina3n Serpina3m Ube2l3 Ywhag Ywhah Hmgb2 Hadha Akr1c18
SN▲>TE▲	BP	GO:1901362	organic cyclic compound biosynthetic pro...	844	68	58.92	0.00309	1	Adss Agt Aldoa Ank1 Apoa1 Apoa4 Rhoa Atp1a1 Atp5a1 Hnrnpd Calr Cat Cav1 Cbx3 Cct4 Eif4a2 Hprt Hspa8 Il1rap Ltf Lum Mup1 Myh6 Ncl Pkm Pklr Serpinf2 Por Prps1 Psmc1 Psmc2 Psmc5 Pura Purb Snca Sod1 Spta1 Prdx2 Trf Ube2l3 Ywhah Ywhaq Pcbp1 Hmgn5 Hnrnpa2b1 Ywhab Prdx5 Suclg1 Dynll1 Ruvbl1 Nampt Actn4 Eef1d Tceb2 Basp1 Snx6 Lrpprc Hmgb2 Akr1c18 Mthfd1 Cyb5r3 Pgm3 Qdpr Prps2 Flna Apob Vcp Atp2b4
SN▲>TE▲	BP	GO:0031329	regulation of cellular catabolic process	142	15	9.91	0.00314	1	Apoa1 Apoa4 Apoc3 Anxa2 Gpd1 Gpld1 Hp Msn Pgam1 Rdx Snca Pgam2 Lrpprc Vcp Atp2b4
SN▲>TE▲	BP	GO:1901617	organic hydroxy compound biosynthetic pr...	53	10	3.7	0.00314	1	Akr1b3 Apoa1 Apoa4 Got1 Por Snca Sod1 Akr1c18 Cyb5r3 Apob
SN▲>TE▲	BP	GO:0070887	cellular response to chemical stimulus	681	76	47.54	0.0032	1	Add1 Agt Ahsg Akr1b3 Anxa5 Apoa1 Apoa4 Apoc3 Rhoa Atp1a1 Hnrnpd Anxa2 Calr Capn2 Car2 Cav1 Cdc37 Col1a2 Cyp2f2 Fasn Fn1 Gapdh Gpd1 Gpld1 Gstm1 Gstm2 Gstm4 Gstp1 Gstt1 Gsto1 Hpx Hspb1 Il1rap Krt8 Lifr Lmnb1 Anxa1 Ltf Msn Mup1 Myh6 Ncl P4hb Pklr Aldh1a2 Rdx Ryr1 Snca Sod1 Prdx2 Tjp2 Hsp90b1 Trf Rpl13a Tuba1b Ube2l3 Ywhag Ywhah Iqgap1 Clic4 Rragd Hnrnpa2b1 Txnl1 Rragc Prdx5 Gstm7 Ipo5 Snx6 Lrg1 Hmgb…
SN▲>TE▲	BP	GO:0034329	cell junction assembly	80	13	5.58	0.00325	1	Agt Rhoa Rhoc Cav1 Fn1 Itga5 Plec Tln1 Vcl Wdr1 Iqgap1 Actn4 Actn1
SN▲>TE▲	BP	GO:0030099	myeloid cell differentiation	125	15	8.73	0.00332	1	Add1 Ank1 Anxa2 Car2 Hba-a1 Hbb-b1 Hbb-b2 Mb Myh9 Tjp2 Trf Wdr1 Hmgb2 Actn1 Hba-a2
SN▲>TE▲	BP	GO:0030029	actin filament-based process	289	32	20.17	0.00332	1	Add1 Apoa1 Arf1 Rhoa Atp1a1 Calr Cav1 Cfl1 Krt19 Krt8 Anxa1 Myh2 Myh8 Myh9 Myh6 Myl6 Serpinf2 Ran Rdx Spta1 Tln1 Hsp90b1 Trf Wdr1 Actn4 Actr2 Actn1 Myh7 Flna Arhgdia Gsn Gpd1l
SN▲>TE▲	BP	GO:0051172	negative regulation of nitrogen compound...	322	27	22.48	0.00345	1	Apoc3 Rhoa Hnrnpd Calr Cav1 Cbx3 Eif4a2 Gapdh Hspa8 Mup1 Psmc5 Pura Purb Snca Rpl13a Ywhaq Hnrnpa2b1 Ywhab Prdx5 Dynll1 Cltc Basp1 Snx6 Lrpprc Hmgb2 Flna Atp2b4
SN▲>TE▲	BP	GO:0008360	regulation of cell shape	54	10	3.77	0.00363	1	Aldoa F2 Fn1 Anxa1 Msn Myh9 Rdx Spta1 Wdr1 Arhgdia
SN▲>TE▲	BP	GO:0006006	glucose metabolic process	82	13	5.72	0.00406	1	Gapdh Gpd1 Gpi1 Gpld1 Ldha Mup1 Pgam1 Pgk1 Pkm Rbp4 Tpi1 Pgam2 Dcxr
SN▲>TE▲	BP	GO:0042221	response to chemical	982	128	68.55	0.00406	1	Aco1 Add1 Adh1 Adh7 Adh5 Agt Ahsg Aldh1a1 Aldh3a1 Akr1b3 Anxa11 Anxa5 Prdx6 Apoa1 Apoa4 Apoc3 Rhoa Ass1 Serpinc1 Atp1a1 Hnrnpd Anxa2 Calr Capn2 Car2 Cat Cav1 Cdc37 Cfl1 Col1a2 Cp Cyp2f2 Fasn Fga Fn1 Gapdh Gpd1 Gpi1 Gpld1 Gstm1 Gstm2 Gstm4 Gstp1 Gstt1 Gsto1 Cfb Hba-a1 Hp Hprt Hpx Hspb1 Hspd1 Il1rap Serpina3c Krt8 Lifr Lmnb1 Anxa1 Ltf Mb Me1 Msn Mup1 Mup3 Myh6 Ncl Hspa4l P4hb Pklr Plec Psmc1 Psmc2 …
SN▲>TE▲	BP	GO:0065003	macromolecular complex assembly	662	57	46.21	0.00473	1	Acadl Add1 Ahsg Aldh1a1 Aldoc Anxa5 Anxa6 Apoa1 Apoa4 Apoc3 Arf1 Rhoa Anxa2 Calr Cat Cav1 Cbr2 Col1a2 Dync1h1 Fga Fn1 Gda Gpx3 Hprt Hspa4 Kpnb1 Mbl1 Me1 Msn Psmc1 Psmc2 Psmc5 Rdx Snca Spta1 Rpl13a Vtn Psmd13 Ywhab Eif3d Samhd1 Pfkp Ruvbl1 Hist1h1b Ahnak Actr2 Dcxr Ndufaf4 Ipo5 Opa1 Fgg Ces1d Fgb Acat1 Eif5 Gsn Vcp
SN▲>TE▲	BP	GO:0051235	maintenance of location	113	16	7.89	0.00484	1	Alb Apoa1 C3 Cav1 F2 Ftl1 Gsto1 Mup1 Ryr1 Snca Tln1 Ywhab Gstm7 Flna Gsn Apob
SN▲>TE▲	BP	GO:0009890	negative regulation of biosynthetic proc...	319	30	22.27	0.0055	1	Acadl Rhoa Atp1a1 Hnrnpd Calr Cav1 Cbx3 Eif4a2 Gapdh Gstp1 Hspa8 Hspd1 Mup1 Psmc5 Pura Purb Sod1 Rpl13a Ywhaq Hnrnpa2b1 Ywhab Prdx5 Dynll1 Cltc Basp1 Snx6 Hmgb2 Akr1c18 Flna Atp2b4
SN▲>TE▲	BP	GO:0001525	angiogenesis	121	19	8.45	0.0056	1	Add1 Agt Rhoa C3 Anxa2 Cav1 Fn1 Gpi1 Gpld1 Hspb1 Itga5 Myh9 Ncl Plg Clic4 Lrg1 Mcam Rnh1 Flna
SN▲>TE▲	BP	GO:0043066	negative regulation of apoptotic process	273	35	19.06	0.00582	1	Agt Alb Aldh2 Slc25a4 Slc25a5 Rhoa Cat Cav1 Fga Fn1 Gpi1 Gstp1 Hspa8 Hspb1 Hspd1 Hspa4 Itga5 Lifr Ncl Por Snca Sod1 Prdx2 Hsp90b1 Ywhah Prdx5 Sfn Ndufaf4 Opa1 Hmgb2 Qars Fgg Fgb Flna Aars
SN▲>TE▲	BP	GO:0048545	response to steroid hormone	69	12	4.82	0.00619	1	Adh1 Aldh3a1 Rhoa Ass1 Atp1a1 Calr Cav1 Anxa1 Ube2l3 Ywhah Hmgb2 Akr1c18
SN▲>TE▲	BP	GO:0051260	protein homooligomerization	106	15	7.4	0.00632	1	Acadl Aldh1a1 Aldoc Anxa5 Anxa6 Cat Cav1 Gpx3 Hprt Mbl1 Samhd1 Pfkp Dcxr Acat1 Vcp
SN▲>TE▲	BP	GO:0002697	regulation of immune effector process	124	13	8.66	0.00635	1	Anxa5 Ap1g1 Apoa1 C3 Cfh H2-D1 Hpx Hspa8 Hspd1 Anxa1 Mdh1 Rbp4 A2m
SN▲>TE▲	BP	GO:0051262	protein tetramerization	87	13	6.07	0.00679	1	Acadl Aldh1a1 Aldoc Anxa2 Cat Cbr2 Gpx3 Hprt Mbl1 Me1 Samhd1 Pfkp Dcxr
SN▲>TE▲	BP	GO:0044270	cellular nitrogen compound catabolic pro...	104	9	7.26	0.00748	1	Acadl Gda Hprt Por Samhd1 Lrpprc Aldh1l1 Ahcy Vcp
SN▲>TE▲	BP	GO:0010817	regulation of hormone levels	119	19	8.31	0.00789	1	Adh1 Adh7 Agt Aldh1a1 Anxa5 Atp1a1 Fga Gpld1 Anxa1 Mup1 Por Aldh1a2 Rbp4 Tg Ttr Ywhaz Fgg Akr1c18 Fgb
SN▲>TE▲	BP	GO:0010243	response to organonitrogen compound	206	38	14.38	0.00797	1	Agt Ahsg Aldh3a1 Anxa5 Apoc3 Hnrnpd Capn2 Car2 Cav1 Cfl1 Col1a2 Gpd1 Gpi1 Gpld1 Hprt Serpina3c Pklr Pygm Rbp4 Ryr1 Snca Serpina1a Serpina1b Serpina1c Serpina1d Serpina1e Serpina3k Serpina3n Serpina3m Hsp90b1 Ywhag Rragd Rragc Gstm7 Ipo5 Hadha Aars Atp2b4
SN▲>TE▲	BP	GO:0044281	small molecule metabolic process	794	87	55.43	0.00852	1	Acadl Aco1 Adh1 Adh7 Adh5 Adss Agt Aldh1a1 Aldoa Aldoc Akr1b3 Apoa1 Apoa4 Apoc1 Apoc3 Rhoa Ass1 Atp5a1 C3 Car1 Car2 Car3 Cat Cav1 Cbr2 Cyp2f2 Eno3 Fasn Gapdh Gc Gda Gpd1 Got1 Gpi1 Gpld1 Gsto1 Hprt Hspa8 Idh3g Ldha Anxa1 Me1 Mdh1 Mup1 Myh3 Myh8 Myh6 P4hb Pgam1 Pgk1 Pkm Pklr Por Prps1 Aldh1a2 Rbp4 Sord Snca Sod1 Tkt Tpi1 Ttr Pgam2 Samhd1 Pfkp Suclg1 Nampt Dcxr Gstm7 Nars Hadha Qars Ces1d Akr1c18 Al…
SN▲>TE▲	BP	GO:0003018	vascular process in circulatory system	52	9	3.63	0.00896	1	Agt Rhoa Cav1 Fga Kng1 Serpinf2 Sod1 Fgg Fgb
SN▲>TE▲	BP	GO:1901700	response to oxygen-containing compound	381	61	26.6	0.00969	1	Add1 Adh1 Adh7 Adh5 Agt Ahsg Aldh1a1 Aldh3a1 Akr1b3 Anxa5 Prdx6 Apoa4 Apoc3 Hnrnpd Capn2 Car2 Cat Cav1 Cfl1 Col1a2 Gpd1 Gpld1 Gstp1 Hp Serpina3c Krt8 Anxa1 Ltf Mb Msn Mup1 Ncl Pklr Pygm Aldh1a2 Rbp4 Snca Sod1 Serpina1a Serpina1b Serpina1c Serpina1d Serpina1e Serpina3k Serpina3n Serpina3m Prdx2 Hsp90b1 Rpl13a Ywhag Rragd Rragc Prdx5 Ipo5 Hnrnpa0 Hmgb2 Hadha Akr1c18 Aars Apob Atp2b4
SN▲>TE▲	BP	GO:0042326	negative regulation of phosphorylation	134	10	9.35	0.0097	1	Apoc3 Rhoa Cav1 Gstp1 Hspb1 Hspa4 Snca Pebp1 Dynll1 Gpd1l
SN▲>TE▲	BP	GO:0090066	regulation of anatomical structure size	194	19	13.54	0.00992	1	Add1 Agt Arf1 Rhoa Cav1 Cfl1 Fga Fn1 Kng1 Serpinf2 Rdx Sod1 Spta1 Wdr1 Actr2 Rpl4 Fgg Fgb Gsn
SN▲>TE▲	BP	GO:0009168	purine ribonucleoside monophosphate bios...	53	9	3.7	0.01015	1	Adss Aldoa Atp5a1 Hprt Pkm Pklr Prps1 Prps2 Vcp
SN▲>TE▲	BP	GO:0032501	multicellular organismal process	1698	144	118.54	0.01122	1	Acadl Aco1 Add1 Adh1 Adh5 Agt Ahsg Alb Aldh1a1 Aldoa Akr1b3 Ank1 Slc25a4 Anxa5 Anxa6 Apoa1 Apoa4 Apoc3 Arf1 Rhoa Serpinc1 Atp1a1 Atp5a1 Hnrnpd C3 C9 Anxa2 Calr Capn2 Car2 Cat Cav1 Cfl1 Col1a2 Copa F2 Fasn Fga Fn1 Gapdh Gp5 Gpi1 Gpld1 Gstp1 H2-D1 Hba-a1 Hbb-b1 Hbb-b2 Serpind1 Hp Hprt Hspb1 Hspd1 Il1rap Itga2b Itga5 Klkb1 Kng1 Krt19 Krt1 Krt4 Krt8 Lifr Anxa1 Ltf Lum Mb Msn Mug1 Mup1 Myh1 Myh2 Myh3 …
SN▲>TE▲	BP	GO:1901564	organonitrogen compound metabolic proces...	900	92	62.83	0.01199	1	Acadl Aco1 Adss Aldoa Aldoc Akr1b3 Ank1 Apoc3 Rhoa Ass1 Atp5a1 Hnrnpd Calr Cbr2 Ckm Dnpep Eif4a1 Eif4a2 Eno3 Gapdh Gda Gpd1 Got1 Gpi1 Gpx3 Gstm1 Gstm2 Gstm4 Gstp2 Gstp1 Gstt1 Gsto1 Hbb-b1 Hprt Hpx Hspa8 Idh3g Itih2 Itih4 Ldha Me1 Mdh1 Myh3 Myh8 Myh6 P4hb Pgam1 Pgk1 Pkm Pklr Prps1 Rpl30 Rpl9 Snca Sod1 Spta1 Tg Tkt Tpi1 Rpl13a Pebp1 Hmgn5 Eif3d Pgam2 Samhd1 Pfkp Aldh9a1 Nampt Cndp2 Eif3f Rpl35 Eef1…
SN▲>TE▲	BP	GO:1903037	regulation of leukocyte cell-cell adhesi...	60	9	4.19	0.01367	1	Rhoa Ass1 Cav1 Gstp1 Hspd1 Anxa1 Spta1 Prdx2 Gsn
SN▲>TE▲	BP	GO:0031324	negative regulation of cellular metaboli...	582	68	40.63	0.01376	1	Acadl Apoa4 Apoc3 Rhoa Serpinc1 Atp1a1 Hnrnpd Anxa2 Calr Cav1 Cbx3 Eif4a2 F2 Gapdh Gpi1 Gpld1 Gstp1 Serpind1 Hp Hspa8 Hspb1 Hspd1 Hspa4 Itih2 Itih4 Serpina3c Kng1 Mug1 Mug2 Mup1 Serpinf2 Por Psmc5 Pura Purb Snca Serpina1a Serpina1b Serpina1c Serpina1d Serpina1e Serpina3k Serpina3n Serpina3m Prdx2 Rpl13a Vtn Ywhae Ywhaq Pebp1 Iqgap1 Hnrnpa2b1 Ywhab Prdx5 Sfn Dynll1 Serpinb1a Basp1 Snx6 Lrpprc Hmgb…
SN▲>TE▲	BP	GO:0031098	stress-activated protein kinase signalin...	54	7	3.77	0.01379	1	Agt Akr1b3 Rhoa Gstp1 Lmnb1 Serpinf2 Trf
SN▲>TE▲	BP	GO:0010035	response to inorganic substance	154	33	10.75	0.01457	1	Aco1 Akr1b3 Anxa11 Anxa5 Apoa4 Ass1 Hnrnpd Cat Cav1 Cp Fga Fn1 Gpld1 Hp Krt8 Anxa1 Mb Pklr Sord Snca Sod1 Prdx2 Trf Iqgap1 Clic4 Pgam2 S100a16 Fgg Akr1c18 Fgb Gsn Fus Atp2b4
SN▲>TE▲	BP	GO:1903362	regulation of cellular protein catabolic...	83	4	5.79	0.015	1	Anxa2 Msn Rdx Vcp
SN▲>TE▲	BP	GO:0006909	phagocytosis	66	10	4.61	0.01518	1	Ahsg C2 C3 Calr Hspa8 Anxa1 Mbl1 Mbl2 Myh9 Gsn
SN▲>TE▲	BP	GO:0051241	negative regulation of multicellular org...	303	31	21.15	0.01579	1	Agt Ahsg Anxa5 Apoa1 Apoc3 Rhoa Atp1a1 Anxa2 Calr Cav1 F2 Fga Fn1 Gp5 Gstp1 H2-D1 Klkb1 Kng1 Anxa1 Plg Serpinf2 Rbp4 Sod1 Prdx2 Tjp2 Ywhah Fgg Fgb Flna Atp2b4 Kng2
SN▲>TE▲	BP	GO:0051099	positive regulation of binding	57	9	3.98	0.01612	1	Add1 Anxa2 Calm1 Cav1 Hspa4 Ran Spta1 Vtn Hmgb2
SN▲>TE▲	BP	GO:0060255	regulation of macromolecule metabolic pr...	1298	113	90.61	0.01657	1	Aco1 Agt Apoa1 Apoa4 Arf1 Rhoa Serpinc1 Hnrnpd C3 Anxa2 Calr Cat Cav1 Cbx3 Cct4 Cdc37 Cfh Eif4a1 Eif4a2 F2 Fga Fn1 Gapdh Gpi1 Gpld1 Gstp1 Hbb-b1 Serpind1 Hpx Hspa8 Hspb1 Hspd1 Hspa4 Il1rap Itga5 Itih2 Itih4 Serpina3c Kng1 Lmnb1 Ltf Lum Msn Mug1 Mug2 Mup1 Myh9 Myh6 Ncl Pgam1 Serpinf2 Por Psmc1 Psmc2 Psmc5 Pura Purb Aldh1a2 Rdx Snca Sod1 Serpina1a Serpina1b Serpina1c Serpina1d Serpina1e Serpina3k S…
SN▲>TE▲	BP	GO:0034599	cellular response to oxidative stress	87	12	6.07	0.01683	1	Akr1b3 Apoa4 Hnrnpd Hspb1 Anxa1 P4hb Snca Sod1 Prdx2 Txnl1 Prdx5 Akr1c18
SN▲>TE▲	BP	GO:0065008	regulation of biological quality	1059	125	73.93	0.01685	1	Acadl Aco1 Add1 Adh1 Adh7 Adh5 Agt Ahsg Alb Aldh1a1 Aldoa Akr1b3 Ank1 Slc25a4 Slc25a5 Anxa5 Anxa6 Prdx6 Apoa1 Apoa4 Apoc3 Arf1 Rhoa Serpinc1 Atp1a1 Hnrnpd C3 C9 Anxa2 Calr Car2 Cav1 Cct4 Cdc37 Cfl1 Col1a2 Copa Cp F2 Fga Fn1 Ftl1 Gapdh Got1 Gp5 Gpi1 Gpld1 Gsto1 Hba-a1 Hbb-b1 Hbb-b2 Serpind1 Hpx Hspa8 Hspb1 Hspd1 Il1rap Itga2b Klkb1 Kng1 Krt1 Anxa1 Ltf Mb Mbl1 Mbl2 Msn Mup1 Myh9 Myh6 P4hb Plg Serpi…
SN▲>TE▲	BP	GO:0010628	positive regulation of gene expression	365	28	25.48	0.017	1	Agt Hnrnpd C3 Calr Cav1 Fn1 Hspa8 Hspa4 Lum Msn Mup1 Myh9 Ncl Serpinf2 Psmc1 Psmc2 Psmc5 Aldh1a2 Rdx Trf Ywhah Pcbp1 Ruvbl1 Nampt Tceb2 Hmgb2 Gsn Apob
SN▲>TE▲	BP	GO:0045088	regulation of innate immune response	58	9	4.05	0.01795	1	Ap1g1 Cav1 Cdc37 Hpx Hspd1 Ltf Samhd1 Hmgb2 A2m
SN▲>TE▲	BP	GO:0044237	cellular metabolic process	2734	219	190.86	0.01815	1	Acadl Aco1 Add1 Adh1 Adh7 Adh5 Adss Agt Aldh1a1 Aldh3a1 Aldoa Aldoc Akr1b3 Ank1 Prdx6 Apoa1 Apoa4 Apoc1 Apoc3 Arf1 Rhoa Ass1 Serpinc1 Atp1a1 Atp5a1 Hnrnpd C3 Anxa2 Calr Capn2 Car1 Car2 Car3 Cat Cav1 Cbr2 Cbx3 Cct4 Cdc37 Cfl1 Ckm Cyp2f2 Dnpep Ddx19a Eif4a1 Eif4a2 Eno3 F2 Fasn Fga Fn1 Gapdh Gda Gpd1 Got1 Gpi1 Gpld1 Gpx3 Gstm1 Gstm2 Gstm4 Gstp2 Gstp1 Gstt1 Gsto1 Hbb-b1 Serpind1 Hnrnpa1 Hp Hprt Hpx H…
SN▲>TE▲	BP	GO:0051258	protein polymerization	122	15	8.52	0.01836	1	Add1 Arf1 Rhoa Cav1 Fga Gda Rdx Snca Spta1 Vtn Actr2 Opa1 Fgg Fgb Gsn
SN▲>TE▲	BP	GO:0002252	immune effector process	202	26	14.1	0.0191	1	Anxa5 Ap1g1 Apoa1 C2 C3 C4b C9 Cfh Cfi Cfb H2-D1 Hpx Hspa8 Hspd1 Krt1 Anxa1 Mbl1 Mbl2 Mdh1 Rbp4 Prdx2 Wdr1 Ywhaz Samhd1 C8b A2m
SN▲>TE▲	BP	GO:0006928	movement of cell or subcellular componen...	585	51	40.84	0.01966	1	Agt Anxa5 Apoa1 Rhoa Atp1a1 Calr Cav1 Cfl1 Dync1h1 Fga Fn1 Gpld1 Hspb1 Kpnb1 Itga2b Itga5 Anxa1 Fyco1 Msn Myh2 Myh8 Myh9 Myh6 Myl6 Plg Rdx Sord Sod1 Trf Rpl13a Tubb3 Vcl Vtn Wdr1 Ywhae Iqgap1 Clic4 Dynll1 Actn4 Actr2 Tubb2b Mcam Hmgb2 Actn1 Myh7 Flna Arhgdia Gsn Apob Gpd1l Atp2b4
SN▲>TE▲	BP	GO:0007204	positive regulation of cytosolic calcium...	59	9	4.12	0.01992	1	Agt Cav1 F2 Gsto1 Kng1 Ryr1 Snca Gstm7 Kng2
SN▲>TE▲	BP	GO:0001819	positive regulation of cytokine producti...	79	11	5.51	0.02027	1	Agt C3 Hspb1 Hspd1 Il1rap Anxa1 Lum Ncl Serpinf2 Sod1 Hmgb2
SN▲>TE▲	BP	GO:0030855	epithelial cell differentiation	131	14	9.15	0.02103	1	Agt Cav1 Krt4 Anxa1 Msn Rdx Sod1 Tagln2 Tjp2 Tst Clic4 Sfn Basp1 Ces1d
SN▲>TE▲	BP	GO:0065004	protein-DNA complex assembly	75	4	5.24	0.02123	1	Psmc1 Psmc2 Psmc5 Hist1h1b
SN▲>TE▲	BP	GO:0044707	single-multicellular organism process	1590	133	111	0.02149	1	Acadl Aco1 Add1 Adh1 Adh5 Agt Ahsg Alb Aldh1a1 Akr1b3 Ank1 Slc25a4 Anxa5 Apoa1 Apoa4 Apoc3 Arf1 Rhoa Serpinc1 Atp1a1 Atp5a1 Hnrnpd C3 C9 Anxa2 Calr Capn2 Car2 Cat Cav1 Cfl1 Col1a2 Copa F2 Fasn Fga Fn1 Gapdh Gp5 Gpi1 Gpld1 Gstp1 H2-D1 Hba-a1 Hbb-b1 Hbb-b2 Serpind1 Hp Hprt Hspb1 Hspd1 Il1rap Itga2b Itga5 Klkb1 Kng1 Krt19 Krt1 Krt4 Krt8 Lifr Anxa1 Ltf Lum Mb Msn Mug1 Mup1 Myh3 Myh8 Myh9 Myh6 Myl6 Nc…
SN▲>TE▲	BP	GO:0006950	response to stress	1025	114	71.55	0.02156	1	Acadl Adh5 Agt Ahsg Alb Aldh1a1 Aldh3a1 Akr1b3 Anxa5 Prdx6 Ap1g1 Apoa1 Apoa4 Rhoa Ass1 Serpinc1 Hnrnpd C2 C3 C9 Anxa2 Calr Car3 Cat Cav1 Cdc37 Cfh Cfi F2 Fga Fn1 Gapdh Gp5 Gpx3 Gstm2 Gstp1 Cfb Hbb-b1 Serpind1 Hp Hpx Hspb1 Hspd1 Hspa4 Il1rap Itga2b Itih4 Klkb1 Kng1 Krt1 Krt8 Lmnb1 Anxa1 Ltf Mb Mbl1 Mbl2 Mdh1 Mup1 Myh2 Myh9 Myh6 Hspa4l P4hb Pkm Pklr Plg Serpinf2 Psmc1 Psmc2 Psmc5 Pygm Ryr1 Snca Sod…
SN▲>TE▲	BP	GO:0045892	negative regulation of transcription, DN...	206	16	14.38	0.02164	1	Calr Cav1 Cbx3 Hspa8 Mup1 Psmc5 Pura Purb Ywhaq Hnrnpa2b1 Ywhab Prdx5 Basp1 Snx6 Hmgb2 Flna
SN▲>TE▲	BP	GO:0043085	positive regulation of catalytic activit...	288	26	20.11	0.02201	1	Agt Apoa1 Apoa4 Arf1 Rhoa Rhoc Cav1 Cct4 Hspa8 Hspd1 Lmnb1 Ltf Por Snca Sod1 Prdx2 Trf Ube2l3 Iqgap1 Ywhab Hmgb2 Ptpa Eif5 Gsn Vcp Atp2b4
SN▲>TE▲	BP	GO:0051017	actin filament bundle assembly	60	9	4.19	0.02205	1	Add1 Apoa1 Rhoa Serpinf2 Rdx Hsp90b1 Actn4 Actn1 Flna
SN▲>TE▲	BP	GO:0048771	tissue remodeling	51	8	3.56	0.02356	1	Agt Ahsg Car2 Cav1 Anxa1 Plg Trf Flna
SN▲>TE▲	BP	GO:0008217	regulation of blood pressure	51	8	3.56	0.02356	1	Adh5 Agt Rhoa Atp1a1 Col1a2 Myh6 Serpinf2 Sod1
SN▲>TE▲	BP	GO:0043524	negative regulation of neuron apoptotic ...	51	8	3.56	0.02356	1	Agt Rhoa Gpi1 Hspd1 Snca Sod1 Prdx2 Aars
SN▲>TE▲	BP	GO:0044282	small molecule catabolic process	153	15	10.68	0.02447	1	Acadl Adh1 Adh7 Adh5 Got1 Ldha Sord Tpi1 Hadha Ces1d Akr1c18 Acat1 Ahcy Gcdh Atp2b4
SN▲>TE▲	BP	GO:0072593	reactive oxygen species metabolic proces...	104	20	7.26	0.02505	1	Agt Prdx6 Apoa4 Rhoa Ass1 Cat Cav1 F2 Gpx3 Gstp1 Hp Hspd1 Por Snca Sod1 Prdx2 Prdx5 Dynll1 Akr1c18 Atp2b4
SN▲>TE▲	BP	GO:0009987	cellular process	4074	301	284.4	0.02528	1	Acadl Aco1 Add1 Adh1 Adh7 Adh5 Adss Agt Ahsg Alb Aldh1a1 Aldh2 Aldh3a1 Aldoa Aldoc Akr1b3 Ank1 Slc25a4 Slc25a5 Anxa11 Anxa5 Anxa6 Prdx6 Ap1g1 Apoa1 Apoa4 Apoc1 Apoc3 Arf1 Arf2 Arf3 Rhoa Rhoc Ass1 Serpinc1 Atp1a1 Atp5a1 Hnrnpd C2 C3 C9 Anxa2 Calm1 Calm2 Calm3 Calr Capn2 Car1 Car2 Car3 Cat Cav1 Cbr2 Cbx3 Cct4 Cdc37 Cfl1 Ckm Col1a2 Cp Cyp2f2 Dync1h1 Dnpep Ddx19a Eif4a1 Eif4a2 Eno3 F2 Fasn Fga Fn1 Ft…
SN▲>TE▲	BP	GO:0016053	organic acid biosynthetic process	120	18	8.38	0.02537	1	Acadl Agt Aldh1a1 Apoa1 Apoa4 Ass1 Fasn Got1 Gsto1 Ldha Anxa1 Pkm Pklr Aldh1a2 Akr1c18 Mthfd1 Ahcy Atp2b4
SN▲>TE▲	BP	GO:0008284	positive regulation of cell proliferatio...	204	22	14.24	0.02598	1	Agt Aldh3a1 Akr1b3 Slc25a5 Anxa2 Calr Cav1 F2 Fn1 Lifr Anxa1 Ltf Serpinf2 Pura Aldh1a2 Spta1 Trf Nampt Ndufaf4 Lrg1 Hmgb2 Akr1c18
SN▲>TE▲	BP	GO:0050714	positive regulation of protein secretion	72	10	5.03	0.02666	1	Agt Arf1 Fga Gpld1 Hspd1 Il1rap Ncl Rbp4 Fgg Fgb
SN▲>TE▲	BP	GO:0007160	cell-matrix adhesion	83	11	5.79	0.02826	1	Agt Rhoa Fga Fn1 Gp5 Itga2b Vtn Iqgap1 Fgg Actn1 Fgb
SN▲>TE▲	BP	GO:0007186	G-protein coupled receptor signaling pat...	94	12	6.56	0.02929	1	Agt Apoa1 C3 Car2 Cav1 F2 Anxa1 Snca Ywhab Akr1c18 Flna Atp2b4
SN▲>TE▲	BP	GO:0032496	response to lipopolysaccharide	63	9	4.4	0.02941	1	Adh5 Gstp1 Ltf Ncl Snca Prdx2 Rpl13a Hnrnpa0 Hmgb2
SN▲>TE▲	BP	GO:0045765	regulation of angiogenesis	63	9	4.4	0.02941	1	Add1 Agt Rhoa C3 Hspb1 Itga5 Plg Lrg1 Rnh1
SN▲>TE▲	BP	GO:1902580	single-organism cellular localization	397	26	27.71	0.03021	1	Agt Alb Ank1 Arf1 Anxa2 Cfl1 Dync1h1 Hspa8 Hspa4 Kpnb1 Fyco1 Myh9 Ran Rdx Snca Sod1 Ywhaz Dynll1 Actn4 Actr2 Cltc Ipo5 1700009N14Rik Akr1c18 Flna Gsn
SN▲>TE▲	BP	GO:0050778	positive regulation of immune response	122	22	8.52	0.03201	1	Ap1g1 C2 C3 C4b C9 Cav1 Cfh Cfi Gpld1 Cfb H2-D1 Hpx Hspa8 Hspd1 Krt1 Anxa1 Ltf Mbl1 Mbl2 Hmgb2 C8b A2m
SN▲>TE▲	BP	GO:0008016	regulation of heart contraction	54	8	3.77	0.03213	1	Agt Atp1a1 Cav1 Myh6 Pebp1 Myh7 Gpd1l Atp2b4
SN▲>TE▲	BP	GO:0048468	cell development	596	50	41.61	0.03218	1	Agt Ank1 Slc25a4 Apoa1 Apoa4 Arf1 Rhoa Anxa2 Calr Cav1 Cfl1 F2 Fn1 Gp5 H2-D1 Hba-a1 Hbb-b1 Hbb-b2 Hprt Hspb1 Il1rap Krt19 Krt8 Lifr Msn Myh9 Myh6 Aldh1a2 Rdx Ryr1 Sod1 Tjp2 Trf Tubb3 Vcl Wdr1 Ywhag Ywhah Pebp1 Iqgap1 Clic4 Sfn Actn4 Actr2 Rpl4 Opa1 Hmgb2 Actn1 Hba-a2 Flna
SN▲>TE▲	BP	GO:0006941	striated muscle contraction	71	9	4.96	0.03229	1	Aldoa Atp1a1 Cav1 Myh3 Myh8 Myh6 Pgam2 Myh7 Gpd1l
SN▲>TE▲	BP	GO:0031325	positive regulation of cellular metaboli...	674	58	47.05	0.03291	1	Agt Apoa1 Apoa4 Apoc3 Rhoa Ass1 Hnrnpd C3 Anxa2 Calr Cav1 Cct4 F2 Fga Gpd1 Gpld1 Gstp1 Hprt Hpx Hspa8 Hspb1 Hspd1 Itga5 Lmnb1 Anxa1 Ltf Lum Msn Mup1 Myh9 Ncl Serpinf2 Por Psmc1 Psmc2 Psmc5 Rdx Snca Sod1 Prdx2 Trf Ube2l3 Vtn Ywhah Pebp1 Pcbp1 Iqgap1 Ruvbl1 Nampt Tceb2 Hmgb2 Fgg Akr1c18 Fgb Ptpa Gsn Vcp Atp2b4
SN▲>TE▲	BP	GO:0045216	cell-cell junction organization	85	11	5.93	0.03301	1	Agt Rhoa Rhoc Cav1 Rdx Vcl Wdr1 Iqgap1 Actn4 Actn1 Flna
SN▲>TE▲	BP	GO:0071396	cellular response to lipid	116	16	8.1	0.03326	1	Add1 Rhoa Atp1a1 Calr Gpld1 Gstp1 Anxa1 Ltf Msn Mup1 Ncl Aldh1a2 Prdx2 Ube2l3 Ywhah Akr1c18
SN▲>TE▲	BP	GO:0071902	positive regulation of protein serine/th...	75	10	5.24	0.03429	1	Agt Rhoa Lmnb1 Ltf Snca Sod1 Prdx2 Trf Iqgap1 Atp2b4
SN▲>TE▲	BP	GO:0046129	purine ribonucleoside biosynthetic proce...	65	9	4.54	0.03517	1	Adss Aldoa Atp5a1 Hprt Pkm Pklr Prps1 Prps2 Vcp
SN▲>TE▲	BP	GO:0045834	positive regulation of lipid metabolic p...	55	8	3.84	0.03541	1	Agt Apoa1 Apoa4 Apoc3 Gpld1 Anxa1 Mup1 Por
SN▲>TE▲	BP	GO:1903522	regulation of blood circulation	73	12	5.1	0.03769	1	Agt Rhoa Atp1a1 Cav1 Fga Myh6 Pebp1 Fgg Fgb Myh7 Gpd1l Atp2b4
SN▲>TE▲	BP	GO:0006936	muscle contraction	115	18	8.03	0.03879	1	Agt Aldoa Anxa6 Rhoa Atp1a1 Cav1 Myh1 Myh2 Myh3 Myh4 Myh8 Myh6 Myl6 Ryr1 Sod1 Pgam2 Myh7 Gpd1l
SN▲>TE▲	BP	GO:0051240	positive regulation of multicellular org...	380	38	26.53	0.04079	1	Add1 Agt Ahsg Alb Slc25a4 Arf1 Rhoa Atp1a1 C3 Car2 Cav1 F2 Fga Fn1 Gpld1 Hbb-b2 Hspb1 Hspd1 Il1rap Itga5 Anxa1 Ltf Lum Ncl Plg Serpinf2 Por Sod1 Prdx2 Trf Iqgap1 Actr2 Rpl4 Opa1 Lrg1 Hmgb2 Fgg Fgb
SN▲>TE▲	BP	GO:2000021	regulation of ion homeostasis	67	9	4.68	0.04167	1	Agt Car2 Cav1 F2 Gsto1 Ryr1 Snca Gstm7 Gpd1l
SN▲>TE▲	BP	GO:0031328	positive regulation of cellular biosynth...	357	26	24.92	0.04248	1	Agt Apoa1 Apoa4 Apoc3 Ass1 Hnrnpd Calr Cct4 Gpld1 Hspb1 Anxa1 Lum Ncl Serpinf2 Por Psmc1 Psmc2 Psmc5 Snca Trf Ywhah Pcbp1 Nampt Tceb2 Hmgb2 Vcp
SN▲>TE▲	BP	GO:0048878	chemical homeostasis	338	39	23.6	0.04249	1	Acadl Aco1 Agt Ank1 Anxa6 Apoa1 Apoa4 Apoc3 Arf1 Atp1a1 Car2 Cav1 Cp F2 Ftl1 Got1 Gpi1 Gpld1 Gsto1 Hpx Kng1 Krt1 Ltf Mup1 Pvalb Pygm Rbp4 Ryr1 Snca Sod1 Trf Clic4 Sfn Gstm7 Apob Gcdh Gpd1l Atp2b4 Kng2
SN▲>TE▲	BP	GO:0002009	morphogenesis of an epithelium	136	14	9.49	0.04519	1	Agt Aldh1a1 Rhoa Car2 Cfl1 Msn Aldh1a2 Vcl Wdr1 Clic4 Opa1 Mthfd1 Flna Gsn
SN▲>TE▲	BP	GO:0050727	regulation of inflammatory response	79	10	5.51	0.04667	1	Agt Ahsg Apoa1 C3 Cfh Gstp1 Hspd1 Krt1 Anxa1 A2m
SN▲>TE▲	BP	GO:0007596	blood coagulation	101	25	7.05	0.04709	1	Anxa5 Serpinc1 C3 C9 Anxa2 Cav1 F2 Fga Gp5 Serpind1 Hspb1 Itga2b Klkb1 Kng1 Myh9 Plg Serpinf2 Prdx2 Tln1 Vcl F13a1 Fgg Fgb Flna Kng2
SN▲>TE▲	BP	GO:0016485	protein processing	101	12	7.05	0.04736	1	C3 Capn2 Cfh Fga Klkb1 Myh9 Serpinf2 Ruvbl1 Fgg Fgb Gsn A2m
SN▲>TE▲	BP	GO:0006606	protein import into nucleus	102	9	7.12	0.0481	1	Agt Cfl1 Hspa8 Kpnb1 Ran Ipo5 1700009N14Rik Akr1c18 Flna
SN▲>TE▲	BP	GO:0051186	cofactor metabolic process	216	37	15.08	0.04903	1	Aldoa Aldoc Akr1b3 Ank1 Cbr2 Eno3 Fasn Gapdh Gpd1 Gpi1 Hpx Idh3g Ldha Me1 Mdh1 Pgam1 Pgk1 Pkm Pklr Snca Spta1 Tkt Tpi1 Pgam2 Pfkp Suclg1 Nampt Dcxr Ces1d Akr1c18 Aldh1l1 Mthfd1 Qdpr Ahcy Vcp Gcdh Gpd1l
SN▲>TE▲	BP	GO:0033554	cellular response to stress	510	43	35.6	0.04933	1	Agt Alb Akr1b3 Anxa5 Apoa4 Rhoa Ass1 Hnrnpd Calr Cav1 Cdc37 Gstm2 Gstp1 Hbb-b1 Hspb1 Lmnb1 Anxa1 Mdh1 Mup1 P4hb Serpinf2 Psmc1 Psmc2 Psmc5 Snca Sod1 Prdx2 Hsp90b1 Trf Uba1 Rragd Txnl1 Rragc Prdx5 Sfn Pfkp Ruvbl1 Gstm7 Opa1 Akr1c18 Aars Vcp Myh13
[truncated: 324 more rows]
